# Supplementary material for: Global Transcriptome Analysis in Influenza-Infected Mouse Lungs Reveals the Kinetics of Innate and Adaptive Host Immune Responses
Source: PLoS One. 2012 Jul 17;7(7):e41169. doi: 10.1371/journal.pone.0041169 (PMC3398930; doi:10.1371/journal.pone.0041169)
Supplement: Table S1 — Gene expression values from all genes described in Figure 2. The information on cluster number, gene symbols, Entrez gene identifier, fold changes over time as log2 values, and descriptions of genes is listed. NA: missing values, gene not differentially expressed at the corresponding day after infection. (XLS) [file pone.0041169.s003.xls]

## Sheet: Sheet1
Cluster number	Short name	Entrez ID	Description	Mock-infection, absolute value	1 dpi, fc	2 dpi, fc	3 dpi, fc	5 dpi, fc	8 dpi, fc	10 dpi, fc	14 dpi, fc	18 dpi, fc	22 dpi, fc	26 dpi, fc	30 dpi, fc	40 dpi, fc	60 dpi, fc
1	0610039H22Rik	68397	RIKEN cDNA 0610039H22 gene	6.923	NA	NA	NA	NA	1.114	1.215	1.379	1.208	1.587	1.064	1.271	1.174	0.947
1	1500015O10Rik	78896	RIKEN cDNA 1500015O10 gene	7.317	NA	NA	NA	NA	NA	NA	1.154	0.786	0.998	0.941	0.925	0.66	NA
1	2010001M09Rik	69816	RIKEN cDNA 2010001M09 gene	8.658	NA	NA	NA	0.701	1.301	2.987	3.322	3.1	3.171	3.172	3.345	2.868	2.83
1	2010309G21Rik	70018	RIKEN cDNA 2010309G21 gene	10.603	NA	-0.817	-0.435	NA	NA	2.065	2.675	2.686	3.103	3.042	2.982	2.924	2.943
1	2310043J07Rik	69665	RIKEN cDNA 2310043J07 gene	6.31	NA	NA	NA	0.7825	1.5525	1.322	1.3555	1.775	1.6145	1.1675	1.6395	1.6745	1.4095
1	3110062M04Rik	78412	RIKEN cDNA 3110062M04 gene	9.394	NA	-0.982	-0.626	-0.659	NA	NA	NA	NA	NA	1.014	NA	NA	NA
1	4933400F03Rik	71013	RIKEN cDNA 4933400F03 gene	6.28	NA	NA	NA	NA	NA	NA	0.647	NA	0.883	0.861	0.859	1.122	0.783
1	5031425E22Rik	269630	RIKEN cDNA 5031425E22 gene	7.69	NA	-0.742	-0.5055	NA	NA	NA	NA	NA	NA	1.144	0.586	0.991	0.745
1	Abcb11	27413	ATP-binding cassette, sub-family B (MDR/TAP), member 11	6.245	NA	NA	NA	NA	NA	NA	NA	NA	1.081	0.488	0.675	NA	0.711
1	Adarb2	94191	adenosine deaminase, RNA-specific, B2	6.262	NA	NA	NA	NA	NA	0.939	2.666	1.152	1.533	2.012	2.353	1.353	1.514
1	Adat1	30947	adenosine deaminase, tRNA-specific 1	7.545	NA	NA	NA	NA	NA	NA	1.064	NA	0.768	NA	NA	NA	NA
1	AI324046	380795	expressed sequence AI324046	7.047	NA	NA	NA	0.3525	2.608	6.299	6.983	6.751	6.561	6.601	6.979	6.302	6.537
1	Aicda	11628	activation-induced cytidine deaminase	6.006	NA	NA	NA	NA	NA	1.095	1.363	2.804	2.445	2.053	2.012	0.725	NA
1	Alox12e	11685	arachidonate lipoxygenase, epidermal	6.718	NA	1.19	0.584	0.595	2.213	1.076	2.112	3.942	3.896	3.471	3.537	3.208	3.322
1	Ankrd24	70615	ankyrin repeat domain 24	10.906	-0.679	-0.944	-0.5655	-1.066	NA	NA	NA	NA	NA	NA	NA	NA	0.631
1	Aqp3	11828	aquaporin 3	8.558	NA	NA	NA	NA	1.759	1.937	3.228	4.342	4.336	3.808	3.953	4.275	3.615
1	Asb2	65256	ankyrin repeat and SOCS box-containing 2	9.216	NA	NA	NA	NA	NA	1.203	2.203	1.919	1.967	2.321	2.393	3.038	0.9435
1	Bend5	67621	BEN domain containing 5	8.422	NA	NA	-0.4715	NA	NA	NA	0.69	NA	1.071	0.82	NA	NA	NA
1	Bhlha15	17341	basic helix-loop-helix family, member a15	8.537	NA	NA	NA	NA	NA	NA	0.723	0.931	1.299	0.819	1.407	0.998	1.385
1	Blnk	17060	B-cell linker	12.019	NA	NA	NA	0.7235	1.151	1.685	1.747	1.831	1.884	1.444	1.647	1.295	1.34
1	C1qtnf3	81799	C1q and tumor necrosis factor related protein 3	6.542	NA	NA	NA	NA	NA	NA	NA	0.895	0.972	1.0355	0.744	NA	NA
1	Cacna1s	12292	calcium channel, voltage-dependent, L type, alpha 1S subunit	9.304	NA	NA	NA	NA	NA	1.216	1.376	1.653	1.68	1.452	1.946	1.554	1.639
1	Ccnk	12454	cyclin K	6.887	NA	NA	NA	NA	NA	1.299	2.342	2.083	2.426	2.874	3.086	2.194	2.372
1	Cd74	16149	CD74 antigen (invariant polypeptide of major histocompatibility complex, class II antigen-associated)	14.793	NA	NA	NA	NA	NA	1.086	1.107	1.492	1.005	1.734	1.034	0.847	0.936
1	Cdk19	78334	cyclin-dependent kinase 19	9.802	-0.201	-0.43	NA	NA	NA	0.879	NA	0.793	NA	0.975	0.725	1.128	0.91
1	Ces2a	102022	carboxylesterase 2A	6.875	NA	NA	NA	NA	NA	NA	1.259	1.256	1.108	1.211	1.545	1.183	1.355
1	Cilp	214425	cartilage intermediate layer protein, nucleotide pyrophosphohydrolase	8.106	NA	NA	-0.3665	-0.336	NA	1.13	1.884	1.628	1.557	1.347	1.302	0.795	NA
1	Dapl1	76747	death associated protein-like 1	7.409	-0.472	NA	NA	NA	NA	NA	1.491	1.952	1.681	1.924	1.657	1.983	1.154
1	Dclk1	13175	doublecortin-like kinase 1	6.677	NA	NA	0.336	0.5895	NA	0.989	0.876	1.2015	1.205	1.2085	1.0705	1.0495	0.8455
1	Defa3	13237	defensin, alpha, 3	11.785	NA	NA	-0.25	NA	NA	NA	1.813	NA	NA	1.233	0.93	NA	NA
1	Derl3	70377	Der1-like domain family, member 3	7.689	NA	NA	NA	NA	NA	1.559	1.987	2.112	2.371	2.159	2.394	2.055	2.397
1	Eaf2	106389	ELL associated factor 2	7.654	NA	NA	NA	0.13225	0.968	2.385	2.811	2.851	1.368	2.64	2.801	2.649	2.358
1	F730002C09Rik	319883	RIKEN cDNA F730002C09 gene	7.825	-0.665	-0.644	-0.2005	NA	NA	NA	NA	1.063	NA	NA	NA	NA	0.8
1	Fcrla	98752	Fc receptor-like A	8.199	NA	-0.449	-0.592	NA	NA	1.043	1.565	1.09	1.345	1.171	1.156	0.787	NA
1	Fxyd4	108017	FXYD domain-containing ion transport regulator 4	7.987	NA	NA	NA	NA	NA	1.122	1.942	1.484	1.147	1.098	0.956	1.363	2.5
1	Fzd10	93897	frizzled homolog 10 (Drosophila)	6.396	NA	NA	NA	NA	NA	NA	NA	1.111	0.962	0.775	0.865	0.844	NA
1	Galnt12	230145	UDP-N-acetyl-alpha-D-galactosamine:polypeptide N-acetylgalactosaminyltransferase 12	9.997	NA	NA	NA	0.464	1.005	0.899	0.875	1.047	0.993	0.901	1.046	0.876	0.949
1	Gm1499	385109	predicted gene 1499	7.525	NA	NA	NA	NA	NA	1.798	2.953	3.474	3.183	3.309	3.77	3.611	3.283
1	Gm1502	385120	predicted gene 1502	7.589	NA	NA	NA	0.7025	1.628	3.647	4.796	4.86	4.566	4.683	4.929	4.892	4.528
1	Gm1524	385253	predicted gene 1524	7.672	NA	NA	NA	0.823	1.673	3.073	4.492	4.447	4.219	4.442	4.867	4.723	4.549
1	Gm5222	383196	predicted gene 5222	5.937	NA	NA	NA	NA	NA	NA	0.723	0.767	NA	0.86	0.748	1.257	NA
1	Gm5571	434025	predicted gene 5571	6.092	NA	NA	NA	NA	NA	1.129	3.654	2.211	2.014	2.435	2.604	2.029	2.014
1	Gm10879	434033	predicted gene 10879	6.366	NA	NA	NA	NA	NA	1.984	3.61	2.94	2.521	2.635	2.973	3.06	3.658
1	Gng13	64337	guanine nucleotide binding protein (G protein), gamma 13	6.594	NA	NA	NA	NA	NA	NA	0.876	1.312	1.127	1.47	1.219	0.812	0.907
1	H2-DMb2	15000	histocompatibility 2, class II, locus Mb2	7.248	NA	NA	NA	NA	NA	0.92	1.276	1.521	1.372	1.452	1.199	1.068	0.754
1	Igh-V10	16050	immunoglobulin heavy chain (V10 family)	6.914	NA	NA	NA	0.5375	NA	2.572	2.878	3.064	3.442	4.068	4.839	4.606	4.747
1	Igh-V7183	16059	immunoglobulin heavy chain (V7183 family)	7.176	NA	-0.367	-0.2455	0.419	NA	1.575	3.149	3.657	3.808	3.665	4.287	3.773	4.08
1	Igh-VJ558	16061	immunoglobulin heavy chain (J558 family)	8.607	-0.188	NA	0.38925	1.3885	1.935	3.032	4.996	4.327	4.235	4.549	4.886	4.519	4.715
1	Igh-VX24	195176	immunoglobulin heavy chain (X24 family)	6.149	NA	NA	NA	NA	NA	1.582	2.195	1.938	1.885	2.284	2.093	1.656	2.015
1	Ighg	380794	Immunoglobulin heavy chain (gamma polypeptide)	6.381	NA	NA	1.4505	2.0035	3.154	3.808	5.519	4.908	5.1875	5.2905	5.393	5.7355	5.241
1	Ighm	16019	immunoglobulin heavy constant mu	10.517	-0.404	-0.595	0.3775	1.3405	1.691	3.028	5.1945	4.518	4.4495	4.8965	5.356	5.155	5.134
1	Ighv1-77	619994	immunoglobulin heavy variable V1-77	7.641	NA	NA	0.212	1.1975	1.743	2.468	4.803	3.908	4.043	4.31	4.719	4.313	4.338
1	Ighv1-54	211331	immunoglobulin heavy variable V1-54	8.171	NA	NA	0.442	1.42175	1.9695	3.1375	5.265	4.2835	4.325	4.711	5.078	4.8025	4.638
1	Ighv6-6	238427	immunoglobulin heavy variable V6-6	6.018	NA	NA	NA	NA	NA	NA	NA	NA	NA	1.642	0.904	1.14	1.192
1	Igj	16069	immunoglobulin joining chain	8.82	NA	NA	NA	1.31425	1.754	3.719	5.0395	5.2835	5.495	5.8	5.841	5.6335	5.513
1	Igk-V1	16081	immunoglobulin kappa chain variable 1 (V1)	12.192	-0.422	NA	0.2565	0.8655	1.535	2.251	3.617	3.2485	3.3025	3.7475	3.557	3.6225	3.2815
1	Igk-V19-20	108024	immunoglobulin kappa chain variable 19 (V19)-20	6.024	NA	NA	NA	NA	NA	1	1.89	1.339	1.48	1.99	2.593	2.162	2.066
1	Igk-V38	16120	immunoglobulin kappa chain variable 38(V38)	6.625	NA	NA	NA	NA	NA	1.971	3.686	3.186	3.943	3.624	3.819	3.336	4.211
1	Igk-V	16080	immunoglobulin kappa chain complex variable region	6.89	NA	NA	NA	1.3895	1.904	3.043	4.222	3.142	3.093	3.793	3.697	3.748	3.262
1	Igkv3-4	626347	immunoglobulin kappa variable 3-4	6.759	NA	NA	NA	0.4625	0.967	2.039	3.746	4.441	4.909	5.046	5.644	5.189	4.709
1	Igkv6-14	667881	immunoglobulin kappa variable 6-14	6.469	NA	-0.156	NA	NA	NA	2.056	3.606	3.269	3.009	4.041	4.102	3.446	4.124
1	Igkv13-84	692152	immunoglobulin kappa chain variable 13-84	6.053	NA	NA	NA	NA	NA	0.804	2.06	1.714	2.281	2.843	2.598	1.929	2.408
1	Iglv1	16142	immunoglobulin lambda variable 1	7.751	NA	-0.403	NA	0.7345	1.376	2.4535	4.127	3.581	4.02	4.005	4.225	4.4175	4.399
1	Klk4	56640	kallikrein related-peptidase 4 (prostase, enamel matrix, prostate)	7.453	NA	NA	NA	NA	NA	NA	1.428	0.82	1.204	1.938	1.697	1.236	1.206
1	Krt5	110308	keratin 5	7.563	NA	3.568	0.5025	NA	3.234	4.545	5.548	6.257	5.704	5.232	5.382	5.276	4.415
1	Krt14	16664	keratin 14	6.975	NA	2.229	NA	0.721	2.774	4.332	4.642	5.115	4.439	4.533	4.951	4.36	3.986
1	Lemd1	213409	LEM domain containing 1	5.877	NA	NA	NA	NA	NA	NA	0.723	0.657	NA	0.627	NA	1.041	NA
1	LOC544905	544905	Ig heavy chain V region	7.059	NA	NA	NA	0.781	1.132	2.615	5.391	4.863	4.878	5.164	5.911	5.321	4.964
1	LOC672291	672291	similar to Ig kappa chain V-V region MOPC 173	7.48	NA	NA	NA	NA	NA	2.652	3.698	3.995	3.56	4.355	4.107	4.214	4.14
1	LOC672450	672450	V(kappa) gene product	7.213	NA	NA	NA	NA	1.063	1.921	3.147	4.051	3.835	4.548	4.5	4.463	4.605
1	Ltbp2	16997	latent transforming growth factor beta binding protein 2	13.777	NA	-0.554	-0.4935	NA	NA	NA	1.255	1.471	1.183	1.244	0.944	0.763	NA
1	Ly6d	17068	lymphocyte antigen 6 complex, locus D	11.078	NA	NA	NA	0.6215	NA	1.791	2.25	2.144	2.174	2.032	2.182	1.528	1.619
1	Mef2b	17259	myocyte enhancer factor 2B	7.284	NA	NA	NA	NA	NA	NA	1.044	1.777	1.608	1.474	1.314	0.661	0.721
1	Mpzl2	14012	myelin protein zero-like 2	9.845	NA	NA	NA	NA	NA	NA	0.841	1.069	1.156	0.923	1.246	0.956	0.808
1	Msln	56047	mesothelin	13.979	NA	NA	NA	NA	NA	NA	0.683	0.995	1.048	0.942	0.659	0.626	NA
1	Ngfr	18053	nerve growth factor receptor (TNFR superfamily, member 16)	7.787	NA	NA	NA	NA	NA	0.791	1.664	1.744	1.944	1.436	1.697	1.786	1.066
1	Nxph3	104079	neurexophilin 3	11.578	-1.053	-1.182	-1.1505	-1.2735	-1.269	-0.841	NA	-0.741	NA	NA	NA	NA	NA
1	Oit1	18300	oncoprotein induced transcript 1	6.971	NA	NA	0.566	NA	NA	0.739	1.348	1.304	1.091	1.425	1.24	1.322	1.115
1	Olfr978	259109	olfactory receptor 978	6.473	NA	NA	NA	NA	NA	NA	1.62	1.171	1.757	1.416	1.302	1.542	1.542
1	Oosp1	170834	oocyte secreted protein 1	5.973	NA	NA	NA	NA	NA	1.532	2.4585	2.1955	2.755	2.6955	2.7215	2.573	2.5375
1	Pglyrp1	21946	peptidoglycan recognition protein 1	9.161	NA	NA	0.6055	0.9805	1.06	1.357	1.816	3.006	2.6	3.406	2.553	2.239	1.912
1	Pla2g2d	18782	phospholipase A2, group IID	7.936	NA	NA	NA	NA	NA	1.04	1.448	1.937	1.825	2.176	2.044	2.278	2.072
1	Pla2g5	18784	phospholipase A2, group V	7.342	NA	NA	NA	NA	NA	NA	0.676	0.848	1.094	0.815	0.929	0.643	NA
1	Pou2af1	18985	POU domain, class 2, associating factor 1	10.389	-0.642	NA	NA	0.451	0.718	1.883	2.365	3.045	3.333	2.681	3.101	2.599	2.673
1	Pou5f2	75507	POU domain class 5, transcription factor 2	9.879	-0.528	-1.017	-0.557	NA	NA	NA	NA	NA	NA	NA	NA	NA	NA
1	Prg2	19074	proteoglycan 2, bone marrow	6.409	NA	NA	NA	NA	NA	1.232	2.135	2.452	2.935	3.38	3.796	3.799	4.368
1	Prnd	26434	prion protein dublet	7.607	NA	NA	NA	NA	NA	NA	1.927	2.527	2.623	2.559	2.34	2.322	2.21
1	Rab30	75985	RAB30, member RAS oncogene family	7.342	NA	NA	NA	NA	NA	NA	0.937	1.272	1.267	0.964	0.794	0.864	0.747
1	Rab42-ps	242681	RAB42, member RAS oncogene family, pseudogene	7.556	NA	NA	NA	NA	NA	NA	0.749	NA	NA	0.717	0.764	1.088	0.72
1	Rgs13	246709	regulator of G-protein signaling 13	5.907	NA	NA	NA	NA	NA	NA	0.663	1.366	1.231	1.51	1.299	0.81	NA
1	Rundc3a	51799	RUN domain containing 3A	7.597	NA	NA	NA	NA	NA	NA	NA	0.856	1.053	0.855	NA	NA	NA
1	Sh3gl3	20408	SH3-domain GRB2-like 3	7.75	NA	NA	NA	NA	NA	NA	1.007	0.597	0.798	0.688	0.607	NA	NA
1	Shisa4	77552	shisa homolog 4 (Xenopus laevis)	8.967	NA	NA	NA	NA	NA	NA	0.832	1.05	0.72	0.793	0.615	0.641	0.572
1	Slc24a6	170756	solute carrier family 24 (sodium/potassium/calcium exchanger), member 6	9.481	NA	NA	NA	NA	NA	NA	NA	1.202	NA	0.932	0.99	0.957	1.301
1	Sntb2	20650	syntrophin, basic 2	8.937	-0.196	-0.463	-0.166	NA	NA	NA	NA	NA	NA	NA	NA	NA	1.094
1	Sorbs2	234214	sorbin and SH3 domain containing 2	7.79	NA	NA	NA	NA	NA	NA	NA	0.965	0.696	0.913	1.035	1.138	1.108
1	Sox9	20682	SRY-box containing gene 9	6.637	NA	NA	NA	0.50425	NA	NA	0.691	1.043	0.723	0.809	0.861	0.9715	0.762
1	Sp5	64406	trans-acting transcription factor 5	8.953	NA	NA	NA	NA	NA	NA	0.721	NA	0.61	0.849	0.947	1.264	0.898
1	Spnb4	80297	spectrin beta 4	9.649	NA	NA	NA	NA	NA	NA	NA	NA	NA	1.332	0.892	0.748	0.735
1	Sprr2a1	20755	small proline-rich protein 2A1	6.776	NA	NA	NA	0.645	2.001	2.886	3.402	4.609	3.727	4.474	4.424	3.703	3.995
1	Sprr2b	20756	small proline-rich protein 2B	10.919	NA	NA	NA	NA	NA	NA	2.181	1.376	1.242	1.661	2.004	1.358	1.591
1	Sprr2e	20759	small proline-rich protein 2E	9.088	NA	NA	NA	NA	NA	NA	1.234	1.172	0.98	1.128	1.313	0.648	1.037
1	St8sia6	241230	ST8 alpha-N-acetyl-neuraminide alpha-2,8-sialyltransferase 6	7.83	NA	NA	NA	NA	NA	1.097	0.826	1.456	1.065	1.358	1.375	1.168	1.329
1	Tmem165	21982	transmembrane protein 165	11.255	-0.311	NA	NA	NA	NA	NA	NA	NA	1.193	1.074	0.61	NA	NA
1	Tnfrsf13c	72049	tumor necrosis factor receptor superfamily, member 13c	8.183	NA	NA	NA	0.547	1.318	2.014	2.678	2.672	2.635	2.364	2.058	1.761	1.146
1	Tnfrsf17	21935	tumor necrosis factor receptor superfamily, member 17	6.505	NA	NA	NA	NA	NA	1.045	1.647	2.157	2.411	2.382	2.589	2.247	2.466
1	Tprn	97031	taperin	9.501	NA	NA	NA	NA	NA	NA	0.598	0.769	0.858	0.954	1.188	1.056	0.896
1	Trp53	22059	transformation related protein 53	7.936	-0.183	NA	-0.306	NA	NA	NA	1.012	NA	NA	1.276	0.3645	-0.171	0.232
1	Trp63	22061	transformation related protein 63	6.715	NA	NA	NA	NA	NA	1.214	2.293	2.753	2.729	2.647	2.772	3.097	2.359
1	Tspan33	232670	tetraspanin 33	10.137	NA	NA	NA	NA	NA	1.009	0.86	1.134	1.482	1.267	1.447	1.059	0.909
1	Unc5b	107449	unc-5 homolog B (C. elegans)	8.868	-0.218	-0.434	-0.1485	-0.4575	NA	NA	NA	NA	1.267	NA	NA	NA	NA
1	Upk3a	22270	uroplakin 3A	6.629	NA	NA	-0.322	NA	NA	0.95	1.738	1.502	1.113	1.295	0.862	0.785	NA
1	Vmn2r30	22306	vomeronasal 2, receptor 30	6.26	NA	NA	NA	NA	NA	NA	NA	NA	1.033	NA	NA	NA	0.757
1	Wdfy4	545030	WD repeat and FYVE domain containing 4	12.35	NA	NA	NA	NA	NA	NA	1.065	1.14	0.99	0.964	0.853	0.83	0.896
2	Apoe	11816	apolipoprotein E	15.976	NA	-0.38	-0.417	NA	NA	0.674	1.076	0.783	NA	0.591	NA	NA	NA
2	Apol7c	108956	apolipoprotein L 7c	8.739	NA	NA	NA	NA	NA	1.316	1.55	0.857	1.2035	1.072	1.255	1.239	1.154
2	Bank1	242248	B-cell scaffold protein with ankyrin repeats 1	7.731	NA	NA	NA	NA	NA	1.13	1.362	0.805	0.647	0.743	NA	NA	NA
2	Bcl11a	14025	B-cell CLL/lymphoma 11A (zinc finger protein)	7.671	-0.539	NA	NA	0.64275	NA	1.145	1.355	1.279	1.0565	0.806	0.8545	0.505	NA
2	Bfsp2	107993	beaded filament structural protein 2, phakinin	6.996	NA	NA	NA	NA	0.955	1.3795	1.8755	1.544	1.51	1.298	1.149	0.926	NA
2	Btla	208154	B and T lymphocyte associated	7.786	NA	NA	NA	0.512	NA	1.216	1.436	1.098	0.963	0.797	0.661	NA	0.597
2	Ccr6	12458	chemokine (C-C motif) receptor 6	8.402	-0.285	NA	NA	NA	0.884	2.161	2.641	2.271	1.755	1.684	1.47	1.538	1.086
2	Cd19	12478	CD19 antigen	9.09	-0.588	-0.5	-0.554	NA	NA	1.168	1.709	1.464	1.171	1.115	0.67	NA	NA
2	Cd22	12483	CD22 antigen	8.851	NA	NA	NA	NA	NA	1.188	1.762	1.205	1.119	0.992	0.811	NA	NA
2	Cd79b	15985	CD79B antigen	11.797	-0.097	NA	-0.3805	NA	NA	1.304	1.835	1.585	1.311	1.44	1.083	0.93	NA
2	Clec11a	20256	C-type lectin domain family 11, member a	9.633	NA	NA	NA	NA	NA	0.944	1.049	NA	0.692	0.848	NA	0.635	NA
2	Cr2	12902	complement receptor 2	6.735	NA	NA	NA	NA	NA	1.059	1.467	1.11	0.665	1.12	NA	NA	NA
2	Cxcr5	12145	chemokine (C-X-C motif) receptor 5	8.951	NA	NA	NA	0.446	NA	1.371	1.493	1.677	1.36	1.331	0.809	0.722	NA
2	Ell3	269344	elongation factor RNA polymerase II-like 3	6.943	NA	NA	NA	NA	NA	NA	0.995	1.225	0.738	0.709	NA	NA	NA
2	Eln	13717	elastin	10.702	-0.425	-0.692	NA	0.6815	NA	1.774	2.515	2.649	2.239	2.554	1.389	0.822	-0.705
2	Enpp1	18605	ectonucleotide pyrophosphatase/phosphodiesterase 1	9.413	NA	NA	NA	0.407	NA	0.975	0.954	0.753	1.027	0.588	0.858	0.662	0.848
2	Faim3	69169	Fas apoptotic inhibitory molecule 3	10.5	NA	NA	-0.5515	NA	NA	1.125	1.517	1.069	1.135	1.03	0.545	0.544	NA
2	Fam167b	230766	family with sequence similarity 167, member B	7.332	NA	NA	NA	0.36	NA	0.914	1.308	1.151	1.154	0.764	0.659	0.786	0.538
2	Fcrl1	229499	Fc receptor-like 1	6.837	NA	NA	NA	NA	NA	0.996	1.316	0.809	1.014	0.7725	0.662	0.578	NA
2	H2-Oa	15001	histocompatibility 2, O region alpha locus	9.182	NA	NA	NA	NA	0.9925	1.63	1.9755	1.4725	1.4115	1.4645	0.979	0.883	NA
2	H2-Ob	15002	histocompatibility 2, O region beta locus	7.37	NA	NA	NA	NA	NA	1.207	1.498	1.158	0.947	1.157	0.726	0.604	NA
2	Hbb-bh1	15132	hemoglobin Z, beta-like embryonic chain	6.198	NA	NA	NA	NA	NA	0.733	1.082	0.868	0.8595	0.628	NA	NA	NA
2	Irf4	16364	interferon regulatory factor 4	7.314	NA	NA	NA	NA	1.181	1.2	1.261	0.949	1.071	1.146	1.167	NA	1.166
2	Itgae	16407	integrin alpha E, epithelial-associated	7.366	NA	-0.49	-0.606	NA	1.114	1.756	1.291	1.038	1.152	1.087	0.9025	0.8205	0.924
2	Kcnj10	16513	potassium inwardly-rectifying channel, subfamily J, member 10	6.504	NA	NA	0.371	0.456	1.125	1.239	1.403	1.316	1.195	1.209	0.892	0.902	NA
2	Krt17	16667	keratin 17	8.092	NA	NA	0.4995	1.1435	2.663	3.823	3.999	3.268	3.503	3.135	3.464	2.875	2.239
2	Lta	16992	lymphotoxin A	6.44	NA	NA	0.5385	1.1755	1.291	1.626	1.994	2.011	1.453	1.443	0.965	0.871	0.784
2	Mex3a	72640	mex3 homolog A (C. elegans)	7.565	-0.319	NA	NA	NA	NA	0.779	1.148	0.777	0.726	0.6	NA	NA	NA
2	Mfap5	50530	microfibrillar associated protein 5	9.405	NA	-0.467	NA	NA	NA	NA	1.291	1.405	0.882	1.258	NA	NA	NA
2	Ms4a1	12482	membrane-spanning 4-domains, subfamily A, member 1	9.041	NA	NA	NA	0.3085	NA	1.3345	1.718	1.5565	1.4865	1.2025	0.955	0.474	NA
2	Nrcam	319504	neuron-glia-CAM-related cell adhesion molecule	9.795	-0.43	-0.473	NA	NA	NA	1.206	1.2325	0.8205	0.8505	0.8675	NA	0.697	NA
2	Prp2	83380	proline rich protein 2	8.927	-0.456	NA	NA	NA	NA	0.712	0.737	0.729	0.755	1.01	0.547	NA	0.565
2	Siglecg	243958	sialic acid binding Ig-like lectin G	8.06	NA	NA	NA	NA	NA	NA	1.206	1.006	0.808	NA	NA	NA	NA
2	Spib	272382	Spi-B transcription factor (Spi-1/PU.1 related)	8.788	NA	NA	0.454	0.675	1.178	2.101	2.439	2.425	1.95	2.008	1.627	1.204	0.706
2	Srpk3	56504	serine/arginine-rich protein specific kinase 3	8.506	NA	-0.476	-0.4035	-0.5195	NA	NA	1.275	NA	NA	NA	NA	NA	NA
2	Wnt10a	22409	wingless related MMTV integration site 10a	6.234	NA	NA	NA	0.8155	2.78	3.78	3.257	3.134	3.241	2.639	2.873	2.743	2.39
2	Xcr1	23832	chemokine (C motif) receptor 1	6.172	NA	NA	NA	NA	NA	1.121	1.235	0.786	0.88	0.721	NA	NA	NA
3	1110025L11Rik	68637	RIKEN cDNA 1110025L11 gene	6.345	NA	NA	NA	NA	1.343	NA	NA	NA	NA	NA	NA	NA	NA
3	1700001F09Rik	71826	RIKEN cDNA 1700001F09 gene	5.933	NA	NA	NA	NA	1.57	NA	NA	NA	NA	NA	NA	NA	NA
3	1700001O22Rik	73598	RIKEN cDNA 1700001O22 gene	6.099	NA	NA	NA	NA	1.425	NA	NA	NA	NA	NA	NA	NA	NA
3	1700029F12Rik	66479	RIKEN cDNA 1700029F12 gene	6.097	NA	NA	NA	NA	1.537	NA	NA	NA	NA	NA	NA	NA	NA
3	1700066C05Rik	78654	RIKEN cDNA 1700066C05 gene	7.213	NA	NA	0.42	NA	2.524	NA	NA	NA	NA	NA	NA	NA	NA
3	1810027L02Rik	69177	RIKEN cDNA 1810027L02 gene	6.504	NA	NA	NA	NA	1.714	NA	NA	NA	NA	NA	NA	NA	NA
3	2410006F04Rik	78313	RIKEN cDNA 2410006F04 gene	7.08	NA	NA	NA	NA	1.988	NA	NA	NA	NA	NA	NA	NA	NA
3	2810038D20Rik	67218	RIKEN cDNA 2810038D20 gene	5.973	NA	NA	NA	NA	1.31	NA	NA	NA	NA	NA	NA	NA	NA
3	2810429I04Rik	76937	RIKEN cDNA 2810429I04 gene	6.286	NA	NA	NA	NA	1.906	NA	NA	NA	NA	NA	NA	NA	NA
3	2900027M19Rik	72880	RIKEN cDNA 2900027M19 gene	5.984	NA	NA	NA	NA	1.176	NA	NA	NA	NA	NA	NA	NA	NA
3	4933402N22Rik	545732	RIKEN cDNA 4933402N22 gene	6.278	NA	NA	NA	NA	1.066	NA	NA	NA	NA	NA	NA	NA	NA
3	5830409B07Rik	76020	RIKEN cDNA 5830409B07 gene	6.907	NA	NA	NA	0.3865	2.113	NA	NA	NA	NA	NA	NA	NA	NA
3	9630030I15Rik	319253	RIKEN cDNA 9630030I15 gene	6.279	NA	NA	NA	NA	1.528	NA	NA	NA	NA	NA	NA	NA	NA
3	1110008E08Rik	68500	RIKEN cDNA 1110008E08 gene	6.031	NA	NA	NA	NA	1.655	NA	NA	NA	NA	NA	NA	NA	NA
3	AA792892	100554	expressed sequence AA792892	6.913	NA	NA	NA	NA	1.802	NA	NA	NA	0.698	NA	NA	NA	NA
3	Acsf2	264895	acyl-CoA synthetase family member 2	7.294	NA	NA	0.022	0.679	4.317	NA	NA	NA	NA	0.945	NA	0.646	NA
3	Akr1c6	83702	aldo-keto reductase family 1, member C6	6.096	NA	NA	NA	NA	1.346	NA	NA	NA	NA	NA	NA	NA	NA
3	Arhgap42	71544	Rho GTPase activating protein 42	8.133	NA	-0.523	NA	NA	1.621	NA	-0.456	NA	NA	NA	NA	NA	NA
3	BC061237	385138	cDNA sequence BC061237	5.937	NA	NA	NA	NA	1.492	NA	NA	NA	NA	NA	NA	NA	NA
3	C87414	381654	expressed sequence C87414	5.913	NA	NA	NA	NA	1.261	NA	NA	NA	NA	NA	NA	NA	NA
3	C630050I24Rik	78571	RIKEN cDNA C630050I24 gene	6.054	NA	NA	NA	NA	1.31	NA	NA	NA	NA	NA	NA	NA	NA
3	Cldn13	57255	claudin 13	5.955	NA	NA	NA	NA	1.145	NA	NA	NA	NA	NA	NA	NA	NA
3	Cntnap1	53321	contactin associated protein-like 1	6.005	NA	NA	NA	NA	2.534	NA	NA	NA	NA	NA	NA	NA	NA
3	D5Ertd577e	320549	DNA segment, Chr 5, ERATO Doi 577, expressed	5.937	NA	NA	NA	NA	1.309	NA	NA	NA	NA	NA	NA	NA	NA
3	Defa20	68009	defensin, alpha, 20	6.135	NA	NA	NA	NA	1.173	NA	NA	NA	NA	NA	NA	NA	NA
3	Dlx5	13395	distal-less homeobox 5	6.167	NA	NA	NA	0.743	2.688	NA	NA	NA	NA	NA	NA	NA	NA
3	Fgf14	14169	fibroblast growth factor 14	6.18	NA	NA	NA	NA	1.234	NA	NA	NA	NA	NA	NA	NA	NA
3	Fscn3	56223	fascin homolog 3, actin-bundling protein, testicular (Strongylocentrotus purpuratus)	7.55	NA	NA	NA	0.58	2.408	NA	NA	NA	NA	NA	NA	NA	NA
3	Galnt5	241391	UDP-N-acetyl-alpha-D-galactosamine:polypeptide N-acetylgalactosaminyltransferase 5	7.196	NA	NA	NA	NA	2.992	NA	NA	NA	NA	NA	NA	NA	NA
3	Gipc3	209047	GIPC PDZ domain containing family, member 3	6.292	NA	NA	NA	NA	1.589	NA	NA	NA	NA	NA	NA	NA	NA
3	Gm3002	100040852	alpha-takusan pseudogene	6.119	NA	NA	NA	NA	1.427	NA	NA	NA	NA	NA	NA	NA	NA
3	Gm3373	100036568	predicted gene 3373	6.323	NA	NA	NA	NA	1.494	NA	NA	NA	NA	NA	NA	NA	NA
3	Gm5085	328277	predicted gene 5085	6.965	NA	NA	NA	NA	1.26	NA	NA	NA	NA	NA	NA	NA	NA
3	Gm5168	382275	predicted gene 5168	5.847	NA	NA	NA	NA	1.904	NA	NA	NA	NA	NA	NA	NA	NA
3	Gm6460	623898	predicted gene 6460	6.033	NA	NA	NA	NA	1.275	NA	NA	NA	NA	NA	NA	NA	NA
3	Gm12100	100381257	predicted gene 12100	5.984	NA	NA	NA	NA	1.335	NA	NA	NA	NA	NA	NA	NA	NA
3	Gzmd	14941	granzyme D	7.413	NA	0.83	0.509	0.661	2.297	0.766	NA	NA	NA	NA	NA	NA	NA
3	Hamp2	66438	hepcidin antimicrobial peptide 2	6.437	NA	NA	NA	NA	1.374	NA	NA	NA	NA	NA	NA	NA	NA
3	Hoxb6	15414	homeobox B6	9.532	NA	NA	-0.347	NA	1.967	NA	NA	NA	NA	NA	NA	NA	-0.327
3	Kcna7	16495	potassium voltage-gated channel, shaker-related subfamily, member 7	7.84	NA	NA	NA	0.7185	4.067	NA	NA	NA	NA	NA	NA	NA	NA
3	Kcnj9	16524	potassium inwardly-rectifying channel, subfamily J, member 9	6.409	NA	NA	NA	NA	1.295	NA	NA	NA	0.339	NA	NA	NA	NA
3	Klhl1	93688	kelch-like 1 (Drosophila)	6.319	NA	NA	NA	NA	1.817	NA	NA	NA	NA	NA	NA	NA	NA
3	Krt2	16681	keratin 2	5.995	NA	NA	NA	NA	1.015	NA	NA	NA	NA	NA	NA	NA	NA
3	Krtap5-1	50774	keratin associated protein 5-1	7.875	NA	NA	NA	NA	1.315	NA	NA	NA	NA	NA	NA	NA	NA
3	Krtap6-3	100040249	keratin associated protein 6-3	8.056	NA	NA	NA	NA	1.976	NA	NA	NA	NA	NA	NA	NA	NA
3	Krtap6-1	16700	keratin associated protein 6-1	6.55	NA	NA	NA	NA	1.912	NA	NA	NA	NA	NA	NA	NA	NA
3	Krtap9-1	16705	keratin associated protein 9-1	8.003	NA	NA	NA	NA	1.315	NA	NA	NA	NA	NA	NA	NA	NA
3	Krtap16-10	71369	keratin associated protein 16-10	7.084	NA	NA	NA	NA	1.445	NA	NA	NA	NA	NA	NA	NA	NA
3	Krtap31-1	70831	keratin associated protein 31-1	6.609	NA	NA	NA	NA	2.27	NA	NA	NA	NA	NA	NA	NA	NA
3	LOC625240	625240	PRAME family member 12-like	5.904	NA	NA	NA	NA	1.681	NA	NA	NA	NA	NA	NA	NA	NA
3	Maz	17188	MYC-associated zinc finger protein (purine-binding transcription factor)	7.36	NA	NA	NA	NA	1.392	NA	NA	NA	NA	NA	NA	NA	NA
3	Mep1a	17287	meprin 1 alpha	7.209	NA	NA	NA	NA	1.289	NA	NA	NA	NA	NA	NA	NA	NA
3	Mid1	17318	midline 1	9.194	NA	NA	NA	NA	2.555	NA	NA	NA	NA	NA	NA	NA	NA
3	Olfr266	258482	olfactory receptor 266	6.084	NA	NA	NA	NA	1.717	NA	NA	NA	NA	NA	NA	NA	NA
3	Olfr295	258850	olfactory receptor 295	6.013	NA	NA	NA	NA	1.523	NA	NA	NA	NA	NA	NA	NA	NA
3	Olfr430	258713	olfactory receptor 430	8.593	NA	-0.442	-0.6765	-0.274	2.253	-0.372	NA	NA	NA	NA	NA	NA	NA
3	Olfr661	258743	olfactory receptor 661	6.021	NA	NA	NA	NA	2.19	NA	NA	NA	NA	NA	NA	NA	NA
3	Olfr713	259036	olfactory receptor 713	5.955	NA	NA	NA	NA	1.176	NA	NA	NA	NA	NA	NA	NA	NA
3	Olfr741	258233	olfactory receptor 741	6.443	NA	NA	0.1735	0.7585	3.084	NA	NA	NA	NA	NA	NA	NA	NA
3	Olfr744	257884	olfactory receptor 744	8.101	NA	NA	NA	NA	1.77	NA	NA	NA	NA	NA	NA	NA	NA
3	Olfr780	258281	olfactory receptor 780	6.031	NA	NA	NA	NA	1.483	NA	NA	NA	NA	NA	NA	NA	NA
3	Olfr786	258542	olfactory receptor 786	6.075	NA	NA	NA	NA	1.649	NA	NA	NA	NA	NA	NA	NA	NA
3	Olfr1198	404330	olfactory receptor 1198	6.115	NA	NA	NA	NA	2.096	NA	NA	NA	NA	NA	NA	NA	NA
3	Olfr1225	258893	olfactory receptor 1225	6.928	NA	NA	NA	NA	1.672	NA	NA	NA	NA	NA	NA	NA	NA
3	Olfr1410	258484	olfactory receptor 1410	6.607	NA	NA	0.133	0.62	2.695	NA	NA	NA	NA	NA	NA	NA	NA
3	Olfr1441	258678	olfactory receptor 1441	6.907	NA	NA	NA	NA	1.602	NA	NA	NA	NA	NA	NA	NA	NA
3	Pla2g4c	232889	phospholipase A2, group IVC (cytosolic, calcium-independent)	6.903	NA	NA	NA	0.3725	1.806	NA	NA	NA	NA	NA	NA	NA	NA
3	Plg	18815	plasminogen	5.932	NA	NA	NA	NA	1.35	NA	NA	NA	NA	NA	NA	NA	NA
3	Pou6f2	218030	POU domain, class 6, transcription factor 2	6.351	NA	NA	NA	NA	1.907	NA	NA	NA	NA	NA	NA	NA	NA
3	Prss37	67690	protease, serine, 37	7.438	NA	NA	NA	NA	2.197	NA	NA	NA	NA	NA	NA	NA	NA
3	Rab11fip5	52055	RAB11 family interacting protein 5 (class I)	7.304	NA	NA	NA	NA	2.645	NA	NA	NA	NA	NA	NA	NA	NA
3	Rtn4rl2	269295	reticulon 4 receptor-like 2	6.965	NA	NA	NA	NA	1.383	NA	NA	NA	NA	NA	NA	NA	NA
3	Sfi1	78887	Sfi1 homolog, spindle assembly associated (yeast)	7.992	NA	-0.679	-0.3215	-0.525	1.441	NA	NA	NA	NA	NA	NA	NA	NA
3	Slc5a4b	64454	solute carrier family 5 (neutral amino acid transporters, system A), member 4b	6.21	NA	NA	NA	NA	1.247	NA	NA	NA	NA	NA	NA	NA	NA
3	Slc20a1	20515	solute carrier family 20, member 1	11.312	-0.409	-0.547	NA	NA	1.614	NA	NA	0.032	NA	NA	NA	NA	NA
3	Speer7-ps1	75858	spermatogenesis associated glutamate (E)-rich protein 7, pseudogene 1	5.916	NA	NA	NA	NA	1.991	NA	NA	NA	NA	NA	NA	NA	NA
3	Tpi1	21991	triosephosphate isomerase 1	6.414	NA	NA	NA	0.3685	3.689	NA	NA	NA	NA	NA	NA	NA	NA
3	Vmn1r-ps103	171245	vomeronasal 1 receptor, pseudogene 103	6.101	NA	NA	NA	NA	1.052	NA	NA	NA	NA	NA	NA	NA	NA
3	Vmn2r89	22301	vomeronasal 2, receptor 89	5.877	NA	NA	NA	NA	1.223	NA	NA	NA	NA	NA	NA	NA	NA
3	Zfp317	244713	zinc finger protein 317	8.595	NA	NA	NA	NA	2.266	NA	NA	NA	NA	NA	NA	NA	NA
3	Zfp473	243963	zinc finger protein 473	7.424	NA	NA	NA	NA	1.993	NA	NA	NA	NA	NA	NA	NA	NA
4	0610042G04Rik	68380	RIKEN cDNA 0610042G04 gene	8.357	NA	NA	NA	0.4485	1.541	1.002	0.783	NA	NA	NA	NA	NA	NA
4	1110038B12Rik	68763	RIKEN cDNA 1110038B12 gene	10.098	NA	NA	NA	0.6665	1.276	0.843	NA	NA	NA	NA	NA	NA	NA
4	1190002F15Rik	381822	RIKEN cDNA 1190002F15 gene	7.828	-0.269	-0.503	NA	1.0755	2.231	2.348	1.865	NA	NA	NA	NA	NA	NA
4	1500009L16Rik	69784	RIKEN cDNA 1500009L16 gene	8.172	NA	NA	0.601	1.0225	1.273	0.834	NA	NA	0.783	NA	NA	NA	NA
4	1700001K19Rik	66323	RIKEN cDNA 1700001K19 gene	10.072	NA	NA	NA	0.783	1.802	1.499	1.232	NA	NA	NA	NA	NA	NA
4	1700017B05Rik	74211	RIKEN cDNA 1700017B05 gene	10.041	NA	NA	0.626	0.5875	1.168	0.86	0.647	NA	NA	NA	NA	NA	NA
4	1700020L24Rik	66330	RIKEN cDNA 1700020L24 gene	8.858	NA	NA	NA	NA	1.569	0.982	NA	NA	NA	NA	NA	NA	NA
4	1700021J08Rik	72235	RIKEN cDNA 1700021J08 gene	8.026	NA	NA	NA	NA	1.442	NA	NA	NA	NA	NA	NA	NA	NA
4	1700029I01Rik	70005	RIKEN cDNA 1700029I01 gene	7.075	NA	NA	0.72925	1.0665	1.4255	0.8685	NA	NA	NA	NA	NA	NA	NA
4	1700122O11Rik	76651	RIKEN cDNA 1700122O11 gene	6.667	NA	NA	NA	NA	1.299	NA	NA	NA	NA	NA	NA	NA	NA
4	1810008A18Rik	108707	RIKEN cDNA 1810008A18 gene	11.861	NA	NA	0.362	0.6695	1.258	NA	NA	NA	NA	NA	NA	NA	-0.549
4	1810011H11Rik	69069	RIKEN cDNA 1810011H11 gene	8.24	NA	NA	NA	0.779	NA	0.899	1.004	NA	NA	NA	NA	NA	NA
4	2310014H01Rik	76448	RIKEN cDNA 2310014H01 gene	11.424	-0.33	NA	NA	0.6245	1.375	0.882	NA	NA	NA	0.736	NA	NA	NA
4	2610002I17Rik	72341	RIKEN cDNA 2610002I17	9.735	NA	NA	NA	NA	1.215	NA	0.676	NA	NA	NA	NA	NA	NA
4	2610018G03Rik	70415	RIKEN cDNA 2610018G03 gene	7.12	NA	NA	NA	0.4585	1.219	NA	NA	NA	NA	NA	NA	NA	NA
4	2610029I01Rik	77032	RIKEN cDNA 2610029I01 gene	9.434	NA	NA	NA	NA	1.032	NA	NA	NA	NA	NA	NA	NA	NA
4	2610036A22Rik	70190	RIKEN cDNA 2610036A22 gene	8.375	NA	NA	0.52325	0.73625	1.414	0.8825	0.86	NA	NA	NA	NA	NA	NA
4	2610039C10Rik	66578	RIKEN cDNA 2610039C10 gene	7.887	NA	NA	NA	NA	1.019	NA	NA	NA	NA	NA	NA	NA	NA
4	2610318N02Rik	70458	RIKEN cDNA 2610318N02 gene	6.192	NA	NA	NA	0.545	1.457	0.838	NA	NA	NA	NA	NA	NA	NA
4	2610524H06Rik	330173	RIKEN cDNA 2610524H06 gene	9.327	NA	NA	0.399	0.6985	1.215	NA	NA	NA	NA	NA	NA	NA	NA
4	2810417H13Rik	68026	RIKEN cDNA 2810417H13 gene	9.978	NA	NA	0.9245	1.9635	3.026	2.645	1.973	1.244	0.79	0.731	NA	NA	NA
4	3110003A17Rik	73112	RIKEN cDNA 3110003A17 gene	12.106	NA	NA	NA	0.607	1.3665	0.9385	0.552	NA	NA	NA	NA	NA	NA
4	3200002M19Rik	75430	RIKEN cDNA 3200002M19 gene	9.122	NA	NA	0.656	1.17525	1.7665	1.3485	0.898	NA	NA	NA	NA	NA	NA
4	4831426I19Rik	212073	RIKEN cDNA 4831426I19 gene	7.75	NA	NA	NA	0.712	1.529	0.711	NA	NA	NA	NA	NA	NA	NA
4	4930422G04Rik	71643	RIKEN cDNA 4930422G04 gene	6.847	NA	NA	NA	0.671	1.165	0.9755	NA	NA	NA	NA	NA	NA	NA
4	4930427A07Rik	104732	RIKEN cDNA 4930427A07 gene	6.393	NA	NA	0.448	0.6885	1.135	1.017	0.752	NA	NA	NA	NA	NA	NA
4	4930539N22Rik	75203	RIKEN cDNA 4930539N22 gene	6.587	NA	NA	NA	NA	1.079	NA	NA	-0.548	NA	-0.538	-0.509	-0.652	NA
4	4930547N16Rik	75317	RIKEN cDNA 4930547N16 gene	6.18	NA	NA	0.462	0.89025	1.574	1.3135	0.968	NA	NA	NA	NA	NA	NA
4	5430427O19Rik	71398	RIKEN cDNA 5430427O19 gene	7.538	NA	0.887	1.2515	1.646	2.263	1.419	0.852	NA	0.797	0.786	NA	NA	NA
4	5430435G22Rik	226421	RIKEN cDNA 5430435G22 gene	12.701	NA	NA	0.658	1.099	1.244	1.072	0.692	NA	0.67	NA	NA	NA	NA
4	5730416F02Rik	70550	capping protein (actin filament), gelsolin-like pseudogene	10.775	NA	NA	0.5595	0.905	1.447	0.941	0.733	NA	NA	NA	NA	NA	NA
4	5730590G19Rik	77011	RIKEN cDNA 5730590G19 gene	6.132	NA	NA	NA	0.5545	1.012	0.802	NA	NA	NA	NA	NA	NA	NA
4	5830405N20Rik	67596	RIKEN cDNA 5830405N20 gene	7.105	NA	NA	0.6065	0.73875	1.289	1.065	0.7445	0.907	1.096	0.767	0.638	NA	0.577
4	5830416P10Rik	381232	RIKEN cDNA 5830416P10 gene	6.519	-0.559	NA	0.466	0.94725	NA	1.027	0.724	NA	NA	NA	NA	NA	NA
4	5830468F06Rik	76082	RIKEN cDNA 5830468F06 gene	7.35	NA	NA	0.4435	0.6625	1.25	NA	NA	NA	NA	NA	NA	NA	NA
4	6720463M24Rik	77744	RIKEN cDNA 6720463M24 gene	6.814	NA	NA	NA	0.56325	1.1395	1.0785	0.8075	NA	NA	NA	NA	NA	NA
4	8030431J09Rik	320897	RIKEN cDNA 8030431J09 gene	6.949	-0.161	NA	NA	1.188	NA	1.221	NA	1.219	NA	NA	1.13	1.144	1.051
4	8430428J23Rik	74534	RIKEN cDNA 8430428J23 gene	11.849	0.094	-0.06	-0.2645	-0.036	NA	1.53	1.725	-0.269	-0.368	NA	-0.231	-0.343	-0.303
4	9030625A04Rik	210808	RIKEN cDNA 9030625A04 gene	6.542	NA	NA	0.611	0.9325	1.041	NA	NA	NA	NA	NA	NA	NA	NA
4	9130206I24Rik	100040736	RIKEN cDNA 9130206I24 gene	7.738	NA	-0.358	NA	0.4415	1.139	1.003	0.8685	NA	NA	NA	NA	NA	NA
4	9930013L23Rik	80982	RIKEN cDNA 9930013L23 gene	6.538	NA	NA	0.464	0.80425	1.9625	1.836	1.316	0.594	0.736	0.7225	NA	NA	NA
4	9030425E11Rik	71566	RIKEN cDNA 9030425E11 gene	8.291	-0.6455	-0.497	NA	0.64	NA	NA	NA	-1.058	-0.289	-0.618	-0.459	-0.847	-1.138
4	6330578E17Rik	76178	RIKEN cDNA 6330578E17 gene	8.651	NA	NA	0.561	1.1555	1.635	0.892	NA	NA	0.76	NA	NA	NA	NA
4	2010317E24Rik	72080	RIKEN cDNA 2010317E24 gene	9.288	NA	NA	NA	0.972	2.19	2.175	1.88	NA	NA	NA	NA	NA	NA
4	A2m	232345	alpha-2-macroglobulin	6.006	NA	NA	NA	0.4325	1.105	NA	NA	NA	NA	NA	NA	NA	NA
4	A030011A13Rik	319515	RIKEN cDNA A030011A13 gene	7.75	-0.259	-0.403	NA	NA	NA	0.718	1.043	NA	NA	NA	NA	NA	NA
4	A530032D15Rik	381287	RIKEN cDNA A530032D15Rik gene	6.697	NA	1.521	1.7885	2.613	2.37	1.869	1.676	1.893	1.947	1.528	1.429	1.248	0.92
4	A630001G21Rik	319997	RIKEN cDNA A630001G21 gene	8.325	NA	NA	NA	0.833	1.564	1.256	1.193	1.099	1.133	0.86	0.755	0.773	0.817
4	A430068E04Rik	319956	RIKEN cDNA A430068E04 gene	6.754	-0.488	NA	NA	0.6245	1.008	0.902	0.82	0.643	NA	NA	NA	NA	NA
4	Abhd8	64296	abhydrolase domain containing 8	6.732	NA	NA	0.4405	0.7855	1.461	NA	NA	NA	NA	NA	NA	NA	NA
4	Acap1	216859	ArfGAP with coiled-coil, ankyrin repeat and PH domains 1	8.8	-0.416	NA	NA	0.544	1.613	1.485	1.03	0.96	NA	0.589	NA	NA	NA
4	Acp2	11432	acid phosphatase 2, lysosomal	8.688	NA	0.604	0.823	0.89875	1.4175	1.042	0.69	NA	NA	NA	NA	NA	NA
4	Acp5	11433	acid phosphatase 5, tartrate resistant	10.196	NA	NA	0.7285	0.869	1.436	1.422	1.366	1.012	0.908	0.525	0.78	0.569	0.584
4	Acsbg1	94180	acyl-CoA synthetase bubblegum family member 1	7.48	NA	NA	0.597	0.79	2.728	2.305	1.382	1.372	NA	NA	1.592	NA	NA
4	Adap1	231821	ArfGAP with dual PH domains 1	8.319	NA	NA	0.724	1.198	2.102	1.38	0.972	NA	NA	NA	NA	NA	NA
4	Adat2	66757	adenosine deaminase, tRNA-specific 2, TAD2 homolog (S. cerevisiae)	8.278	NA	NA	NA	0.5985	1.227	NA	NA	NA	NA	NA	NA	NA	NA
4	Adm	11535	adrenomedullin	9.154	-0.583	NA	0.5735	1.446	1.308	NA	NA	-0.468	NA	NA	NA	NA	-0.428
4	Adora2a	11540	adenosine A2a receptor	8.702	-0.453	NA	0.1415	1.2345	1.904	1.564	0.919	NA	NA	NA	NA	NA	NA
4	AF067063	380878	cDNA sequence AF067063	6.488	NA	NA	NA	0.401	1.047	NA	NA	NA	NA	NA	NA	NA	NA
4	AF251705	140497	cDNA sequence AF251705	11.723	NA	NA	0.87675	1.31275	2.1455	1.503	1.109	NA	0.797	0.463	NA	NA	NA
4	Agap2	216439	ArfGAP with GTPase domain, ankyrin repeat and PH domain 2	7.179	NA	NA	0.465	1.176	2.623	2.093	1.192	1.668	1.352	1.063	1.16	0.895	1.09
4	Ahcy	269378	S-adenosylhomocysteine hydrolase	10.238	NA	NA	NA	NA	1.234	0.779	NA	NA	NA	NA	NA	NA	-0.436
4	AI662270	100043636	expressed sequence AI662270	7.606	NA	0.787	0.9245	1.4325	2.249	1.433	0.966	0.864	1.052	0.938	0.879	0.656	0.695
4	AI848285	435145	expressed sequence AI848285	6.501	NA	NA	0.849	1.2395	1.048	1.006	0.708	NA	NA	NA	NA	NA	NA
4	Aif1	11629	allograft inflammatory factor 1	10.923	NA	1.861	2.39175	3.208	4.139	3.2555	2.117	1.8165	1.733	1.479	1.2835	1.2035	0.9
4	Ak2	11637	adenylate kinase 2	10.062	NA	NA	0.377	0.64975	1.334	0.8705	NA	NA	NA	NA	NA	NA	NA
4	Akna	100182	AT-hook transcription factor	10.47	NA	NA	NA	0.4985	1.437	1.044	NA	NA	NA	NA	NA	NA	NA
4	Alox5ap	11690	arachidonate 5-lipoxygenase activating protein	11.974	NA	NA	0.593	1.0715	1.331	0.756	NA	NA	NA	NA	NA	NA	NA
4	Amica1	270152	adhesion molecule, interacts with CXADR antigen 1	10.417	NA	0.949	1.0335	2.071	2.599	2.017	0.963	1.189	0.968	0.661	0.804	NA	NA
4	Amn	93835	amnionless	6.2	NA	NA	0.501	1.0035	NA	NA	NA	NA	NA	NA	NA	NA	NA
4	Ankle1	234396	ankyrin repeat and LEM domain containing 1	6.762	NA	NA	0.314	0.7565	1.267	1.612	1.602	NA	NA	NA	NA	NA	NA
4	Ankrd37	654824	ankyrin repeat domain 37	9.022	NA	NA	0.6535	1.059	1.802	1.391	NA	1.6	0.98	1.307	1.244	0.98	0.988
4	Anp32e	66471	acidic (leucine-rich) nuclear phosphoprotein 32 family, member E	8.327	NA	NA	0.47	NA	1.116	NA	NA	NA	NA	NA	NA	NA	NA
4	Anxa10	26359	annexin A10	5.923	NA	NA	NA	0.6765	1.469	0.871	NA	NA	NA	NA	NA	NA	NA
4	Aoah	27052	acyloxyacyl hydrolase	6.735	NA	0.996	0.985	1.3245	2.0265	1.3835	1.144	1.152	0.679	0.675	NA	NA	NA
4	Ap2s1	232910	adaptor-related protein complex 2, sigma 1 subunit	11.283	NA	NA	0.444	0.6695	1.2155	0.8685	0.726	NA	NA	NA	NA	NA	NA
4	Apbb1ip	54519	amyloid beta (A4) precursor protein-binding, family B, member 1 interacting protein	9.324	NA	NA	0.617	0.8535	1.699	1.255	0.766	NA	NA	NA	NA	-0.409	-0.487
4	Apitd1	69928	apoptosis-inducing, TAF9-like domain 1	6.525	NA	NA	0.474	0.838	1.455	1.273	0.918	NA	NA	NA	NA	NA	NA
4	Apobec1	11810	apolipoprotein B mRNA editing enzyme, catalytic polypeptide 1	9.481	NA	0.9545	1.28225	1.83875	2.1085	1.3685	0.871	NA	0.691	NA	NA	NA	NA
4	Apobr	171504	apolipoprotein B receptor	10.003	NA	NA	NA	0.6405	1.048	NA	NA	NA	NA	NA	NA	NA	NA
4	Apoc2	11813	apolipoprotein C-II	8.496	-0.081	0.971	1.995	2.818	3.948	2.93	1.633	NA	NA	NA	NA	NA	NA
4	Apol10b	328561	apolipoprotein L 10b	7.355	NA	0.839	0.4775	1.6245	1.683	1.359	NA	NA	NA	NA	NA	NA	NA
4	Aprt	11821	adenine phosphoribosyl transferase	13.107	NA	NA	NA	NA	1.012	0.798	NA	NA	NA	NA	NA	NA	NA
4	Arhgap4	171207	Rho GTPase activating protein 4	9.918	NA	NA	0.4135	0.713	1.871	1.672	1.462	NA	NA	NA	NA	NA	NA
4	Arhgap9	216445	Rho GTPase activating protein 9	9.294	NA	NA	0.646	1.152	2.253	1.601	1.062	0.708	NA	NA	NA	NA	NA
4	Arhgap11a	228482	Rho GTPase activating protein 11A	7	NA	NA	0.3035	0.941	1.477	1.553	0.98	1.135	0.861	0.856	0.718	0.896	0.671
4	Arhgap15	76117	Rho GTPase activating protein 15	6.817	NA	NA	0.374	0.77925	1.3875	1.0825	NA	0.988	1.224	0.917	0.913	0.88	NA
4	Arhgap25	232201	Rho GTPase activating protein 25	12.111	NA	NA	NA	0.5785	1.056	1.063	0.849	0.674	0.843	NA	NA	NA	NA
4	Arhgap30	226652	Rho GTPase activating protein 30	9.612	NA	NA	0.78475	1.4415	1.8905	1.5385	1.027	1.1	1.148	0.7535	0.7445	0.6415	0.865
4	Arhgdib	11857	Rho, GDP dissociation inhibitor (GDI) beta	12.425	NA	NA	0.354	0.868	1.934	1.525	1.101	NA	0.7	NA	NA	NA	NA
4	Arid3a	13496	AT rich interactive domain 3A (BRIGHT-like)	9.766	NA	NA	NA	0.736	0.947	1.023	0.813	0.746	0.905	0.509	0.706	NA	NA
4	Arl4c	320982	ADP-ribosylation factor-like 4C	13.054	NA	NA	NA	0.475	1.412	1.142	0.73	NA	0.561	NA	0.664	NA	NA
4	Arl5c	217151	ADP-ribosylation factor-like 5C	9.235	NA	1.061	1.124	1.551	2.087	1.838	1.316	0.833	0.91	0.718	NA	NA	NA
4	Arl6ip5	65106	ADP-ribosylation factor-like 6 interacting protein 5	12.7	NA	NA	NA	NA	NA	NA	NA	NA	-0.579	-0.678	-0.894	-1.009	NA
4	Arl11	219144	ADP-ribosylation factor-like 11	7.6	NA	NA	0.6715	0.7095	1.449	1.049	0.992	NA	NA	NA	NA	NA	NA
4	Armc7	276905	armadillo repeat containing 7	9.027	NA	NA	0.55	0.814	1.519	1.252	0.683	NA	NA	NA	NA	NA	NA
4	Arpc4	68089	actin related protein 2/3 complex, subunit 4	10.748	NA	NA	0.429	0.574	1.066	0.8535	NA	0.689	NA	0.706	NA	NA	NA
4	Asf1b	66929	ASF1 anti-silencing function 1 homolog B (S. cerevisiae)	8.634	NA	NA	1.1775	1.7525	2.92	2.502	1.775	1.297	1	0.904	NA	NA	NA
4	Aspm	12316	asp (abnormal spindle)-like, microcephaly associated (Drosophila)	6.403	NA	NA	NA	0.7625	1.552	1.55	0.977	NA	NA	NA	NA	NA	NA
4	Atad2	70472	ATPase family, AAA domain containing 2	9.352	NA	NA	0.3495	0.9575	1.293	1.307	0.833	NA	NA	NA	NA	NA	NA
4	Atad5	237877	ATPase family, AAA domain containing 5	7.502	NA	NA	NA	0.8145	1.656	1.423	0.969	NA	NA	NA	NA	NA	NA
4	Auh	11992	AU RNA binding protein/enoyl-coenzyme A hydratase	8.83	NA	NA	0.10775	0.30325	1.596	0.895	0.795	NA	NA	NA	NA	NA	NA
4	Aurka	20878	aurora kinase A	9.455	NA	NA	1.081	2.0295	2.773	2.904	2.21	0.693	0.706	NA	NA	NA	NA
4	Aurkb	20877	aurora kinase B	6.975	NA	NA	0.6205	1.303	2.249	2.124	1.787	0.536	0.473	NA	NA	NA	NA
4	AW112010	107350	expressed sequence AW112010	12.275	NA	1.763	1.3765	1.8485	2.881	2.15	1.089	NA	NA	0.678	NA	NA	NA
4	B2m	12010	beta-2 microglobulin	14.023	NA	0.881	1.0955	1.16	1.412	1.186	0.9095	NA	0.567	0.491	NA	NA	NA
4	B3gnt8	232984	UDP-GlcNAc:betaGal beta-1,3-N-acetylglucosaminyltransferase 8	9.044	NA	NA	0.691	0.868	1.366	1.008	0.944	NA	NA	NA	NA	NA	NA
4	B4galnt1	14421	beta-1,4-N-acetyl-galactosaminyl transferase 1	10.542	NA	NA	NA	NA	1.299	1.027	0.95	NA	NA	0.89	NA	NA	NA
4	B4galnt4	330671	beta-1,4-N-acetyl-galactosaminyl transferase 4	6.073	NA	NA	NA	NA	2.79	2.153	0.925	0.977	0.863	0.832	NA	NA	NA
4	Bai1	107831	brain-specific angiogenesis inhibitor 1	7.628	NA	NA	NA	0.654	1.367	NA	NA	0.654	NA	NA	NA	0.743	NA
4	Batf3	381319	basic leucine zipper transcription factor, ATF-like 3	9.51	NA	NA	0.4935	1.568	2.389	1.732	1.312	0.957	0.861	0.657	NA	NA	0.581
4	Batf	53314	basic leucine zipper transcription factor, ATF-like	9.621	NA	NA	0.724	1.263	2.128	1.4	0.685	NA	0.669	NA	NA	NA	NA
4	BC017612	170748	cDNA sequence BC017612	10.328	-0.624	-0.837	-0.592	-0.5985	NA	NA	NA	-0.629	-0.445	-0.634	-0.636	-0.83	-1.043
4	BC021614	225884	cDNA sequence BC021614	7.138	NA	NA	NA	NA	1.344	0.784	NA	NA	NA	NA	NA	NA	NA
4	BC030867	217216	cDNA sequence BC030867	7.035	NA	NA	0.602	1.2295	2.168	1.914	1.563	NA	NA	0.551	NA	NA	NA
4	BC037034	231807	cDNA sequence BC037034	11.052	NA	NA	NA	0.749	1.253	0.914	NA	NA	NA	NA	NA	NA	NA
4	BC048355	381101	cDNA sequence BC048355	7.203	NA	NA	0.4615	0.9065	1.226	1.373	0.8	NA	NA	NA	NA	NA	NA
4	BC055004	381680	cDNA sequence BC055004	6.306	NA	NA	0.805	1.123	1.289	0.833	0.733	NA	NA	NA	NA	NA	NA
4	BC055324	381306	cDNA sequence BC055324	8.595	NA	NA	0.554	0.927	1.628	1.446	1.045	NA	NA	NA	NA	NA	NA
4	Bcat1	12035	branched chain aminotransferase 1, cytosolic	6.112	NA	NA	0.6635	1.5195	1.724	0.912	0.66	NA	0.605	NA	NA	NA	NA
4	Bcl2a1b	12045	B-cell leukemia/lymphoma 2 related protein A1b	12.348	NA	NA	0.973	1.5925	2.125	1.736	1.307	NA	NA	0.623	NA	NA	NA
4	Bcl2a1c	12046	B-cell leukemia/lymphoma 2 related protein A1c	8.571	NA	NA	1.0825	1.403	1.896	1.197	0.794	NA	NA	NA	NA	NA	NA
4	Bcl2l11	12125	BCL2-like 11 (apoptosis facilitator)	6.452	NA	NA	0.3895	0.762	1.13	NA	NA	NA	NA	NA	NA	NA	NA
4	Bcl3	12051	B-cell leukemia/lymphoma 3	11.527	NA	1.411	1.189	1.743	1.752	1.222	0.832	0.796	1.35	0.883	0.857	0.929	0.582
4	Bcl11b	58208	B-cell leukemia/lymphoma 11B	6.903	NA	NA	NA	0.57475	2.293	2.119	1.201	1.0635	1.1695	0.871	0.7895	NA	NA
4	Bdkrb1	12061	bradykinin receptor, beta 1	8.898	NA	NA	0.505	0.585	1.014	NA	NA	NA	NA	NA	NA	NA	NA
4	Bid	12122	BH3 interacting domain death agonist	8.408	NA	0.827	0.7495	1.219	1.58	1.169	1.001	0.966	0.784	0.883	0.88	0.757	NA
4	Birc5	11799	baculoviral IAP repeat-containing 5	10.526	NA	NA	0.9905	2.193	3.278	2.943	2.358	0.964	0.908	0.556	NA	NA	NA
4	Blm	12144	Bloom syndrome, RecQ helicase-like	8.034	NA	NA	NA	0.7115	1.378	1.174	0.85	NA	NA	NA	NA	NA	NA
4	Brca1	12189	breast cancer 1	7.277	NA	NA	0.959	1.5075	2.125	2.159	1.389	0.841	NA	NA	NA	NA	NA
4	Brca2	12190	breast cancer 2	7.77	NA	-0.564	NA	NA	NA	1.112	0.813	NA	NA	NA	NA	NA	NA
4	Bri3bp	76809	Bri3 binding protein	9.294	NA	NA	NA	0.5495	1.055	0.8265	0.745	0.675	0.6875	NA	NA	NA	NA
4	Brip1	237911	BRCA1 interacting protein C-terminal helicase 1	6.987	NA	NA	0.52025	1.0445	1.5345	1.372	0.9325	NA	NA	NA	NA	NA	NA
4	Btk	12229	Bruton agammaglobulinemia tyrosine kinase	8.054	-0.419	NA	NA	0.7415	1.415	1.271	1.076	0.895	NA	NA	NA	NA	NA
4	Bub1	12235	budding uninhibited by benzimidazoles 1 homolog (S. cerevisiae)	7.516	NA	NA	NA	0.967	1.718	1.635	0.973	NA	NA	NA	NA	NA	NA
4	Bub1b	12236	budding uninhibited by benzimidazoles 1 homolog, beta (S. cerevisiae)	8.238	NA	NA	0.3725	0.922	1.506	1.594	1.399	NA	NA	NA	NA	NA	NA
4	Bzw1	66882	basic leucine zipper and W2 domains 1	10.189	NA	NA	0.4345	0.5655	1.004	NA	NA	0.593	NA	0.642	NA	NA	NA
4	C1qa	12259	complement component 1, q subcomponent, alpha polypeptide	10.944	NA	0.649	1.4185	2.305	3.472	3.004	2.183	1.764	1.381	1.497	1.376	1.222	0.951
4	C1qb	12260	complement component 1, q subcomponent, beta polypeptide	10.464	NA	0.894	1.388	2.1745	3.6	3.018	2.225	1.864	1.759	1.482	1.377	1.234	0.877
4	C1qc	12262	complement component 1, q subcomponent, C chain	11.668	NA	0.792	1.3235	2.073	3.272	2.882	2.178	1.62	1.689	1.225	1.263	1.157	0.796
4	C1qtnf6	72709	C1q and tumor necrosis factor related protein 6	8.853	NA	NA	NA	NA	NA	0.918	1.244	0.767	NA	NA	NA	-0.441	-0.69
4	C3ar1	12267	complement component 3a receptor 1	6.167	NA	NA	1.1565	1.99725	2.5865	1.6725	0.806	0.715	NA	NA	NA	NA	NA
4	C330027C09Rik	224171	RIKEN cDNA C330027C09 gene	6.19	NA	NA	0.316	0.83825	1.5355	1.3235	1.02	NA	NA	NA	NA	NA	NA
4	Calm3	12315	calmodulin 3	11.972	NA	NA	0.509	0.7265	1.297	0.865	0.675	0.859	0.662	0.931	0.883	0.912	0.817
4	Camk4	12326	calcium/calmodulin-dependent protein kinase IV	6.904	NA	NA	0.5425	0.994	2.543	1.671	NA	NA	NA	NA	NA	NA	NA
4	Capg	12332	capping protein (actin filament), gelsolin-like	12.45	NA	NA	0.4195	0.9545	1.404	1.241	0.885	NA	NA	NA	NA	NA	NA
4	Car7	12354	carbonic anhydrase 7	9.617	NA	NA	NA	NA	1.407	1.012	0.656	NA	NA	NA	NA	NA	NA
4	Car9	230099	carbonic anhydrase 9	7.487	NA	NA	NA	NA	1.188	NA	NA	NA	NA	NA	NA	NA	NA
4	Card11	108723	caspase recruitment domain family, member 11	6.676	NA	NA	NA	NA	1.17	0.898	1.0525	NA	NA	NA	NA	NA	NA
4	Casc5	76464	cancer susceptibility candidate 5	6.013	NA	NA	NA	0.78275	1.352	1.486	0.938	NA	NA	NA	NA	NA	NA
4	Casp1	12362	caspase 1	10.433	NA	1.001	1.0535	1.4795	2.208	1.413	1.144	NA	NA	NA	NA	NA	NA
4	Ccdc50	67501	coiled-coil domain containing 50	8.727	NA	NA	0.47725	0.5915	1.002	NA	NA	NA	NA	0.578	NA	NA	NA
4	Ccdc69	52570	coiled-coil domain containing 69	8.266	NA	NA	NA	NA	1.258	1.055	0.712	NA	0.764	0.718	NA	0.74	NA
4	Ccdc88b	78317	coiled-coil domain containing 88B	12.025	NA	NA	0.848	1.4325	1.953	1.719	1.24	0.902	1.009	0.705	0.751	0.77	NA
4	Ccdc99	70385	coiled-coil domain containing 99	6.21	NA	NA	0.442	0.7855	1.113	1.065	0.544	NA	NA	NA	NA	NA	NA
4	Ccin	442829	calicin	9.123	NA	NA	NA	NA	1.012	NA	NA	NA	NA	NA	NA	NA	NA
4	Cck	12424	cholecystokinin	5.957	NA	NA	NA	0.371	1.286	1.905	NA	NA	NA	NA	NA	NA	NA
4	Ccl1	20290	chemokine (C-C motif) ligand 1	5.912	NA	NA	NA	1.0495	1.723	1.328	NA	NA	NA	NA	NA	NA	NA
4	Ccl5	20304	chemokine (C-C motif) ligand 5	12.831	NA	1.3045	1.734	2.37125	3.404	3.166	1.578	0.984	1.6725	0.885	1.124	0.851	NA
4	Ccl8	20307	chemokine (C-C motif) ligand 8	8.935	NA	2.655	2.6205	2.878	4.704	4.577	3.178	1.946	2.531	2.311	1.66	2.032	1.775
4	Ccl9	20308	chemokine (C-C motif) ligand 9	10.126	NA	0.964	1.2565	2.042	1.493	1.416	0.693	0.934	0.857	1.138	0.889	NA	0.722
4	Ccl19	24047	chemokine (C-C motif) ligand 19	11.338	NA	1.062	1.04825	1.80825	1.883	1.3935	0.976	0.8155	1.0655	0.9805	0.913	NA	NA
4	Ccna2	12428	cyclin A2	8.866	NA	NA	0.6905	1.911	3.108	2.976	2.319	0.884	0.656	0.577	NA	NA	NA
4	Ccnb1	268697	cyclin B1	6.812	NA	NA	0.5225	1.374	2.087	2.04	1.443	0.675	0.581	NA	NA	NA	-0.386
4	Ccnb2	12442	cyclin B2	10.053	NA	NA	0.85	1.6935	2.911	2.524	2.206	0.998	1.07	NA	NA	NA	NA
4	Ccne1	12447	cyclin E1	6.409	NA	0.885	1.04825	1.70575	2.496	1.9875	1.3335	1.148	0.965	NA	NA	NA	NA
4	Ccnf	12449	cyclin F	6.994	NA	NA	0.495	1.022	1.885	1.74	1.345	NA	NA	NA	NA	NA	NA
4	Ccng1	12450	cyclin G1	8.862	NA	NA	0.411	0.761	1.393	NA	NA	NA	NA	NA	NA	NA	NA
4	Ccr2	12772	chemokine (C-C motif) receptor 2	9.155	-0.492	0.644	0.96175	1.571	2.132	1.5715	0.8655	NA	NA	NA	NA	NA	-0.557
4	Ccr5	12774	chemokine (C-C motif) receptor 5	8.088	NA	2.172	2.72	3.4715	4.499	3.164	1.729	1.508	1.438	1.142	1.207	1.08	0.705
4	Ccr7	12775	chemokine (C-C motif) receptor 7	9.476	NA	0.883	0.8205	0.9465	1.089	1.165	0.883	NA	NA	NA	NA	NA	-0.533
4	Cd2	12481	CD2 antigen	9.205	NA	NA	NA	0.5305	2.148	1.444	0.984	NA	NA	NA	NA	NA	NA
4	Cd2bp2	70233	CD2 antigen (cytoplasmic tail) binding protein 2	10.819	NA	NA	0.4975	0.719	1.225	0.732	NA	NA	-0.464	NA	NA	NA	-0.436
4	Cd3d	12500	CD3 antigen, delta polypeptide	9.679	-0.44	NA	1.0875	1.905	4.228	3.698	2.143	1.611	1.515	1.28	1.222	0.794	NA
4	Cd3e	12501	CD3 antigen, epsilon polypeptide	6.008	NA	NA	NA	NA	1.918	1.152	0.839	NA	NA	0.855	NA	NA	NA
4	Cd3g	12502	CD3 antigen, gamma polypeptide	7.992	NA	NA	0.6365	1.3525	3.621	2.916	1.845	1.829	2.058	1.634	1.548	1.042	0.756
4	Cd5	12507	CD5 antigen	9.238	NA	NA	0.524	1.2625	3.51	2.928	1.979	1.579	1.792	1.287	1.305	0.952	0.648
4	Cd5l	11801	CD5 antigen-like	7.018	0.768	NA	0.9035	2.131	2.057	1.581	NA	NA	NA	NA	NA	NA	NA
4	Cd6	12511	CD6 antigen	9.821	NA	NA	0.712	1.03175	2.7315	2.203	1.4595	1.75	2.016	1.545	1.378	1.21	0.819
4	Cd7	12516	CD7 antigen	8.183	NA	NA	0.976	1.3885	2.732	1.98	0.763	NA	NA	NA	NA	NA	NA
4	Cd8a	12525	CD8 antigen, alpha chain	7.214	-0.22	0.864	1.157	1.5915	4.3	4.007	2.232	1.643	1.771	1.093	1.256	0.9435	NA
4	Cd8b1	12526	CD8 antigen, beta chain 1	10.512	NA	0.886	1.2035	1.929	4.562	4.057	2.548	2.381	2.542	1.435	1.842	1.313	0.95
4	Cd27	21940	CD27 antigen	7.659	NA	NA	0.3685	0.808	2.467	1.775	0.716	NA	NA	NA	NA	NA	NA
4	Cd28	12487	CD28 antigen	6.2	NA	NA	NA	0.455	1.785	1.393	NA	0.679	NA	0.724	NA	NA	NA
4	Cd37	12493	CD37 antigen	7.218	NA	NA	NA	NA	1.128	1.1275	1.0335	1.0575	0.7595	0.897	NA	NA	NA
4	Cd48	12506	CD48 antigen	9.763	-0.392	NA	0.6215	0.94375	1.985	1.3345	0.927	0.573	NA	0.618	NA	NA	NA
4	Cd52	23833	CD52 antigen	13.808	NA	0.715	1.012	1.722	2.771	2.482	2.01	1.362	1.254	1.303	0.818	0.631	NA
4	Cd53	12508	CD53 antigen	9.541	NA	0.948	1.338	1.5115	1.782	1.157	0.802	NA	NA	NA	NA	NA	NA
4	Cd68	12514	CD68 antigen	10.635	NA	0.814	1.1535	1.4825	1.951	1.56	1.259	NA	NA	NA	NA	NA	0.725
4	Cd72	12517	CD72 antigen	8.859	NA	1.747	3.16575	3.64625	4.5245	3.2015	2.457	2.274	2.198	1.881	1.6435	1.488	0.8675
4	Cd83	12522	CD83 antigen	10.995	NA	0.646	0.567	1.1345	0.987	1.398	1.431	1.166	1.147	1.305	0.812	0.91	NA
4	Cd84	12523	CD84 antigen	8.793	NA	NA	0.908	1.518	2.091	1.496	1.326	1.083	0.666	0.834	0.622	0.765	0.936
4	Cd86	12524	CD86 antigen	7.36	NA	1.3375	1.251	2.04875	2.054	1.4755	1.032	0.7335	0.665	0.822	NA	NA	NA
4	Cd96	84544	CD96 antigen	7.407	NA	NA	0.6925	0.8505	2.462	2.238	1.227	0.661	NA	0.74	NA	NA	NA
4	Cd180	17079	CD180 antigen	6.134	NA	NA	0.676	1.149	1.519	0.7795	NA	0.973	NA	NA	NA	NA	NA
4	Cd226	225825	CD226 antigen	6.284	NA	NA	NA	NA	1.2215	0.839	NA	NA	NA	NA	NA	NA	NA
4	Cd247	12503	CD247 antigen	8.164	NA	NA	0.482	0.9835	2.2455	1.371	0.8755	NA	NA	NA	NA	NA	NA
4	Cdc6	23834	cell division cycle 6 homolog (S. cerevisiae)	6.703	NA	NA	0.70675	0.80975	1.531	1.5065	0.866	0.755	NA	NA	NA	NA	NA
4	Cdc7	12545	cell division cycle 7 (S. cerevisiae)	7.554	NA	NA	NA	0.718	1.523	1.114	0.86	NA	NA	NA	NA	NA	NA
4	Cdc20	107995	cell division cycle 20 homolog (S. cerevisiae)	10.933	NA	-0.376	0.5915	1.6555	2.346	2.905	2.209	NA	NA	NA	NA	NA	-0.523
4	Cdc25c	12532	cell division cycle 25 homolog C (S. pombe)	6.156	NA	NA	NA	0.656	1.101	0.875	0.797	NA	NA	NA	NA	NA	NA
4	Cdc45	12544	cell division cycle 45 homolog (S. cerevisiae)	6.95	NA	NA	0.503	0.8975	1.453	1.255	0.804	NA	NA	NA	NA	NA	NA
4	Cdca2	108912	cell division cycle associated 2	7.354	NA	NA	0.4755	1.04225	1.347	1.5995	1.0495	NA	NA	NA	NA	NA	NA
4	Cdca3	14793	cell division cycle associated 3	8.688	NA	NA	0.68675	1.47625	2.4355	2.2535	1.7025	0.622	0.74	NA	NA	NA	NA
4	Cdca5	67849	cell division cycle associated 5	8.965	NA	NA	0.82525	1.37625	2.25	2.032	1.561	1.032	1.182	0.687	NA	NA	NA
4	Cdca7	66953	cell division cycle associated 7	8.804	NA	NA	NA	0.687	1.415	1.404	1.007	NA	NA	NA	NA	NA	NA
4	Cdca8	52276	cell division cycle associated 8	9.712	NA	NA	0.76625	1.55075	2.4545	2.293	1.755	1.277	1.029	0.756	NA	NA	NA
4	Cdcp1	109332	CUB domain containing protein 1	8.488	-0.168	-0.49	-0.477	-0.37	1.478	NA	NA	-1.15	NA	-1.448	-0.673	-1.338	-0.356
4	Cdk1	12534	cyclin-dependent kinase 1	7.455	NA	NA	1.043	1.7855	2.135	2.251	1.936	NA	NA	NA	NA	NA	NA
4	Cdk5r2	12570	cyclin-dependent kinase 5, regulatory subunit 2 (p39)	11.454	-0.92	-0.508	-0.518	-0.344	NA	1.909	2.217	0.06	-1.133	NA	-0.08	-0.105	-0.571
4	Cdkn3	72391	cyclin-dependent kinase inhibitor 3	7.033	NA	NA	0.598	1.56875	2.631	2.5235	1.988	NA	1.024	NA	NA	NA	-0.513
4	Cdt1	67177	chromatin licensing and DNA replication factor 1	10.488	NA	NA	0.909	1.1595	1.756	1.748	1.243	0.697	NA	NA	NA	NA	NA
4	Cenpa	12615	centromere protein A	8.273	NA	NA	NA	1.0665	2.261	2.064	1.664	NA	NA	NA	NA	NA	NA
4	Cenpe	229841	centromere protein E	6.324	NA	NA	0.9455	1.4165	2.192	2.0545	1.47	1.306	1.399	0.788	0.595	NA	NA
4	Cenph	26886	centromere protein H	6.89	NA	NA	0.7855	1.342	2.031	1.868	1.152	NA	NA	NA	NA	NA	NA
4	Cenpi	102920	centromere protein I	7.074	NA	NA	0.631	1.0795	2.145	1.767	1.19	NA	NA	NA	NA	NA	NA
4	Cenpk	60411	centromere protein K	7.349	NA	NA	0.875	1.394	2.1565	1.9395	1.3475	NA	NA	NA	NA	NA	NA
4	Cenpl	70454	centromere protein L	7.517	NA	NA	0.38125	0.66425	1.0675	0.913	0.866	NA	NA	NA	NA	NA	NA
4	Cenpm	66570	centromere protein M	6.373	NA	NA	0.546	0.98	1.368	1.566	1.281	NA	NA	NA	NA	NA	NA
4	Cenpn	72155	centromere protein N	6.682	NA	NA	0.315	0.6105	1.197	1.271	0.897	NA	NA	NA	NA	NA	NA
4	Cenpp	66336	centromere protein P	6.276	NA	NA	0.37	0.77475	1.934	1.2785	1.119	NA	NA	NA	NA	NA	NA
4	Cenpq	83815	centromere protein Q	8.687	NA	NA	0.39	0.7735	1.093	1.184	0.819	NA	NA	NA	NA	NA	NA
4	Cenpw	66311	centromere protein W	7.044	NA	NA	0.3745	1.1045	1.887	1.436	1.011	NA	NA	NA	NA	NA	NA
4	Cep55	74107	centrosomal protein 55	6.116	NA	NA	0.7085	1.1865	2.656	1.7225	1.31	0.734	NA	NA	NA	NA	NA
4	Cetn1	26369	centrin 1	7.853	NA	NA	NA	NA	1.16	NA	NA	NA	NA	NA	NA	NA	NA
4	Cfp	18636	complement factor properdin	11.618	NA	NA	0.426	0.8835	0.977	1.161	0.664	NA	NA	NA	NA	NA	NA
4	Chaf1a	27221	chromatin assembly factor 1, subunit A (p150)	9.077	NA	NA	0.7255	0.87	1.529	1.442	1.09	NA	NA	NA	NA	NA	NA
4	Chaf1b	110749	chromatin assembly factor 1, subunit B (p60)	9.18	NA	NA	0.523	0.8585	1.684	1.535	0.937	0.708	0.601	NA	NA	NA	NA
4	Chek1	12649	checkpoint kinase 1 homolog (S. pombe)	6.19	NA	NA	0.4905	0.78125	1.33	1.023	0.749	NA	NA	NA	NA	NA	NA
4	Chrne	11448	cholinergic receptor, nicotinic, epsilon polypeptide	8.896	-0.201	NA	-0.3145	NA	NA	1.121	1.136	NA	NA	NA	NA	-0.366	-0.277
4	Chst10	98388	carbohydrate sulfotransferase 10	6.878	NA	NA	NA	0.4565	1.257	1.274	1.003	0.718	0.891	0.839	0.566	NA	NA
4	Chtf18	214901	CTF18, chromosome transmission fidelity factor 18 homolog (S. cerevisiae)	8.36	NA	NA	0.7165	1.058	1.954	1.759	1.383	NA	NA	NA	NA	NA	NA
4	Ciita	12265	class II transactivator	10.02	NA	NA	NA	0.9665	NA	1.396	1.027	-0.385	NA	-0.584	-0.654	-1.035	-0.903
4	Cit	12704	citron	7.919	NA	NA	NA	0.4495	NA	1.089	0.741	NA	NA	-0.486	NA	NA	NA
4	Ckap2	80986	cytoskeleton associated protein 2	6.792	NA	NA	0.3335	1.0955	1.6895	1.907	1.769	NA	NA	NA	NA	NA	NA
4	Ckap2l	70466	cytoskeleton associated protein 2-like	6.919	NA	NA	0.724	1.384	1.716	1.735	1.26	NA	NA	NA	NA	NA	NA
4	Cks1b	54124	CDC28 protein kinase 1b	10.423	NA	NA	0.8205	1.426	2.116	1.962	1.318	NA	0.753	NA	NA	NA	NA
4	Cks2	66197	CDC28 protein kinase regulatory subunit 2	10.123	NA	NA	0.71575	1.3915	2.1725	2.087	1.5235	0.9385	0.826	0.6955	NA	NA	NA
4	Clca1	12722	chloride channel calcium activated 1	7.397	NA	0.773	1.21	2.1025	2.354	1.122	0.869	0.991	0.833	0.818	0.7	0.633	0.81
4	Clca2	80797	chloride channel calcium activated 2	6.911	NA	0.703	0.9945	1.5785	2.092	0.706	0.557	0.837	NA	0.967	0.783	0.603	0.728
4	Cldn4	12740	claudin 4	6.734	NA	NA	1.491	1.3335	1.542	1.362	0.92	NA	NA	NA	NA	0.752	0.846
4	Cldn9	56863	claudin 9	7.546	NA	NA	0.45	0.6475	1.367	0.771	NA	NA	NA	NA	NA	NA	NA
4	Clec4a2	26888	C-type lectin domain family 4, member a2	10.996	NA	NA	0.82775	1.261	2.181	1.1565	0.689	NA	NA	NA	NA	NA	NA
4	Clec4b1	69810	C-type lectin domain family 4, member b1	10.504	NA	NA	0.472	0.8245	1.768	0.792	NA	NA	NA	NA	NA	NA	NA
4	Clec5a	23845	C-type lectin domain family 5, member a	6.075	NA	1.019	1.19275	0.9265	1.857	1.29	1.068	1.053	1.059	0.923	0.889	1.223	1.068
4	Clec7a	56644	C-type lectin domain family 7, member a	12.484	NA	0.764	1.1605	1.7065	1.125	1.65	1.482	0.692	NA	0.743	NA	NA	0.676
4	Clspn	269582	claspin homolog (Xenopus laevis)	6.075	NA	NA	0.3605	0.636	1.322	1.137	NA	NA	NA	NA	NA	NA	NA
4	Cmtm7	102545	CKLF-like MARVEL transmembrane domain containing 7	7.434	-0.53	NA	NA	0.8025	1.7655	1.162	0.8815	NA	NA	0.663	NA	NA	NA
4	Col1a1	12842	collagen, type I, alpha 1	14.329	NA	-0.4155	NA	0.57375	NA	0.905	1.026	1.0895	NA	0.828	NA	NA	-0.54
4	Col2a1	12824	collagen, type II, alpha 1	10.694	-0.386	NA	0.4745	0.8845	1.126	1.188	1.376	1.495	1.127	0.991	NA	NA	NA
4	Col5a2	12832	collagen, type V, alpha 2	10.279	NA	NA	0.7555	0.8725	1.097	1.027	0.866	0.819	0.747	0.839	NA	NA	NA
4	Coro1a	12721	coronin, actin binding protein 1A	12.138	NA	0.665	0.696	1.32	2.2535	1.7365	1.2845	1.143	0.747	1.0465	0.728	0.684	NA
4	Coro7	78885	coronin 7	12.125	NA	NA	NA	NA	1.062	0.752	0.657	0.708	NA	NA	NA	NA	0.698
4	Cotl1	72042	coactosin-like 1 (Dictyostelium)	14.25	-0.245	NA	0.48725	1.12675	2.1755	1.8705	1.294	0.9465	1.153	0.7315	NA	NA	NA
4	Cpxm1	56264	carboxypeptidase X 1 (M14 family)	11.011	NA	NA	0.7115	1.324	1.596	1.542	1.792	1.283	1.325	1.061	NA	NA	NA
4	Creg2	263764	cellular repressor of E1A-stimulated genes 2	6.497	NA	NA	0.6975	1.365	2.31	1.003	1.007	0.769	0.668	0.611	0.639	0.746	0.692
4	Crlf2	57914	cytokine receptor-like factor 2	13.645	NA	NA	0.6595	0.8425	1.072	NA	NA	NA	NA	NA	NA	NA	NA
4	Crmp1	12933	collapsin response mediator protein 1	6.501	NA	NA	NA	0.4425	1.749	1.376	0.569	NA	NA	NA	NA	NA	NA
4	Crtam	54698	cytotoxic and regulatory T cell molecule	6.645	NA	NA	1.0595	2.001	2.99	2.315	0.855	0.666	0.713	NA	NA	NA	NA
4	Csf2rb2	12984	colony stimulating factor 2 receptor, beta 2, low-affinity (granulocyte-macrophage)	10.356	NA	0.929	1.3505	1.4965	1.418	1.443	1.123	NA	NA	NA	NA	NA	NA
4	Cst7	13011	cystatin F (leukocystatin)	7.189	NA	0.987	1.18	2.002	3.208	2.515	1.294	0.791	1.062	0.865	NA	NA	NA
4	Cstb	13014	cystatin B	9.688	NA	NA	0.8645	1.26275	1.5625	1.0595	0.7385	NA	NA	NA	NA	NA	NA
4	Cstf2	108062	cleavage stimulation factor, 3' pre-RNA subunit 2	8.159	NA	NA	0.392	0.517	1.023	NA	NA	0.698	NA	NA	NA	NA	NA
4	Ctla4	12477	cytotoxic T-lymphocyte-associated protein 4	5.885	NA	NA	NA	0.5795	1.472	0.795	NA	NA	NA	NA	NA	NA	NA
4	Ctsb	13030	cathepsin B	14.675	NA	NA	0.7155	0.969	1.407	1.112	0.739	NA	NA	NA	NA	NA	NA
4	Ctsc	13032	cathepsin C	12.421	NA	NA	0.618	1.004	1.223	1.159	NA	0.908	NA	0.817	NA	0.568	NA
4	Ctsd	13033	cathepsin D	15.113	NA	NA	NA	NA	NA	0.718	1.0435	NA	-0.494	NA	NA	NA	NA
4	Ctss	13040	cathepsin S	14.981	NA	1.244	1.4505	1.578	2.361	1.552	1.384	1.261	1.128	1.114	0.933	0.867	0.69
4	Ctsw	13041	cathepsin W	9.036	NA	0.747	1.3895	2.095	3.81	3.316	1.822	1.632	1.402	1.159	0.967	0.689	NA
4	Ctsz	64138	cathepsin Z	14.204	NA	NA	0.692	1.07875	1.157	1.0025	0.7915	NA	NA	NA	NA	NA	NA
4	Cx3cr1	13051	chemokine (C-X3-C) receptor 1	7.616	NA	NA	0.557	0.6	NA	1.292	1.089	NA	NA	NA	NA	NA	NA
4	Cxcl9	17329	chemokine (C-X-C motif) ligand 9	6.807	NA	4.634	3.8115	5.624	7.232	6.622	4.629	3.102	3.272	3.189	2.343	1.646	1.294
4	Cxcl13	55985	chemokine (C-X-C motif) ligand 13	7.903	NA	1.842	3.245	4.6385	4.168	3.373	2.609	1.971	1.55	1.706	1.232	1.374	1.005
4	Cxcl16	66102	chemokine (C-X-C motif) ligand 16	11.297	NA	0.853	1.17475	1.4115	1.7635	1.1825	0.851	0.924	1.157	0.879	1.049	1.015	0.813
4	Cxcr3	12766	chemokine (C-X-C motif) receptor 3	8.549	NA	NA	0.9645	1.7885	4.438	4.007	2.98	2.86	3.061	2.153	2.656	1.829	1.317
4	Cxcr6	80901	chemokine (C-X-C motif) receptor 6	9.054	NA	NA	0.4465	0.9235	4.19	4.051	2.672	2.292	2.324	1.882	1.646	1.178	0.688
4	Cyba	13057	cytochrome b-245, alpha polypeptide	11.691	NA	NA	0.575	1.0825	1.754	1.199	0.902	0.658	NA	0.585	0.57	NA	NA
4	Cybb	13058	cytochrome b-245, beta polypeptide	10.246	NA	0.596	0.6515	0.83625	1.899	1.815	1.135	0.699	NA	NA	NA	NA	NA
4	Cyfip2	76884	cytoplasmic FMR1 interacting protein 2	7.314	NA	NA	NA	0.5665	1.368	1.085	0.85	0.779	0.561	0.867	0.663	0.615	NA
4	Cyld	74256	cylindromatosis (turban tumor syndrome)	8.564	NA	NA	-0.368	0.615	1.035	NA	NA	NA	NA	NA	NA	NA	0.661
4	Cyp4f18	72054	cytochrome P450, family 4, subfamily f, polypeptide 18	10.583	NA	0.797	1.806	2.1945	2.753	1.638	1.086	NA	NA	NA	NA	NA	NA
4	Cyp17a1	13074	cytochrome P450, family 17, subfamily a, polypeptide 1	8.876	NA	NA	NA	NA	1.163	NA	NA	NA	NA	NA	NA	NA	-0.274
4	Cysltr2	70086	cysteinyl leukotriene receptor 2	6.635	NA	NA	0.9085	1.321	1.763	0.837	NA	NA	NA	NA	NA	NA	NA
4	Cyth4	72318	cytohesin 4	9.644	NA	0.829	0.6775	1.1465	2.0805	1.633	1.263	0.7915	NA	NA	NA	NA	0.037
4	D2Ertd750e	51944	DNA segment, Chr 2, ERATO Doi 750, expressed	6.396	NA	NA	0.346	0.7935	1.453	1.318	0.992	NA	NA	NA	NA	NA	NA
4	D16Ertd472e	67102	DNA segment, Chr 16, ERATO Doi 472, expressed	9.719	-0.262	0.653	0.5185	1.0845	1.408	0.742	NA	NA	NA	0.766	NA	0.623	NA
4	Darc	13349	Duffy blood group, chemokine receptor	6.731	NA	1.024	0.92075	1.438	1.54	1.307	1.063	NA	NA	0.841	NA	0.63	NA
4	Dbf4	27214	DBF4 homolog (S. cerevisiae)	7.483	NA	NA	0.385	0.993	1.507	1.275	0.669	0.956	0.783	0.759	NA	NA	0.566
4	Dck	13178	deoxycytidine kinase	7.11	NA	1.271	1.3155	1.9475	2.127	1.665	0.914	0.885	1.025	0.754	NA	NA	NA
4	Dctpp1	66422	dCTP pyrophosphatase 1	11.093	NA	NA	NA	0.614	1.532	1.185	0.85	0.731	0.746	NA	NA	NA	NA
4	Ddn	13199	dendrin	7.027	NA	NA	NA	NA	1.438	NA	NA	NA	NA	NA	NA	NA	NA
4	Ddx39	68278	DEAD (Asp-Glu-Ala-Asp) box polypeptide 39	11.277	NA	0.647	0.729	1.0185	1.445	0.898	NA	NA	NA	NA	NA	NA	NA
4	Def6	23853	differentially expressed in FDCP 6	11.221	NA	NA	NA	0.6535	1.6255	1.1065	0.8355	0.8135	0.7165	0.652	0.683	0.649	NA
4	Dennd1b	329260	DENN/MADD domain containing 1B	8.127	-0.415	NA	0.0995	0.62325	3.446	NA	NA	NA	NA	NA	NA	NA	0.848
4	Dennd1c	70785	DENN/MADD domain containing 1C	10.243	-0.643	NA	0.673	1.0385	1.987	1.699	1.326	0.835	0.916	NA	NA	NA	NA
4	Depdc1a	76131	DEP domain containing 1a	6.112	NA	NA	NA	0.7665	1.778	1.333	0.861	NA	NA	NA	NA	NA	NA
4	Depdc1b	218581	DEP domain containing 1B	7.445	NA	NA	0.314	1.21	2.356	2.073	1.489	NA	NA	NA	NA	NA	NA
4	Dera	232449	2-deoxyribose-5-phosphate aldolase homolog (C. elegans)	8.072	NA	NA	NA	0.5495	1.481	1.034	0.859	NA	NA	NA	NA	NA	NA
4	Dhfr	13361	dihydrofolate reductase	6.917	NA	NA	0.473	0.825	1.3155	1.1	NA	NA	NA	NA	NA	NA	-0.481
4	Diap3	56419	diaphanous homolog 3 (Drosophila)	6.488	NA	NA	0.4175	0.70975	1.273	0.972	0.725	NA	NA	NA	NA	NA	NA
4	Disc1	244667	disrupted in schizophrenia 1	7.487	NA	NA	NA	NA	1.727	NA	NA	NA	NA	NA	NA	NA	NA
4	Dlgap2	244310	discs, large (Drosophila) homolog-associated protein 2	8.173	NA	NA	NA	NA	1.387	0.728	NA	0.427	NA	NA	NA	NA	NA
4	Dlgap5	218977	discs, large (Drosophila) homolog-associated protein 5	6.241	NA	NA	0.44	0.8105	1.628	1.321	0.938	NA	NA	NA	NA	NA	NA
4	Dnajc9	108671	DnaJ (Hsp40) homolog, subfamily C, member 9	8.522	NA	NA	NA	NA	1.063	0.8455	NA	NA	NA	NA	NA	NA	NA
4	Dnajc15	66148	DnaJ (Hsp40) homolog, subfamily C, member 15	12.28	NA	NA	NA	0.6045	1.319	0.931	NA	NA	NA	NA	NA	NA	NA
4	Dnase1l3	13421	deoxyribonuclease 1-like 3	6.488	NA	1.125	1.217	1.738	2.849	2.538	2.292	2.034	2.085	2.172	1.782	1.298	0.997
4	Dnmt1	13433	DNA methyltransferase (cytosine-5) 1	10.247	NA	NA	NA	NA	1.219	0.958	NA	NA	NA	NA	NA	NA	NA
4	Dnmt3l	54427	DNA (cytosine-5-)-methyltransferase 3-like	7.291	NA	NA	0.82	0.87	1.125	NA	NA	NA	NA	NA	NA	NA	NA
4	Dock2	94176	dedicator of cyto-kinesis 2	7.103	NA	0.596	0.61525	0.69975	1.41	1.1645	0.676	0.721	0.867	0.8685	0.737	0.701	0.67
4	Dock8	76088	dedicator of cytokinesis 8	10.28	-0.525	-0.626	NA	NA	NA	1.01	NA	1.085	NA	NA	NA	NA	0.99
4	Dock11	75974	dedicator of cytokinesis 11	7.587	NA	NA	NA	0.824	1.3875	0.993	NA	NA	NA	NA	NA	NA	NA
4	Dok1	13448	docking protein 1	11.075	NA	NA	0.553	0.77425	1.0255	NA	NA	NA	NA	NA	NA	NA	NA
4	Dok2	13449	docking protein 2	11.39	NA	0.634	0.6285	1.209	1.933	1.401	NA	0.573	NA	NA	NA	NA	0.622
4	Dok3	27261	docking protein 3	9.292	NA	NA	0.7645	1.082	1.477	1.083	1.012	0.937	NA	NA	NA	NA	NA
4	Dppa3	73708	developmental pluripotency-associated 3	5.965	NA	NA	0.614	1.0165	1.331	0.962	0.834	NA	NA	NA	NA	NA	NA
4	Dscc1	72107	defective in sister chromatid cohesion 1 homolog (S. cerevisiae)	6.334	NA	NA	0.6225	0.9095	1.4705	1.472	0.9285	0.827	0.578	NA	NA	NA	NA
4	Dsn1	66934	DSN1, MIND kinetochore complex component, homolog (S. cerevisiae)	7.362	NA	NA	0.5435	0.7755	1.479	1.207	0.738	NA	NA	NA	NA	NA	NA
4	Dtl	76843	denticleless homolog (Drosophila)	7.117	NA	NA	1.0015	1.361	2.095	2.063	1.435	0.888	0.692	NA	NA	NA	NA
4	Dtymk	21915	deoxythymidylate kinase	10.532	NA	NA	NA	NA	1.083	0.968	NA	NA	0.668	NA	NA	NA	NA
4	Dusp2	13537	dual specificity phosphatase 2	9.814	NA	1.472	1.773	2.3485	3.673	2.92	1.919	2.005	2.099	1.885	1.51	1.201	1.004
4	Dusp10	63953	dual specificity phosphatase 10	8.507	-0.577	NA	NA	0.499	1.189	0.816	NA	NA	NA	NA	NA	NA	NA
4	Dut	110074	deoxyuridine triphosphatase	10.944	NA	NA	0.378	0.801	1.6905	1.3225	0.9615	0.705	NA	0.669	NA	NA	NA
4	E2f1	13555	E2F transcription factor 1	8.89	NA	NA	0.395	0.5235	1.099	1.004	0.652	NA	NA	NA	NA	NA	NA
4	E2f7	52679	E2F transcription factor 7	7.528	NA	NA	0.5985	1.3615	1.707	1.801	1.376	0.774	NA	NA	NA	NA	NA
4	E2f8	108961	E2F transcription factor 8	6.38	NA	NA	0.484	1.129	2.163	1.555	1.151	NA	NA	NA	NA	NA	NA
4	E130306D19Rik	230098	RIKEN cDNA E130306D19 gene	7.793	NA	NA	0.381	0.641	1.099	1.594	1.301	NA	NA	NA	NA	NA	NA
4	Ebi3	50498	Epstein-Barr virus induced gene 3	9.556	NA	NA	0.5215	0.996	1.474	1.282	1.077	0.843	0.824	0.704	NA	NA	NA
4	Ect2	13605	ect2 oncogene	8.348	NA	NA	0.551	1.3625	1.929	2.181	1.421	NA	NA	NA	NA	NA	NA
4	Efhd2	27984	EF hand domain containing 2	13.307	NA	NA	0.6705	1.0655	1.546	1.096	0.627	NA	NA	NA	NA	NA	NA
4	Egr1	13653	early growth response 1	10.67	-0.335	NA	0.889	1.6825	1.88	1.543	2.165	NA	NA	NA	NA	1.221	NA
4	Egr2	13654	early growth response 2	9.697	NA	NA	0.9465	1.66	1.568	1.238	NA	NA	0.948	0.744	NA	0.838	0.744
4	Egr3	13655	early growth response 3	6.661	-0.343	-0.223	NA	NA	NA	1.286	1.108	NA	NA	NA	NA	NA	NA
4	Eif1ad	69860	eukaryotic translation initiation factor 1A domain containing	9.198	NA	NA	NA	0.506	1.01	0.851	0.675	NA	NA	NA	NA	NA	NA
4	Eif4e2	26987	eukaryotic translation initiation factor 4E member 2	8.276	NA	NA	0.399	0.6465	1.188	0.832	0.714	NA	NA	NA	NA	NA	NA
4	Eme1	268465	essential meiotic endonuclease 1 homolog 1 (S. pombe)	6.526	NA	NA	0.3495	0.8375	1.685	1.143	0.926	NA	NA	NA	NA	NA	NA
4	Emp3	13732	epithelial membrane protein 3	11.629	NA	NA	0.6305	0.83	1.141	0.687	NA	NA	NA	NA	NA	NA	NA
4	Emr1	13733	EGF-like module containing, mucin-like, hormone receptor-like sequence 1	11.46	NA	NA	0.5935	1.162	1.948	1.69	0.972	0.802	0.883	0.616	0.812	0.707	0.567
4	Entpd7	93685	ectonucleoside triphosphate diphosphohydrolase 7	7.305	NA	NA	0.431	0.7105	1.002	NA	NA	NA	NA	NA	NA	NA	NA
4	Epsti1	108670	epithelial stromal interaction 1 (breast)	6.393	NA	1.997	1.818	2.48125	2.9625	2.274	0.834	1.18	1.0995	1.1965	1.0335	0.902	0.96
4	Ercc6l	236930	excision repair cross-complementing rodent repair deficiency complementation group 6 - like	6.704	NA	NA	0.572	1.1755	1.784	1.0335	0.838	NA	NA	NA	NA	NA	NA
4	Esco2	71988	establishment of cohesion 1 homolog 2 (S. cerevisiae)	6.38	NA	NA	0.472	1.0425	1.8	1.736	1.236	NA	NA	NA	NA	NA	NA
4	Espl1	105988	extra spindle poles-like 1 (S. cerevisiae)	7.491	NA	NA	0.741	1.2015	1.965	1.759	1.401	NA	NA	NA	NA	NA	NA
4	Esrrg	26381	estrogen-related receptor gamma	6.806	NA	NA	NA	NA	1.281	0.2345	0.189	-0.5	-0.556	NA	NA	NA	NA
4	Etv4	18612	ets variant gene 4 (E1A enhancer binding protein, E1AF)	6.367	NA	NA	NA	0.5945	1.013	1.221	NA	NA	NA	NA	NA	NA	NA
4	Evi2a	14017	ecotropic viral integration site 2a	9.74	NA	1.108	1.326	1.7205	2.054	1.559	1.019	0.743	NA	0.707	NA	NA	NA
4	Evi2b	216984	ecotropic viral integration site 2b	7.554	NA	0.835	0.81075	1.17025	1.53	0.9435	0.872	NA	NA	NA	NA	NA	NA
4	Evl	14026	Ena-vasodilator stimulated phosphoprotein	11.855	NA	NA	0.309	0.676	1.083	0.987	0.751	NA	NA	NA	NA	NA	NA
4	Exo1	26909	exonuclease 1	7.293	NA	NA	0.759	1.201	2.146	1.928	1.331	1.145	1.036	0.558	NA	NA	NA
4	Extl3	54616	exostoses (multiple)-like 3	6.741	NA	NA	NA	NA	1.051	NA	NA	NA	NA	NA	NA	NA	NA
4	Ezh2	14056	enhancer of zeste homolog 2 (Drosophila)	8.381	NA	NA	0.332	0.8165	1.568	1.158	0.905	0.908	NA	0.671	NA	NA	NA
4	F630043A04Rik	219114	RIKEN cDNA F630043A04 gene	6.299	NA	NA	NA	0.8715	1.681	1.398	0.931	NA	NA	NA	NA	NA	NA
4	F730043M19Rik	320046	RIKEN cDNA F730043M19 gene	8.168	NA	NA	NA	NA	1.322	NA	NA	NA	NA	NA	NA	NA	NA
4	Fam49b	223601	family with sequence similarity 49, member B	10.924	NA	NA	0.62775	1.4065	1.989	1.332	0.701	0.685	NA	0.6465	NA	NA	NA
4	Fam54a	71804	family with sequence similarity 54, member A	6.73	NA	NA	0.60325	1.4355	2.1745	1.822	1.1225	NA	NA	NA	NA	NA	NA
4	Fam64a	109212	family with sequence similarity 64, member A	7.654	-0.45	-0.487	0.5755	1.448	2.287	2.828	2.748	NA	NA	NA	NA	NA	NA
4	Fam71b	432552	family with sequence similarity 71, member B	6.074	NA	NA	NA	NA	1.234	0.705	NA	NA	NA	NA	NA	NA	NA
4	Fam78a	241303	family with sequence similarity 78, member A	9.21	NA	NA	NA	0.6605	2.197	2.052	0.942	1.123	0.986	0.798	0.765	NA	NA
4	Fam83d	71878	family with sequence similarity 83, member D	6.425	NA	NA	NA	0.399	NA	1.102	0.996	NA	NA	NA	NA	NA	NA
4	Fam107b	66540	family with sequence similarity 107, member B	6.504	NA	NA	0.5945	0.4955	1.29	0.954	NA	0.904	0.7745	0.706	0.9285	0.926	0.7195
4	Fam111a	107373	family with sequence similarity 111, member A	9.241	NA	NA	0.5785	1.03	1.499	1.32	0.99	NA	NA	NA	NA	NA	NA
4	Fam169b	434197	family with sequence similarity 169, member B	7.505	NA	NA	NA	0.593	1.964	1.683	1.197	NA	0.719	NA	NA	NA	NA
4	Fam189b	68521	family with sequence similarity 189, member B	10.341	NA	NA	NA	NA	1.064	0.883	NA	NA	NA	NA	NA	NA	NA
4	Fanci	208836	Fanconi anemia, complementation group I	7.332	NA	NA	0.793	1.407	2.255	2.025	1.321	NA	NA	NA	NA	NA	NA
4	Fasl	14103	Fas ligand (TNF superfamily, member 6)	6.562	NA	0.837	0.803	0.96075	2.01	2.437	1.054	0.894	0.705	0.603	NA	NA	NA
4	Fbxo5	67141	F-box protein 5	8.4	NA	NA	0.4105	1.021	1.834	1.743	1.161	NA	NA	NA	NA	NA	NA
4	Fcer1g	14127	Fc receptor, IgE, high affinity I, gamma polypeptide	10.633	NA	1.046	1.307	1.994	2.526	1.538	0.7725	NA	NA	0.6185	NA	NA	NA
4	Fcgr2b	14130	Fc receptor, IgG, low affinity IIb	9.831	NA	0.782	1.282	1.8965	2.358	1.332	0.6955	1.113	0.863	0.964	1.009	0.769	0.923
4	Fcgr3	14131	Fc receptor, IgG, low affinity III	11.049	NA	0.692	1.0415	1.6015	1.689	1.0765	0.728	0.6395	NA	0.447	0.504	0.45	0.6
4	Fcho1	74015	FCH domain only 1	8.845	NA	NA	0.553	0.76175	2.1395	1.6905	1.555	0.8535	0.994	0.606	0.847	NA	0.647
4	Fen1	14156	flap structure specific endonuclease 1	8.71	NA	NA	0.852	1.156	1.66	1.539	0.83	NA	NA	NA	NA	NA	NA
4	Fermt3	108101	fermitin family homolog 3 (Drosophila)	9.686	NA	NA	0.907	0.864	1.953	1.206	0.923	0.675	NA	NA	NA	NA	NA
4	Ffar2	233079	free fatty acid receptor 2	7.93	NA	NA	0.861	1.3835	0.96	1.05	NA	NA	NA	NA	NA	NA	NA
4	Fgd2	26382	FYVE, RhoGEF and PH domain containing 2	9.818	NA	NA	NA	NA	1.014	0.665	0.893	NA	NA	NA	NA	NA	NA
4	Fgf13	14168	fibroblast growth factor 13	6.234	NA	NA	NA	NA	1.018	0.841	NA	NA	NA	NA	NA	NA	NA
4	Fgr	14191	Gardner-Rasheed feline sarcoma viral (Fgr) oncogene homolog	9.265	NA	0.672	1.1205	1.629	1.896	1.29	0.767	NA	NA	NA	NA	NA	NA
4	Fignl1	60530	fidgetin-like 1	7.346	NA	NA	1.09725	1.6685	2.538	2.395	1.487	0.9715	0.743	0.672	NA	NA	NA
4	Fmn1	14260	formin 1	7.866	NA	NA	NA	NA	1.084	NA	NA	NA	NA	NA	NA	NA	NA
4	Fmnl1	57778	formin-like 1	7.247	NA	NA	0.526	0.6345	1.331	0.762	NA	NA	NA	0.764	NA	NA	NA
4	Fnbp1	14269	formin binding protein 1	8.338	NA	NA	NA	NA	1.044	NA	NA	NA	NA	NA	NA	NA	NA
4	Foxm1	14235	forkhead box M1	7.682	NA	NA	0.6695	1.395	1.872	1.949	1.58	NA	NA	NA	NA	NA	NA
4	Foxs1	14239	forkhead box S1	8.128	-0.498	NA	NA	0.8235	NA	0.958	1.033	NA	NA	NA	NA	NA	NA
4	Fscn1	14086	fascin homolog 1, actin bundling protein (Strongylocentrotus purpuratus)	7.844	NA	NA	0.615	1.059	1.256	1.261	1.192	1.423	0.695	1.315	0.698	0.711	NA
4	Fst	14313	follistatin	7.246	NA	NA	0.866	1.8235	2.463	1.698	NA	-0.399	NA	NA	NA	-0.645	-0.639
4	Fut7	14347	fucosyltransferase 7	8.379	NA	NA	NA	NA	2.104	1.569	0.825	NA	0.669	NA	NA	NA	NA
4	Fxyd5	18301	FXYD domain-containing ion transport regulator 5	12.28	NA	NA	0.6855	1.1375	1.884	1.441	NA	NA	NA	NA	NA	NA	NA
4	Fyb	23880	FYN binding protein	7.138	-0.51	0.9305	1.3195	2.28775	3.2185	2.42	1.19	1.4525	1.218	1.142	1.1155	0.981	0.749
4	Galns	50917	galactosamine (N-acetyl)-6-sulfate sulfatase	9.215	NA	NA	0.466	0.547	1.009	0.799	0.858	NA	NA	NA	NA	NA	NA
4	Galnt6	207839	UDP-N-acetyl-alpha-D-galactosamine:polypeptide N-acetylgalactosaminyltransferase 6	9.591	NA	NA	0.446	0.642	1.1775	0.886	NA	NA	NA	NA	NA	NA	NA
4	Gas2l3	237436	growth arrest-specific 2 like 3	6.488	NA	NA	0.4805	0.91425	1.173	1.536	1.0865	0.771	0.716	NA	NA	NA	NA
4	Gatm	67092	glycine amidinotransferase (L-arginine:glycine amidinotransferase)	7.342	NA	0.804	1.4255	2.97	3.978	2.921	1.507	1.56	1.109	1.146	0.97	1.112	0.655
4	Gba	14466	glucosidase, beta, acid	10.094	NA	NA	0.492	0.569	1.007	NA	NA	NA	NA	NA	NA	-0.471	-0.431
4	Gbp1	14468	guanylate binding protein 1	6.134	NA	0.599	NA	0.683	1.755	1.329	NA	NA	NA	NA	NA	NA	NA
4	Gbp8	76074	guanylate-binding protein 8	8.974	NA	1.3835	1.238	1.99225	2.425	1.9725	1.028	0.986	0.935	0.6825	NA	0.771	0.833
4	Gcnt1	14537	glucosaminyl (N-acetyl) transferase 1, core 2	6.837	NA	NA	0.3745	0.83	1.2315	0.618	NA	0.665	0.769	0.798	NA	0.673	0.825
4	Gdf3	14562	growth differentiation factor 3	5.966	NA	NA	1.127	1.5685	3.141	1.627	1.073	0.717	NA	0.683	NA	NA	NA
4	Gdf15	23886	growth differentiation factor 15	8.345	NA	0.769	1.3095	1.6815	1.565	1.574	1.153	NA	0.802	0.638	NA	NA	0.804
4	Gen1	209334	Gen homolog 1, endonuclease (Drosophila)	6.428	NA	NA	0.513	0.904	NA	1.084	NA	NA	NA	NA	NA	NA	NA
4	Gfi1	14581	growth factor independent 1	6.69	NA	NA	0.6115	1.2395	2.59	1.854	1.066	0.825	0.767	NA	NA	NA	NA
4	Ggt1	14598	gamma-glutamyltransferase 1	6.83	NA	NA	NA	NA	1.087	NA	NA	-0.515	-0.421	-0.35	NA	NA	NA
4	Gimap3	83408	GTPase, IMAP family member 3	8.009	-0.454	NA	0.591	1.255	2.1505	1.98	1.29	1.117	1.079	0.8375	0.642	NA	NA
4	Gimap5	317757	GTPase, IMAP family member 5	11.59	NA	NA	NA	0.9465	2.075	1.652	1.403	NA	0.709	NA	NA	NA	NA
4	Gimap7	231932	GTPase, IMAP family member 7	6.245	NA	NA	0.4255	1.1715	2.263	1.86	1.254	1.047	0.839	0.877	NA	NA	NA
4	Gimap9	317758	GTPase, IMAP family member 9	8.728	NA	NA	0.432	0.766	1.44	0.858	NA	NA	NA	NA	NA	NA	NA
4	Gins1	69270	GINS complex subunit 1 (Psf1 homolog)	6.657	NA	NA	0.8155	1.14775	1.7045	1.4155	1.074	NA	NA	NA	NA	NA	NA
4	Gins2	272551	GINS complex subunit 2 (Psf2 homolog)	7.627	NA	NA	1.1855	1.2145	1.705	1.535	1.048	NA	NA	NA	NA	NA	NA
4	Gins3	78833	GINS complex subunit 3 (Psf3 homolog)	7.972	NA	NA	NA	0.563	1.154	0.929	0.751	NA	NA	NA	NA	NA	NA
4	Gjb3	14620	gap junction protein, beta 3	6.741	NA	NA	NA	NA	NA	0.905	1.183	NA	NA	NA	NA	NA	NA
4	Gjb4	14621	gap junction protein, beta 4	5.937	NA	NA	NA	0.646	NA	1.046	NA	NA	NA	NA	NA	NA	NA
4	Gjb5	14622	gap junction protein, beta 5	6.807	NA	NA	0.575	1.449	1.704	1.186	1.067	NA	NA	NA	NA	NA	NA
4	Glipr1	73690	GLI pathogenesis-related 1 (glioma)	9.696	NA	NA	0.5025	0.921	1.83	1.206	1.057	0.986	0.856	1.056	1.081	0.884	1.06
4	Glipr2	384009	GLI pathogenesis-related 2	10.117	-0.371	NA	0.7155	1.554	1.987	1.726	1.208	NA	0.82	1.222	NA	0.875	NA
4	Glod5	69824	glyoxalase domain containing 5	6.006	NA	NA	NA	1.223	NA	0.838	NA	NA	NA	NA	NA	NA	NA
4	Glrx	93692	glutaredoxin	11.102	NA	0.799	0.599	0.865	1.938	1.094	NA	NA	NA	NA	NA	NA	NA
4	Gm4836	22526	predicted gene 4836	6.352	NA	NA	NA	0.4975	2.075	1.033	NA	NA	NA	NA	NA	NA	NA
4	Gm5086	328314	predicted gene 5086	6.956	NA	NA	0.611	0.8205	1.641	1.315	0.904	NA	NA	NA	NA	NA	NA
4	Gm5589	434166	predicted gene 5589	7.222	NA	NA	0.6915	0.623	1.87	NA	NA	NA	-0.404	NA	-0.402	NA	NA
4	Gm8096	666422	3-phosphoglycerate dehydrogenase pseudogene	8.78	NA	NA	0.3585	0.772	1.69	0.891	NA	0.773	0.921	0.632	0.742	NA	NA
4	Gm9558	672398	predicted gene 9558	9.406	-0.468	-0.127	-0.079	0.3415	1.604	1.409	1.479	-0.933	-0.224	-0.842	-0.881	-1.288	-0.919
4	Gm10345	100041269	predicted gene 10345	9.1	NA	NA	NA	NA	1.055	0.779	0.568	NA	NA	NA	NA	NA	NA
4	Gm11428	100034251	predicted gene 11428	9.867	NA	1.558	1.9385	2.919	2.803	2.547	2.028	1.034	1.208	1.404	0.963	1.118	1.423
4	Gm13152	195531	predicted gene 13152	7.335	NA	NA	0.6915	1.096	NA	NA	NA	NA	NA	NA	NA	NA	NA
4	Gmfb	63985	glia maturation factor, beta	7.636	NA	NA	0.5825	0.944	1.431	NA	NA	-0.607	-0.653	NA	-0.653	-0.572	NA
4	Gmfg	63986	glia maturation factor, gamma	10.387	NA	NA	NA	0.52425	1.454	1.105	NA	NA	NA	NA	NA	NA	NA
4	Gmip	78816	Gem-interacting protein	9.179	NA	NA	NA	0.5095	1.147	0.799	NA	NA	NA	NA	NA	NA	NA
4	Gmnn	57441	geminin	11.688	NA	NA	NA	NA	1.341	1.238	0.799	NA	NA	NA	NA	0.926	NA
4	Gna15	14676	guanine nucleotide binding protein, alpha 15	7.719	NA	NA	NA	NA	1.188	NA	NA	NA	NA	NA	NA	NA	NA
4	Gng2	14702	guanine nucleotide binding protein (G protein), gamma 2	8.546	NA	NA	0.42725	0.9395	2.121	1.4275	0.541	0.847	1.119	0.806	0.769	NA	NA
4	Gnpda1	26384	glucosamine-6-phosphate deaminase 1	9.075	NA	NA	0.436	0.417	1.029	0.805	NA	NA	NA	NA	NA	NA	NA
4	Gosr1	53334	golgi SNAP receptor complex member 1	7.462	-0.31	NA	0.596	0.7415	1.217	NA	NA	NA	NA	NA	NA	NA	NA
4	Gpr18	110168	G protein-coupled receptor 18	6.613	NA	NA	0.617	1.0705	1.208	0.862	0.608	NA	NA	NA	NA	NA	NA
4	Gpr65	14744	G-protein coupled receptor 65	8.746	NA	1.246	1.593	2.372	3.554	2.572	1.572	1.48	1.584	1.114	1.326	1.059	0.98
4	Gpr68	238377	G protein-coupled receptor 68	6.812	NA	NA	NA	0.524	2.304	1.946	0.825	0.798	0.722	0.887	NA	NA	NA
4	Gpr84	80910	G protein-coupled receptor 84	6.06	NA	1.108	1.7645	2.2105	3.171	1.654	NA	NA	NA	NA	NA	NA	NA
4	Gpr160	71862	G protein-coupled receptor 160	8.686	NA	NA	0.5545	0.7235	1.115	0.951	NA	NA	NA	NA	NA	NA	NA
4	Gpr162	14788	G protein-coupled receptor 162	7.347	NA	NA	0.948	1.466	2.779	3.041	2.748	2.536	2.432	2.13	2.33	1.744	1.509
4	Gpr171	229323	G protein-coupled receptor 171	8.708	NA	1.202	1.686	2.404	2.949	2.258	1.172	0.94	1.175	1.135	0.909	NA	NA
4	Gpr176	381413	G protein-coupled receptor 176	6.837	NA	NA	1.192	1.578	2.007	1.542	0.951	1.228	1.293	1.181	0.924	NA	0.962
4	Gpr183	321019	G protein-coupled receptor 183	8.737	NA	NA	0.782	1.3875	1.912	1.754	1.18	0.783	0.99	0.746	NA	NA	NA
4	Gpsm3	106512	G-protein signalling modulator 3 (AGS3-like, C. elegans)	10.419	NA	NA	NA	0.783	1.312	0.933	NA	NA	NA	NA	NA	NA	NA
4	Gramd3	107022	GRAM domain containing 3	8.447	NA	1.2905	1.0275	1.115	1.778	1.19	0.672	0.782	1.035	0.919	1.042	0.852	0.7875
4	Grap2	17444	GRB2-related adaptor protein 2	7.1	NA	NA	0.70325	1.09275	2.2275	1.6555	0.997	0.741	0.866	NA	0.649	NA	NA
4	Grem1	23892	gremlin 1	6.054	NA	NA	0.434	NA	NA	1.075	NA	NA	NA	NA	NA	NA	NA
4	Gsg2	14841	germ cell-specific gene 2	6.951	NA	NA	0.6105	1.0065	1.993	1.607	1.053	NA	NA	NA	NA	NA	NA
4	Gtse1	29870	G two S phase expressed protein 1	6.403	NA	NA	0.438	0.9915	1.476	1.391	0.893	NA	NA	NA	NA	NA	NA
4	Gyk	14933	glycerol kinase	7.189	NA	NA	0.404	0.792	1.093	NA	NA	NA	NA	NA	NA	NA	NA
4	Gzma	14938	granzyme A	10.188	NA	0.724	0.546	1.4395	3.15	1.338	NA	-0.78	-0.928	-0.891	-0.978	-1.038	-1.034
4	Gzmb	14939	granzyme B	8.287	NA	2.489	2.225	3.925	5.834	3.729	1.352	0.661	NA	NA	NA	NA	NA
4	Gzmc	14940	granzyme C	6.016	NA	0.719	1.5355	2.5175	2.859	1.614	NA	NA	NA	NA	NA	NA	NA
4	Gzmk	14945	granzyme K	6.013	NA	0.537	0.6525	1.303	4.583	3.255	1.109	NA	NA	NA	NA	NA	NA
4	H2-Aa	14960	histocompatibility 2, class II antigen A, alpha	12.699	NA	NA	0.3375	NA	1.3765	1.517	1.4275	0.9555	0.988	0.927	0.796	0.672	NA
4	H2-Ab1	14961	histocompatibility 2, class II antigen A, beta 1	14.043	NA	NA	0.4245	0.6825	1.3375	1.3605	1.2875	0.7795	0.9065	0.7185	0.7495	0.599	0.597
4	H2-Bl	14963	histocompatibility 2, blastocyst	11.645	NA	0.971	1.3705	1.326	1.861	1.376	1.09	0.883	0.728	0.71	0.716	0.663	0.752
4	H2-DMa	14998	histocompatibility 2, class II, locus DMa	10.89	NA	NA	NA	NA	1.391	1.293	1.293	NA	NA	0.858	NA	NA	NA
4	H2-DMb1	14999	histocompatibility 2, class II, locus Mb1	13.253	NA	NA	0.373	0.823	1.264	1.2055	1.1225	0.8465	1	0.8675	0.7215	0.691	0.644
4	H2-Eb1	14969	histocompatibility 2, class II antigen E beta	13.343	NA	NA	NA	0.577	1.383	1.643	1.413	1.231	0.874	1.138	0.673	0.633	NA
4	H2-Gs10	436493	MHC class I like protein GS10	15.791	NA	0.834	1.044	1.1345	1.209	0.962	0.921	NA	NA	0.579	NA	NA	NA
4	H2-M3	14991	histocompatibility 2, M region locus 3	7.521	NA	0.722	0.8525	1.0705	1.314	1.148	0.683	NA	0.769	NA	0.676	0.537	0.634
4	H2-Q5	15016	histocompatibility 2, Q region locus 5	15.721	NA	0.976	1.2145	1.2325	1.324	0.998	0.899	NA	NA	NA	NA	NA	0.921
4	H2-Q8	15019	histocompatibility 2, Q region locus 8	11.202	NA	1.893	2.47	3.104	3.369	2.852	1.968	1.281	1.54	1.425	1.216	1.185	1.063
4	H2-T23	15040	histocompatibility 2, T region locus 23	16.29	NA	NA	0.8915	0.982	1.024	0.98	0.674	NA	NA	NA	NA	NA	NA
4	H2afj	232440	H2A histone family, member J	15.096	NA	-0.443	NA	NA	1.198	1.119	NA	NA	NA	NA	NA	NA	NA
4	H2afx	15270	H2A histone family, member X	11.343	NA	NA	NA	0.8945	1.736	1.645	1.05	1.058	1.143	0.839	NA	NA	NA
4	Has2	15117	hyaluronan synthase 2	6.375	NA	NA	0.531	1.11475	1.3465	1.6335	1.447	1.0035	1.0465	0.989	0.8055	1.0585	0.839
4	Haus8	76478	4HAUS augmin-like complex, subunit 8	11.404	NA	NA	0.495	0.6475	NA	1.013	0.597	NA	NA	NA	NA	NA	NA
4	Havcr2	171285	hepatitis A virus cellular receptor 2	9.968	NA	NA	1.093	1.5295	2.212	1.482	0.738	0.744	1.002	NA	NA	NA	0.761
4	Hcls1	15163	hematopoietic cell specific Lyn substrate 1	12.261	NA	0.698	0.8945	1.643	2.236	1.807	1.18	1.089	1.131	1.048	0.815	0.77	NA
4	Hcst	23900	hematopoietic cell signal transducer	9.161	-0.397	NA	NA	1.199	2.887	2.804	1.629	0.954	1.069	0.992	0.809	NA	NA
4	Helb	117599	helicase (DNA) B	9.007	NA	NA	NA	0.3845	1.113	0.745	NA	NA	NA	NA	NA	NA	NA
4	Hells	15201	helicase, lymphoid specific	6.976	NA	NA	0.6775	1.102	2.026	1.62	1.051	0.926	NA	NA	NA	NA	NA
4	Hexb	15212	hexosaminidase B	12.718	NA	NA	0.519	1.15	1.73	1.343	0.874	1.068	0.798	1.033	0.761	0.819	0.765
4	Hif1a	15251	hypoxia inducible factor 1, alpha subunit	9.385	NA	NA	0.5095	1.0575	1.074	NA	NA	0.952	NA	0.756	NA	NA	NA
4	Hist1h1b	56702	histone cluster 1, H1b	7.282	NA	NA	0.6465	1.385	2.778	2.375	1.521	0.585	0.903	NA	NA	NA	NA
4	Hist1h1d	14957	histone cluster 1, H1d	6.395	NA	NA	0.331	0.8435	1.634	1.355	1.388	NA	NA	NA	NA	NA	NA
4	Hist1h1e	50709	histone cluster 1, H1e	9.832	NA	NA	NA	NA	NA	1.483	0.902	NA	NA	NA	NA	-0.423	-0.539
4	Hist1h2aa	319163	histone cluster 1, H2aa	14.365	NA	-0.358	NA	NA	1.817	1.326	0.775	NA	NA	NA	NA	NA	NA
4	Hist1h2ab	319172	histone cluster 1, H2ab	6.939	NA	NA	0.7715	1.544	3.002	2.601	1.895	NA	1.543	NA	NA	NA	-0.303
4	Hist1h2af	319173	histone cluster 1, H2af	10.186	NA	-0.349	0.78	1.1365	2.45	1.7985	1.4195	0.9105	0.949	0.718	NA	NA	NA
4	Hist1h2ai	319191	histone cluster 1, H2ai	9.024	NA	NA	0.459	1.25	2.591	1.816	1.31	1.018	1.322	0.717	NA	NA	NA
4	Hist1h2ak	319169	histone cluster 1, H2ak	9.912	NA	NA	0.4725	1.288	2.636	1.862	1.408	1.147	1.21	0.85	0.766	NA	NA
4	Hist1h2ap	319171	histone cluster 1, H2ap	13.458	NA	NA	0.9005	1.667	3.063	2.568	2.012	1.41	1.565	1.049	NA	NA	NA
4	Hist1h3a	360198	histone cluster 1, H3a	5.973	NA	NA	NA	0.6845	1.206	0.96	0.656	NA	NA	NA	NA	NA	NA
4	Hist1h4d	319156	histone cluster 1, H4d	9.716	NA	NA	NA	NA	NA	1.144	NA	NA	NA	NA	NA	-0.6	-0.658
4	Hist1h4i	319158	histone cluster 1, H4i	8.635	NA	NA	NA	0.721	1.605	1.367	1.06	NA	NA	NA	NA	NA	NA
4	Hist2h2ac	319176	histone cluster 2, H2ac	14.328	NA	-0.524	NA	NA	1.683	1.114	0.798	0.687	NA	NA	NA	NA	NA
4	Hist2h4	97122	histone cluster 2, H4	11.39	NA	NA	NA	NA	NA	1.083	NA	NA	NA	NA	NA	-0.434	-0.47
4	Hist3h2a	319162	histone cluster 3, H2a	9.187	NA	NA	NA	NA	1.2845	0.8855	0.709	NA	0.809	NA	NA	NA	NA
4	Hk3	212032	hexokinase 3	8.374	NA	1.936	2.1355	3.0485	3.493	2.642	1.529	NA	NA	NA	NA	NA	0.7
4	Hmga1	15361	high mobility group AT-hook 1	13.744	NA	NA	0.559	1.0405	1.441	1.087	0.787	0.9	0.909	0.797	NA	0.693	NA
4	Hmgb2	97165	high mobility group box 2	9.457	NA	NA	0.517	1.06275	2.1905	1.8745	1.2495	1.032	1.1405	NA	NA	NA	NA
4	Hmha1	70719	histocompatibility (minor) HA-1	12.322	-0.509	-1.099	-0.2695	NA	0.969	0.921	0.604	NA	NA	NA	NA	NA	NA
4	Hmox1	15368	heme oxygenase (decycling) 1	11.523	NA	0.765	0.787	1.236	1.454	1.293	0.746	NA	NA	0.585	NA	NA	NA
4	Hn1l	52009	hematological and neurological expressed 1-like	9.081	NA	NA	0.64675	0.93675	1.043	0.8655	0.645	NA	0.649	NA	NA	NA	NA
4	Hpgds	54486	hematopoietic prostaglandin D synthase	6.262	NA	NA	NA	0.4865	1.122	1.133	0.921	NA	NA	NA	NA	NA	NA
4	Htt	15194	huntingtin	9.87	NA	NA	0.781	0.8155	1.198	0.829	NA	NA	NA	NA	NA	NA	NA
4	Hvcn1	74096	hydrogen voltage-gated channel 1	10.398	NA	NA	NA	NA	1.248	1.562	1.687	1.148	1.013	0.937	0.835	NA	NA
4	Icos	54167	inducible T-cell co-stimulator	7.085	NA	NA	0.769	1.36725	4.0805	3.195	1.5435	1.502	1.395	1.142	1.0095	0.78	0.81
4	Id2	15902	inhibitor of DNA binding 2	8.179	NA	NA	NA	NA	1.451	1.325	0.902	0.966	0.8975	0.708	0.7905	0.703	0.965
4	Ido1	15930	indoleamine 2,3-dioxygenase 1	7.862	NA	2.373	2.0935	3.961	4.235	3.676	1.194	NA	NA	NA	NA	NA	NA
4	Ifi30	65972	interferon gamma inducible protein 30	11.685	NA	NA	0.808	1.247	1.793	1.266	0.744	NA	NA	NA	NA	NA	NA
4	Ifng	15978	interferon gamma	6.474	NA	2.2355	1.48475	4.03925	4.886	3.8385	1.9835	1.232	1.3995	1.0815	1.083	0.679	NA
4	Igf1	16000	insulin-like growth factor 1	9.478	NA	NA	0.965	1.712	1.211	1.593	1.261	0.9215	0.7665	0.7405	NA	0.927	1.0305
4	Igsf6	80719	immunoglobulin superfamily, member 6	9.314	NA	1.371	1.387	2.0295	2.508	1.7	0.962	NA	NA	NA	NA	NA	NA
4	Ikbke	56489	inhibitor of kappaB kinase epsilon	7.765	NA	0.582	0.834	1.0435	1.571	1.127	0.921	NA	NA	NA	NA	NA	NA
4	Ikzf1	22778	IKAROS family zinc finger 1	8.423	NA	NA	NA	1.1945	1.527	1.261	1.115	0.981	0.812	0.721	0.813	0.715	0.817
4	Ikzf3	22780	IKAROS family zinc finger 3	6.19	NA	NA	0.5665	1.4045	2.775	0.896	1.74	1.3005	1.699	1.22	0.949	0.988	0.81
4	Il2ra	16184	interleukin 2 receptor, alpha chain	6.115	NA	NA	0.2995	1.111	1.4905	NA	NA	NA	NA	NA	NA	NA	NA
4	Il2rb	16185	interleukin 2 receptor, beta chain	9.498	NA	1.152	1.505	2.4655	3.861	3.074	1.265	1.319	1.468	0.964	1.111	0.537	NA
4	Il2rg	16186	interleukin 2 receptor, gamma chain	9.664	NA	0.903	0.843	0.9725	1.57	1.131	0.748	NA	NA	NA	NA	NA	NA
4	Il3ra	16188	interleukin 3 receptor, alpha chain	11.127	NA	NA	NA	0.4755	1.115	1.12	0.999	NA	NA	NA	NA	NA	NA
4	Il4i1	14204	interleukin 4 induced 1	9.012	NA	1.214	1.467	1.8995	2.025	2.188	2.277	1.911	2.086	1.744	1.577	1.295	1.136
4	Il10	16153	interleukin 10	6.03	NA	NA	NA	0.6715	1.689	NA	NA	NA	NA	NA	NA	NA	NA
4	Il10ra	16154	interleukin 10 receptor, alpha	10.208	NA	1.31	1.8175	2.2155	2.658	2.13	1.516	0.816	NA	0.858	NA	0.718	NA
4	Il12b	16160	interleukin 12b	6.29	NA	0.625	0.6305	0.832	1.057	NA	0.74	NA	NA	NA	NA	NA	NA
4	Il12rb1	16161	interleukin 12 receptor, beta 1	7.353	NA	1.562	1.5465	2.6845	4.2	2.914	1.525	1.175	1.317	0.931	0.696	0.716	NA
4	Il18rap	16174	interleukin 18 receptor accessory protein	6.631	NA	0.588	0.6805	0.9825	1.449	0.89	NA	NA	NA	NA	NA	NA	NA
4	Il21r	60504	interleukin 21 receptor	7.971	NA	1.327	1.799	2.4105	2.93	2.401	1.989	1.481	1.256	0.993	0.929	0.637	NA
4	Il27ra	50931	interleukin 27 receptor, alpha	8.009	NA	NA	NA	NA	1.458	1.286	0.897	NA	NA	NA	NA	NA	NA
4	Impa2	114663	inositol (myo)-1(or 4)-monophosphatase 2	9.835	NA	NA	NA	NA	1.468	1.101	0.873	NA	0.63	NA	NA	NA	NA
4	Incenp	16319	inner centromere protein	11.579	NA	NA	0.3645	0.9775	1.798	1.834	1.504	NA	NA	NA	NA	NA	NA
4	Ino80c	225280	INO80 complex subunit C	7.924	NA	NA	0.4695	0.7305	1.122	NA	NA	NA	NA	NA	NA	NA	NA
4	Inpp5d	16331	inositol polyphosphate-5-phosphatase D	11.725	NA	NA	0.5845	0.7645	1.118	0.905	NA	NA	NA	NA	NA	NA	NA
4	Insl6	27356	insulin-like 6	7.427	NA	0.652	0.7485	1.8545	2.772	2.055	1.521	1.347	1.857	1.548	1.7	1.547	1.611
4	Ipcef1	320495	interaction protein for cytohesin exchange factors 1	6.846	NA	NA	0.6285	0.8335	1.87	1.322	NA	NA	NA	0.708	NA	NA	NA
4	Iqgap3	404710	IQ motif containing GTPase activating protein 3	7.209	NA	NA	0.8205	1.3755	1.214	2.244	1.909	NA	NA	NA	-0.515	NA	NA
4	Irak4	266632	interleukin-1 receptor-associated kinase 4	7.905	NA	NA	0.358	0.777	1.028	0.626	NA	NA	NA	NA	NA	NA	NA
4	Irf5	27056	interferon regulatory factor 5	9.83	NA	1.342	1.541	1.852	2.17	1.424	1.226	0.999	0.805	0.904	NA	NA	NA
4	Irf8	15900	interferon regulatory factor 8	12.237	NA	0.727	0.532	1.1645	1.489	1.2545	1.1635	1.004	0.925	0.734	0.617	NA	NA
4	Itga4	16401	integrin alpha 4	6.605	-0.486	NA	0.3615	0.8075	1.527	1.186	0.796	NA	NA	NA	NA	NA	-0.647
4	Itgal	16408	integrin alpha L	9.046	NA	NA	0.6215	0.81425	1.7715	1.249	0.866	NA	NA	NA	NA	NA	NA
4	Itgax	16411	integrin alpha X	11.895	NA	NA	0.56625	0.70225	0.916	1.029	0.971	NA	NA	NA	NA	NA	0.551
4	Itgb2	16414	integrin beta 2	11.148	NA	NA	0.716	0.8165	1.453	1.129	0.648	NA	NA	NA	NA	NA	NA
4	Itgb7	16421	integrin beta 7	12.026	NA	NA	NA	0.839	2.184	1.572	0.961	NA	0.806	0.578	NA	NA	NA
4	Itk	16428	IL2-inducible T-cell kinase	10.537	NA	-0.396	0.14425	0.2935	0.9285	2.438	1.283	0.09	0.1435	0.056	-0.807	-0.764	-0.962
4	Jakmip1	76071	janus kinase and microtubule interacting protein 1	6.479	-0.385	NA	NA	NA	1.491	1.1355	0.622	1.057	1.123	1.079	0.873	0.797	NA
4	Kcnab2	16498	potassium voltage-gated channel, shaker-related subfamily, beta member 2	8.358	NA	NA	0.586	0.8205	1.819	1.12	0.797	0.916	0.806	0.92	1.111	0.834	0.987
4	Kcnn4	16534	potassium intermediate/small conductance calcium-activated channel, subfamily N, member 4	8.71	NA	0.651	0.864	1.5015	3.011	2.057	1.752	1.512	1.463	1.468	1.439	1.311	1.04
4	Kif2c	73804	kinesin family member 2C	6.519	NA	NA	0.408	1.1575	2.027	1.694	1.056	NA	NA	NA	NA	NA	NA
4	Kif4	16571	kinesin family member 4	8.453	NA	-0.374	NA	1.11625	1.9315	1.887	1.481	NA	NA	NA	NA	NA	-0.524
4	Kif11	16551	kinesin family member 11	6.247	NA	NA	0.4155	0.912	1.42	1.419	0.892	NA	NA	NA	NA	NA	NA
4	Kif15	209737	kinesin family member 15	6.858	NA	NA	NA	0.9835	1.85	1.344	0.852	NA	NA	NA	NA	NA	NA
4	Kif18b	70218	kinesin family member 18B	6.549	NA	NA	0.316	0.9665	1.684	1.741	1.577	NA	NA	NA	NA	NA	NA
4	Kif20a	19348	kinesin family member 20A	9.498	NA	-0.461	0.65825	1.61025	2.49	2.7	2.104	0.8735	0.917	0.697	NA	NA	NA
4	Kif21b	16565	kinesin family member 21B	11.289	-0.51	NA	NA	NA	1.6355	1.3995	1.0025	0.748	0.985	NA	NA	0.681	NA
4	Kif22	110033	kinesin family member 22	9.292	NA	NA	0.8855	1.965	3.234	2.784	2.329	1.75	1.287	1.176	0.84	0.824	0.781
4	Kif23	71819	kinesin family member 23	7.715	NA	NA	0.379	1.1685	1.909	2.025	1.584	NA	NA	NA	NA	NA	NA
4	Kif24	109242	kinesin family member 24	8.568	NA	NA	NA	NA	1.377	NA	NA	NA	NA	NA	NA	NA	NA
4	Kifc1	100042970	kinesin family member C1	7.501	NA	-0.605	0.413	1.026	1.932	1.931	1.313	NA	NA	NA	NA	NA	NA
4	Kifc5b	16580	kinesin family member C5B	6.856	NA	-0.46	0.4055	0.918	1.609	1.769	1.169	NA	NA	NA	NA	NA	NA
4	Klhl6	239743	kelch-like 6 (Drosophila)	8.488	NA	NA	0.67125	0.7005	1.2915	0.935	0.8405	0.907	0.671	0.705	NA	NA	NA
4	Klhl25	207952	kelch-like 25 (Drosophila)	11.564	NA	NA	NA	0.7765	1.135	NA	NA	-0.47	NA	NA	-0.538	-0.446	-0.498
4	Klk1b3	18050	kallikrein 1-related peptidase b3	6.928	NA	NA	0.9185	0.9095	1.055	NA	NA	NA	0.747	NA	NA	-0.513	NA
4	Klrc1	16641	killer cell lectin-like receptor subfamily C, member 1	6.21	NA	NA	NA	0.6425	1.279	0.597	NA	NA	NA	NA	NA	NA	NA
4	Klrc2	16642	killer cell lectin-like receptor subfamily C, member 2	7.709	NA	0.907	1.0505	1.9665	3.369	2.633	0.868	NA	NA	NA	NA	NA	-0.454
4	Klrc3	58179	killer cell lectin-like receptor subfamily C, member 3	6.088	NA	NA	NA	0.608	1.569	0.951	NA	NA	NA	NA	NA	NA	NA
4	Klrd1	16643	killer cell lectin-like receptor, subfamily D, member 1	9.583	NA	NA	0.8615	1.5145	2.656	1.999	NA	NA	NA	NA	NA	NA	NA
4	Klrg1	50928	killer cell lectin-like receptor subfamily G, member 1	7.69	NA	0.588	0.452	0.9025	1.991	1.04	NA	NA	NA	NA	NA	NA	NA
4	Klrk1	27007	killer cell lectin-like receptor subfamily K, member 1	6.367	NA	0.745	0.767	1.274	1.631	1.126	NA	NA	NA	NA	NA	NA	NA
4	Kntc1	208628	kinetochore associated 1	7.251	NA	NA	0.8165	1.068	1.954	2.188	1.727	NA	NA	NA	NA	NA	NA
4	Kpna2	16647	karyopherin (importin) alpha 2	9.986	NA	NA	0.4515	0.6245	1.2405	0.867	NA	NA	NA	NA	NA	NA	NA
4	Krt6a	16687	keratin 6A	5.985	NA	0.748	NA	0.7735	1.605	2.103	1.127	NA	NA	NA	NA	NA	NA
4	Krt20	66809	keratin 20	6.286	NA	NA	NA	0.658	1.749	0.868	0.789	1.225	1.412	1.19	0.973	0.642	0.735
4	Krtap5-4	50775	keratin associated protein 5-4	8.753	NA	NA	NA	NA	1.186	NA	NA	NA	NA	NA	NA	NA	NA
4	L3mbtl2	214669	l(3)mbt-like 2 (Drosophila)	8.209	-0.82	-0.834	-0.7645	-0.333	NA	NA	NA	-1.616	-0.757	-1.166	-1.264	-1.629	-1.242
4	Lag3	16768	lymphocyte-activation gene 3	7.174	NA	1.068	1.5575	1.859	3.868	2.87	1.638	NA	NA	0.685	NA	NA	NA
4	Lair1	52855	leukocyte-associated Ig-like receptor 1	6.225	NA	1.0445	1.6815	2.2795	2.855	2.031	1.3825	0.917	1.015	0.588	0.621	0.73	-0.303
4	Lama1	16772	laminin, alpha 1	6.23	NA	NA	NA	0.486	NA	0.941	1.001	NA	NA	NA	NA	NA	NA
4	Laptm5	16792	lysosomal-associated protein transmembrane 5	10.279	NA	0.639	0.698	1.00825	1.3045	1.097	0.842	NA	NA	NA	NA	NA	-0.453
4	Lat2	56743	linker for activation of T cells family, member 2	7.087	NA	0.623	1.09175	1.7055	2.319	1.882	1.462	1.271	0.96	1.0605	0.8335	0.7815	NA
4	Lat	16797	linker for activation of T cells	8.433	NA	NA	NA	1.4525	3.865	2.828	1.443	1.238	1.547	0.846	0.973	NA	NA
4	Lax1	240754	lymphocyte transmembrane adaptor 1	6.743	NA	NA	0.37	0.947	1.974	1.989	1.471	1.58	1.426	1.53	1.369	1.242	1.223
4	Lck	16818	lymphocyte protein tyrosine kinase	9.666	NA	0.966	1.223	1.9725	3.667	3.083	1.893	1.393	1.265	1.097	0.879	NA	NA
4	Lcp1	18826	lymphocyte cytosolic protein 1	12.313	NA	NA	0.578	0.8415	1.2375	0.9805	0.645	1.25	1.203	1.046	1.297	0.993	0.834
4	Lcp2	16822	lymphocyte cytosolic protein 2	8.469	NA	0.878	1.103	1.9085	2.522	1.651	0.681	NA	0.722	NA	NA	NA	NA
4	Leprotl1	68192	leptin receptor overlapping transcript-like 1	10.597	NA	NA	0.4965	0.87725	1.5495	0.9115	NA	NA	NA	NA	NA	NA	NA
4	Lgals1	16852	lectin, galactose binding, soluble 1	13.937	NA	NA	0.6355	0.9285	2.084	1.197	NA	NA	NA	NA	NA	NA	NA
4	Lgals3	16854	lectin, galactose binding, soluble 3	13.171	NA	NA	0.532	1.09	1.401	1.05	0.818	NA	NA	NA	NA	NA	NA
4	Lgmn	19141	legumain	12.167	NA	NA	1.124	1.646	2.116	1.411	0.729	0.643	NA	0.696	NA	NA	NA
4	Lhfpl2	218454	lipoma HMGIC fusion partner-like 2	6.71	NA	NA	0.5075	0.725	NA	1.023	1.056	NA	NA	0.622	NA	NA	NA
4	Lhx1	16869	LIM homeobox protein 1	6.626	NA	NA	NA	0.471	1.014	0.758	0.99	NA	0.65	NA	NA	NA	NA
4	Lig1	16881	ligase I, DNA, ATP-dependent	11.701	NA	NA	0.536	0.679	1.47	1.238	0.853	NA	NA	NA	NA	NA	NA
4	Lime1	72699	Lck interacting transmembrane adaptor 1	11.526	NA	NA	NA	NA	1.783	0.974	NA	NA	NA	NA	NA	NA	NA
4	Lin9	72568	lin-9 homolog (C. elegans)	7.978	NA	NA	0.3535	0.7635	1.117	1.122	0.781	NA	NA	NA	NA	NA	NA
4	Lmnb1	16906	lamin B1	9.71	NA	NA	0.7685	1.5525	2.237	2.046	1.367	NA	NA	NA	NA	-0.605	-0.756
4	LOC676708	676708	h-2 class I histocompatibility antigen, L-D alpha chain-like	9.242	NA	1.214	1.5845	1.405	2.264	1.677	1.413	NA	NA	NA	NA	NA	NA
4	Lox	16948	lysyl oxidase	9.483	-0.43	NA	0.57	1.227	1.222	0.785	NA	NA	NA	NA	NA	-0.681	-1.068
4	Lpcat2	270084	lysophosphatidylcholine acyltransferase 2	9.301	NA	NA	0.995	1.498	2.125	1.885	1.466	1.283	1.032	0.927	NA	0.696	0.909
4	Lpxn	107321	leupaxin	10.329	NA	1.5025	1.8825	2.48375	3.0655	2.469	1.65	1.3525	1.421	1.171	0.8315	0.7595	NA
4	Lrdd	57913	leucine-rich and death domain containing	6.535	NA	-0.638	0.4795	0.4455	1.202	1.014	0.908	-0.631	NA	-0.761	-0.597	-0.769	NA
4	Lrmp	16970	lymphoid-restricted membrane protein	9.776	NA	NA	0.3435	0.989	2.205	1.742	1.564	1.877	1.61	1.455	1.225	0.998	0.731
4	Lrrc25	211228	leucine rich repeat containing 25	7.513	NA	1.409	1.883	2.6325	2.986	1.568	0.989	0.927	NA	0.807	NA	NA	NA
4	Lrrc33	224109	leucine rich repeat containing 33	12.506	NA	NA	0.757	1.0465	1.025	0.851	0.675	NA	NA	NA	NA	NA	NA
4	Lsm11	72290	U7 snRNP-specific Sm-like protein LSM11	7.257	NA	NA	0.5225	0.648	1.013	NA	NA	NA	NA	NA	NA	NA	NA
4	Lsp1	16985	lymphocyte specific 1	11.705	NA	NA	NA	0.5235	1.099	0.762	0.666	NA	NA	NA	NA	NA	NA
4	Lst1	16988	leukocyte specific transcript 1	10.755	-0.412	0.9995	1.48125	2.13375	2.6815	2.0285	1.04	NA	NA	NA	NA	NA	NA
4	Ltb	16994	lymphotoxin B	12.603	NA	NA	0.3875	0.991	1.961	2.263	1.798	1.968	1.888	1.734	1.359	1.109	1.023
4	Ly9	17085	lymphocyte antigen 9	7.877	NA	0.78	1.263	1.9345	2.675	2.34	1.786	1.076	0.835	0.974	NA	NA	NA
4	Ly86	17084	lymphocyte antigen 86	11.163	NA	1.274	1.468	2.1975	2.457	2.111	1.266	1.195	0.991	0.982	0.536	0.508	NA
4	Mad2l1	56150	MAD2 mitotic arrest deficient-like 1 (yeast)	7.501	NA	NA	0.502	0.91375	1.7895	1.59	0.9905	NA	0.74	NA	NA	NA	NA
4	Mafb	16658	v-maf musculoaponeurotic fibrosarcoma oncogene family, protein B (avian)	9.654	NA	0.83	1.48	2.2685	3.194	2.17	1.604	1.237	1.238	0.779	0.955	NA	0.91
4	Magohb	66441	mago-nashi homolog B (Drosophila)	9.896	NA	NA	NA	0.8105	1.193	NA	NA	NA	NA	NA	NA	NA	-0.494
4	Map4k1	26411	mitogen-activated protein kinase kinase kinase kinase 1	10.581	NA	NA	NA	1.014	2.029	1.767	1.694	1.12	1.169	0.776	0.698	NA	NA
4	March1	72925	membrane-associated ring finger (C3HC4) 1	9.694	NA	0.858	1.1915	1.829	2.352	1.388	0.911	0.684	1.015	0.773	NA	NA	NA
4	Mastl	67121	microtubule associated serine/threonine kinase-like	6.282	NA	NA	NA	0.5205	1.16	1.163	0.948	NA	NA	NA	NA	NA	NA
4	Matk	17179	megakaryocyte-associated tyrosine kinase	7.344	NA	NA	NA	0.893	1.572	1.443	1.212	1.293	0.885	1.023	0.685	0.661	0.688
4	Mchr1	207911	melanin-concentrating hormone receptor 1	7.837	-0.919	-0.762	-0.9055	-0.51	NA	1.079	1.6	NA	-0.38	NA	-0.496	NA	-0.469
4	Mcm2	17216	minichromosome maintenance deficient 2 mitotin (S. cerevisiae)	9.525	NA	NA	0.728	0.7365	1.607	1.705	1.124	NA	NA	NA	NA	NA	NA
4	Mcm3	17215	minichromosome maintenance deficient 3 (S. cerevisiae)	11.118	NA	NA	0.683	0.884	1.5985	1.4695	1.0015	NA	NA	NA	NA	NA	NA
4	Mcm4	17217	minichromosome maintenance deficient 4 homolog (S. cerevisiae)	11.981	NA	NA	0.441	0.706	1.313	1.266	NA	NA	NA	NA	NA	NA	NA
4	Mcm5	17218	minichromosome maintenance deficient 5, cell division cycle 46 (S. cerevisiae)	10.293	NA	NA	1.0745	1.36	2.243	2.08	1.568	NA	NA	NA	NA	NA	NA
4	Mcm6	17219	minichromosome maintenance deficient 6 (MIS5 homolog, S. pombe) (S. cerevisiae)	12.737	NA	NA	0.7505	0.8805	1.437	1.437	0.978	0.902	0.721	NA	NA	NA	NA
4	Mcm7	17220	minichromosome maintenance deficient 7 (S. cerevisiae)	11.625	NA	NA	NA	0.5625	1.273	1.156	0.783	NA	NA	NA	NA	NA	NA
4	Mcm10	70024	minichromosome maintenance deficient 10 (S. cerevisiae)	8.283	NA	0.559	1.3265	1.8085	2.426	2.165	1.633	1.051	0.983	0.674	NA	NA	NA
4	Mcoln2	68279	mucolipin 2	6.794	NA	0.921	0.8875	1.4855	1.404	1.139	0.795	0.878	NA	0.761	0.778	0.799	0.67
4	Mcts1	68995	malignant T cell amplified sequence 1	13.168	NA	NA	NA	NA	1.069	NA	NA	NA	NA	NA	NA	NA	NA
4	Melk	17279	maternal embryonic leucine zipper kinase	7.746	NA	NA	1.0975	1.818	2.432	2.651	2.134	0.905	NA	0.753	NA	NA	NA
4	Mgat4a	269181	mannoside acetylglucosaminyltransferase 4, isoenzyme A	6.731	NA	0.641	1.0595	1.582	1.58	0.746	NA	NA	NA	NA	0.634	NA	NA
4	Micall2	231830	MICAL-like 2	9.978	NA	NA	NA	NA	NA	NA	1.03	NA	NA	NA	NA	NA	NA
4	Mis18bp1	217653	MIS18 binding protein 1	6.224	NA	NA	NA	0.7865	1.496	1.279	0.837	NA	NA	NA	NA	NA	NA
4	Mki67	17345	antigen identified by monoclonal antibody Ki 67	8.122	NA	-0.82	0.55275	1.49025	2.648	2.5445	2.159	1.3815	0.7895	0.831	NA	NA	NA
4	Mlec	109154	malectin	8.509	NA	NA	0.79725	0.98325	1.303	0.946	0.533	NA	NA	NA	NA	NA	NA
4	Mmp13	17386	matrix metallopeptidase 13	6.365	NA	0.858	0.5595	1.6585	1.554	0.854	0.661	NA	0.583	0.748	0.601	NA	0.92
4	Mmp14	17387	matrix metallopeptidase 14 (membrane-inserted)	8.969	-0.5185	NA	0.77325	1.0355	1.488	1.3415	1.325	NA	1.042	NA	NA	NA	-0.88
4	Mms22l	212377	MMS22-like, DNA repair protein	6.913	NA	NA	0.5065	0.847	1.678	1.285	0.841	NA	NA	NA	NA	NA	NA
4	Mobkl2a	208228	MOB1, Mps One Binder kinase activator-like 2A (yeast)	6.545	NA	NA	0.448	0.715	1.205	0.777	NA	NA	0.659	NA	NA	NA	NA
4	Mpst	246221	mercaptopyruvate sulfurtransferase	10.063	-0.89	-1.272	-0.884	-1.027	NA	NA	NA	-1.16	-0.917	-0.951	-1.149	-0.965	-0.946
4	Mre11a	17535	meiotic recombination 11 homolog A (S. cerevisiae)	7.602	NA	NA	0.11025	0.684	1.031	NA	NA	-0.286	NA	-0.575	-0.419	-0.36	-0.581
4	Mrs2	380836	MRS2 magnesium homeostasis factor homolog (S. cerevisiae)	8.47	NA	NA	0.504	0.7165	1.087	NA	NA	NA	NA	NA	NA	NA	NA
4	Ms4a4b	60361	membrane-spanning 4-domains, subfamily A, member 4B	7.659	NA	1.8035	1.94325	2.617	3.7215	2.633	1.2735	1.056	1.011	0.722	0.8075	NA	NA
4	Ms4a7	109225	membrane-spanning 4-domains, subfamily A, member 7	8.339	NA	0.898	2.56775	3.53425	4.8785	4.133	3.138	2.776	2.4615	2.1295	2.283	1.9435	1.625
4	Msr1	20288	macrophage scavenger receptor 1	6.582	NA	1.55	2.007	2.7575	3.34	2.315	1.285	0.931	0.757	0.8645	1.115	0.97	0.7765
4	Mthfd2	17768	methylenetetrahydrofolate dehydrogenase (NAD+ dependent), methenyltetrahydrofolate cyclohydrolase	7.565	NA	1.351	1.3525	1.9535	2.024	1.773	1.051	NA	NA	NA	NA	NA	NA
4	Mtpn	14489	myotrophin	8.412	NA	NA	0.46475	0.86325	1.1225	0.854	NA	NA	NA	NA	NA	NA	NA
4	Mxd3	17121	Max dimerization protein 3	7.08	NA	NA	0.65575	1.335	2.3055	2.2	2.0535	1.036	0.629	0.641	NA	NA	NA
4	Mybl2	17865	myeloblastosis oncogene-like 2	7.429	NA	NA	0.571	1.1025	2.383	1.789	1.494	0.861	0.815	NA	NA	NA	NA
4	Myo1e	71602	myosin IE	8.827	NA	-0.6595	-0.625	NA	1.734	NA	NA	-1.218	NA	-0.2745	-1.052	-1.648	-0.795
4	Myo1f	17916	myosin IF	10.708	NA	NA	0.9165	1.3075	2.12	1.712	1.063	NA	NA	NA	NA	NA	NA
4	Myo1g	246177	myosin IG	12.969	NA	NA	0.6985	0.963	1.533	1.215	0.817	NA	0.887	NA	NA	NA	NA
4	Myo5a	17918	myosin VA	6.73	NA	NA	0.4975	0.63175	1.101	1.219	0.874	1.213	1.26	0.891	1.154	1.03	1.279
4	Myo18b	74376	myosin XVIIIb	6.277	NA	NA	NA	NA	1.006	NA	NA	NA	NA	NA	NA	NA	NA
4	Naip2	17948	NLR family, apoptosis inhibitory protein 2	9.003	NA	NA	0.981	1.472	1.62	1.141	0.822	NA	NA	NA	NA	NA	NA
4	Nasp	50927	nuclear autoantigenic sperm protein (histone-binding)	11.304	NA	NA	0.545	0.957	1.601	1.145	0.576	NA	NA	NA	NA	NA	NA
4	Nbeal2	235627	neurobeachin-like 2	7.218	NA	NA	NA	NA	1.078	NA	NA	NA	NA	NA	NA	NA	NA
4	Ncapd2	68298	non-SMC condensin I complex, subunit D2	10.63	NA	-0.573	0.4575	0.9605	1.686	1.73	1.425	NA	NA	NA	NA	NA	NA
4	Ncapg2	76044	non-SMC condensin II complex, subunit G2	8.046	NA	NA	1.1715	1.856	2.527	2.226	1.538	NA	NA	NA	NA	NA	NA
4	Ncapg	54392	non-SMC condensin I complex, subunit G	5.999	NA	NA	1.137	1.1935	3.1	1.795	2.277	1.488	1.492	1.182	0.966	NA	NA
4	Ncaph	215387	non-SMC condensin I complex, subunit H	7.618	NA	NA	NA	NA	1.126	0.996	0.724	NA	NA	NA	NA	NA	NA
4	Ncf1	17969	neutrophil cytosolic factor 1	8.578	NA	0.756	0.89325	1.08075	1.4525	1.344	1.1065	NA	NA	NA	NA	NA	NA
4	Ncf2	17970	neutrophil cytosolic factor 2	10.153	NA	NA	0.574	1.2205	1.134	0.636	NA	NA	NA	NA	NA	NA	NA
4	Ncf4	17972	neutrophil cytosolic factor 4	11.19	NA	0.95	1.353	1.9765	2.685	2.164	1.696	0.994	1.163	0.872	0.655	0.551	NA
4	Nckap1l	105855	NCK associated protein 1 like	10.764	NA	NA	0.7895	1.102	1.932	1.659	1.344	0.768	0.962	NA	0.56	NA	NA
4	Ndc80	67052	NDC80 homolog, kinetochore complex component (S. cerevisiae)	6.381	NA	NA	0.3115	0.749	1.503	1.217	0.782	NA	NA	NA	NA	NA	NA
4	Ndufab1	70316	NADH dehydrogenase (ubiquinone) 1, alpha/beta subcomplex, 1	8.68	NA	NA	0.5095	0.803	1.034	0.763	NA	NA	NA	NA	NA	-0.451	-0.492
4	Nefh	380684	neurofilament, heavy polypeptide	6.14	NA	NA	NA	0.621	1.383	0.712	NA	NA	NA	NA	NA	NA	NA
4	Neil3	234258	nei like 3 (E. coli)	6.847	NA	NA	0.569	0.982	1.658	1.552	1.309	NA	NA	NA	NA	NA	NA
4	Nek2	18005	NIMA (never in mitosis gene a)-related expressed kinase 2	8.25	NA	NA	0.3515	0.871	1.341	1.31	0.953	NA	0.7	0.667	NA	0.775	0.729
4	Neurl3	214854	neuralized homolog 3 homolog (Drosophila)	8.587	-0.059	0.705	0.6325	0.92625	1.636	1.393	0.937	-0.312	0.73	-0.28	-0.551	-0.686	-1.07
4	Nfkb2	18034	nuclear factor of kappa light polypeptide gene enhancer in B-cells 2, p49/p100	10.756	NA	0.589	0.7525	1.098	1.359	1.108	0.787	NA	NA	NA	NA	NA	NA
4	Nfkbid	243910	nuclear factor of kappa light polypeptide gene enhancer in B-cells inhibitor, delta	7.075	NA	NA	0.6785	0.936	1.341	1.071	0.725	0.833	NA	NA	NA	NA	NA
4	Nfkbie	18037	nuclear factor of kappa light polypeptide gene enhancer in B-cells inhibitor, epsilon	9.942	NA	1.193	1.365	1.5715	2.026	1.816	1.547	0.801	1.067	0.961	0.738	NA	NA
4	Nfkbiz	80859	nuclear factor of kappa light polypeptide gene enhancer in B-cells inhibitor, zeta	9.538	-0.467	0.523	0.9605	1.022	1.155	NA	NA	NA	-0.452	NA	NA	NA	NA
4	Nhp2	52530	NHP2 ribonucleoprotein homolog (yeast)	11.427	NA	NA	NA	0.7825	1.304	0.826	NA	NA	NA	NA	NA	NA	NA
4	Nkap	67050	NFKB activating protein	7.931	NA	NA	NA	0.6355	1.024	NA	NA	NA	NA	NA	NA	NA	NA
4	Nkg7	72310	natural killer cell group 7 sequence	9.039	NA	0.9765	1.1585	2.1045	4.0305	3.247	1.78	1.1985	1.1685	0.848	0.839	NA	NA
4	Nlrc3	268857	NLR family, CARD domain containing 3	7.247	NA	NA	0.3805	0.70025	1.988	1.588	0.889	NA	NA	NA	NA	NA	NA
4	Nmral1	67824	NmrA-like family domain containing 1	9.001	NA	0.966	0.9915	1.4675	1.763	1.166	0.862	0.645	0.69	0.672	NA	NA	NA
4	Noc4l	100608	nucleolar complex associated 4 homolog (S. cerevisiae)	9.635	NA	NA	0.529	0.809	1.205	0.665	0.577	NA	NA	NA	NA	NA	NA
4	Nol12	97961	nucleolar protein 12	11.787	NA	NA	0.423	0.661	1.053	NA	NA	NA	NA	NA	NA	NA	NA
4	Npm3	18150	nucleoplasmin 3	10.46	-0.679	-0.469	NA	NA	1.053	NA	NA	NA	NA	NA	NA	NA	NA
4	Nr1i3	12355	nuclear receptor subfamily 1, group I, member 3	7.209	NA	-0.543	NA	NA	1.607	0.889	NA	-0.894	NA	-0.951	-0.801	-0.972	-0.815
4	Nsg2	18197	neuron specific gene family member 2	8.135	NA	NA	0.6115	1.149	1.143	1.074	0.753	NA	0.85	NA	NA	NA	NA
4	Nsl1	381318	NSL1, MIND kinetochore complex component, homolog (S. cerevisiae)	6.026	NA	NA	0.7305	0.7875	1.681	1.907	1.532	NA	0.556	NA	NA	NA	NA
4	Ntpcr	66566	nucleoside-triphosphatase, cancer-related	10.342	NA	NA	NA	NA	1.052	0.771	0.669	NA	0.733	NA	NA	NA	NA
4	Nubp1	26425	nucleotide binding protein 1	11.779	NA	NA	0.4245	0.5875	1.114	0.813	NA	NA	NA	NA	NA	NA	NA
4	Nuf2	66977	NUF2, NDC80 kinetochore complex component, homolog (S. cerevisiae)	7.701	NA	NA	0.7845	1.791	2.673	2.554	2.029	0.78	0.684	NA	NA	NA	NA
4	Nup50	18141	nucleoporin 50	9.439	NA	NA	0.54625	0.84825	1.127	0.7085	NA	NA	NA	NA	NA	NA	NA
4	Nup210	54563	nucleoporin 210	11.515	-0.455	NA	NA	NA	1.21	0.902	0.698	NA	NA	NA	NA	NA	NA
4	Nus1	52014	nuclear undecaprenyl pyrophosphate synthase 1 homolog (S. cerevisiae)	9.838	NA	NA	0.5565	0.88	1.193	NA	NA	NA	0.845	NA	0.731	NA	NA
4	Nusap1	108907	nucleolar and spindle associated protein 1	7.835	NA	NA	0.7465	1.56	2.484	2.309	1.705	1.03	0.71	0.794	NA	NA	NA
4	Odf3	69287	outer dense fiber of sperm tails 3	7.895	NA	NA	NA	NA	1.253	0.804	0.601	0.749	0.714	NA	NA	0.831	0.647
4	Oip5	70645	Opa interacting protein 5	6.678	NA	NA	0.6415	1.035	1.452	1.457	1.103	NA	NA	NA	NA	NA	NA
4	Oprl1	18389	opioid receptor-like 1	7.968	NA	NA	NA	NA	1.131	NA	NA	NA	NA	NA	NA	NA	NA
4	P2ry6	233571	pyrimidinergic receptor P2Y, G-protein coupled, 6	11.721	NA	NA	0.5435	1.0355	1.683	1.22	0.848	0.649	NA	NA	NA	0.633	NA
4	P2ry10	78826	purinergic receptor P2Y, G-protein coupled 10	8.641	-0.383	NA	0.453	1.064	1.677	1.474	0.969	0.69	NA	1.008	0.702	NA	NA
4	Pacsin1	23969	protein kinase C and casein kinase substrate in neurons 1	6.667	NA	0.68	0.58325	1.06825	1.751	1.684	1.461	0.9585	0.9975	1.024	0.664	0.674	NA
4	Padi2	18600	peptidyl arginine deiminase, type II	8.093	NA	NA	0.514	1.1895	2.166	1.87	0.99	NA	NA	NA	NA	NA	NA
4	Padi4	18602	peptidyl arginine deiminase, type IV	8.495	NA	NA	NA	0.79425	NA	0.838	1.062	NA	NA	NA	NA	NA	-0.5
4	Panx1	55991	pannexin 1	11.436	NA	NA	0.585	1.12	1.928	1.413	0.96	NA	1.098	0.599	NA	NA	NA
4	Paox	212503	polyamine oxidase (exo-N4-amino)	11.71	NA	NA	NA	0.58275	1.1655	0.86	0.576	NA	NA	NA	NA	NA	NA
4	Parp8	52552	poly (ADP-ribose) polymerase family, member 8	10.056	NA	NA	0.3845	0.774	1.195	0.914	0.751	NA	NA	0.695	NA	NA	NA
4	Parvg	64099	parvin, gamma	8.664	NA	NA	0.5165	1.013	2.126	1.493	1.1	0.978	1.032	0.942	NA	NA	NA
4	Pask	269224	PAS domain containing serine/threonine kinase	7.993	NA	NA	0.652	1.0105	1.392	1.459	1.133	NA	NA	NA	NA	NA	NA
4	Pbk	52033	PDZ binding kinase	7.807	NA	NA	1.1285	1.9755	2.104	2.639	2.216	NA	NA	NA	NA	NA	NA
4	Pcna	18538	proliferating cell nuclear antigen	12.415	NA	NA	0.421	0.708	1.003	0.872	NA	NA	NA	NA	NA	NA	NA
4	Pcsk1n	30052	proprotein convertase subtilisin/kexin type 1 inhibitor	6.824	NA	NA	NA	NA	1.246	0.666	NA	NA	0.66	NA	NA	NA	NA
4	Pdcd1	18566	programmed cell death 1	6.768	NA	1.244	1.566	2.7115	5.546	4.631	2.731	2.621	2.926	2.486	2.13	1.753	1.121
4	Pdcd1lg2	58205	programmed cell death 1 ligand 2	6.154	NA	NA	0.5355	1.4715	1.663	1.157	NA	NA	NA	NA	NA	NA	NA
4	Pglyrp2	57757	peptidoglycan recognition protein 2	6.412	NA	0.735	0.8965	1.06575	2.004	1.693	1.668	1.465	1.537	0.988	1.111	0.773	NA
4	Phf6	70998	PHD finger protein 6	9.542	-0.293	NA	0.377	0.914	1.083	NA	NA	1.273	0.854	NA	0.807	1.104	1.179
4	Phf19	74016	PHD finger protein 19	7.842	NA	NA	0.4855	0.8905	1.391	1.481	1.284	0.989	NA	NA	NA	NA	NA
4	Phgdh	236539	3-phosphoglycerate dehydrogenase	10.234	NA	NA	NA	0.692	1.667	1.13	0.835	0.6815	1.004	0.657	0.765	NA	NA
4	Pik3cd	18707	phosphatidylinositol 3-kinase catalytic delta polypeptide	10.963	NA	0.614	0.7365	1.2205	1.617	1.572	1.009	NA	0.905	NA	NA	NA	NA
4	Pik3cg	30955	phosphoinositide-3-kinase, catalytic, gamma polypeptide	6.807	NA	NA	NA	0.5355	1.062	0.818	NA	0.981	NA	0.853	NA	NA	NA
4	Pilra	231805	paired immunoglobin-like type 2 receptor alpha	7.057	NA	NA	0.5905	0.79125	1.14	0.86	NA	NA	NA	NA	NA	NA	NA
4	Pinx1	72400	PIN2/TERF1 interacting, telomerase inhibitor 1	11.501	-1.023	-0.996	-0.992	NA	NA	NA	NA	-1.311	-0.316	-1.123	-1.24	-1.289	-0.979
4	Pip4k2a	18718	phosphatidylinositol-5-phosphate 4-kinase, type II, alpha	9.244	NA	NA	0.428	0.7155	1.076	0.763	NA	NA	NA	NA	NA	NA	NA
4	Pkib	18768	protein kinase inhibitor beta, cAMP dependent, testis specific	8.036	NA	0.643	0.775	1.139	1.399	1.121	0.861	0.744	1.11	0.989	0.618	NA	NA
4	Pkm2	18746	pyruvate kinase, muscle	12.525	NA	NA	NA	0.608	1.128	NA	NA	NA	-0.471	NA	NA	NA	-0.346
4	Pkn3	263803	protein kinase N3	8.492	NA	0.605	0.7895	0.924	2.069	0.922	NA	NA	-0.481	NA	NA	NA	NA
4	Pkp3	56460	plakophilin 3	11.528	NA	NA	NA	NA	1.317	NA	NA	NA	NA	NA	NA	NA	NA
4	Pla1a	85031	phospholipase A1 member A	7.661	NA	1.598	2.267	2.7435	3.909	2.203	1.412	1.231	1.28	1.346	1.185	1.17	1.013
4	Pla2g7	27226	phospholipase A2, group VII (platelet-activating factor acetylhydrolase, plasma)	8.033	NA	1.241	1.65	2.096	2.834	1.701	0.984	0.857	NA	0.611	NA	NA	NA
4	Pla2g16	225845	phospholipase A2, group XVI	11.801	NA	NA	NA	NA	1.005	0.7	NA	-0.505	NA	-0.657	-0.356	-0.564	-0.561
4	Plau	18792	plasminogen activator, urokinase	6.396	NA	NA	0.626	1.327	1.324	0.739	NA	NA	NA	NA	NA	NA	NA
4	Plbd1	66857	phospholipase B domain containing 1	12.345	NA	NA	0.3915	0.564	1.294	1.031	0.896	0.677	0.936	0.597	0.663	NA	NA
4	Plcg2	234779	phospholipase C, gamma 2	11.968	NA	NA	0.5685	0.928	0.982	1.128	1.112	1.065	0.928	0.811	0.706	0.629	NA
4	Plcl2	224860	phospholipase C-like 2	10.556	NA	NA	0.636	1.1345	1.486	1.119	0.803	NA	0.811	NA	NA	NA	NA
4	Pld4	104759	phospholipase D family, member 4	10.194	NA	0.588	1.2705	1.46	2.28	1.546	1.279	NA	NA	NA	NA	NA	NA
4	Plekho2	102595	pleckstrin homology domain containing, family O member 2	9.362	NA	NA	0.545	0.8605	1.272	0.828	0.586	NA	NA	NA	NA	NA	NA
4	Plk1	18817	polo-like kinase 1 (Drosophila)	9.27	NA	NA	0.723	1.8945	2.808	2.837	2.03	0.614	NA	NA	NA	NA	NA
4	Plk3	12795	polo-like kinase 3 (Drosophila)	9.83	NA	NA	0.5775	0.784	1.058	NA	NA	NA	NA	NA	NA	NA	NA
4	Plk4	20873	polo-like kinase 4 (Drosophila)	6.533	NA	NA	0.421	0.621	1.102	1.02	NA	NA	NA	0.478	NA	NA	NA
4	Pmf1	67037	polyamine-modulated factor 1	9.187	NA	NA	NA	0.773	1.431	1.062	0.633	NA	NA	0.747	NA	NA	NA
4	Poc1a	70235	POC1 centriolar protein homolog A (Chlamydomonas)	9.597	NA	NA	0.4325	0.661	1.138	0.754	NA	NA	NA	NA	NA	-0.473	NA
4	Podnl1	244550	podocan-like 1	7.202	NA	NA	NA	NA	2.316	1.69	1.278	1	NA	NA	NA	NA	NA
4	Pola1	18968	polymerase (DNA directed), alpha 1	8.993	NA	NA	0.3315	0.629	1.19	1.139	0.679	NA	NA	NA	NA	NA	NA
4	Pold3	67967	polymerase (DNA-directed), delta 3, accessory subunit	9.745	NA	NA	0.555	0.845	1.378	0.747	NA	NA	NA	NA	NA	NA	NA
4	Pole2	18974	polymerase (DNA directed), epsilon 2 (p59 subunit)	7.437	NA	NA	0.4445	0.6535	1.182	1.115	0.647	NA	NA	NA	NA	NA	-0.467
4	Pole	18973	polymerase (DNA directed), epsilon	8.205	NA	NA	0.793	1.238	1.813	1.946	1.371	0.789	NA	NA	NA	NA	NA
4	Pou2f2	18987	POU domain, class 2, transcription factor 2	7.08	NA	NA	0.5465	0.8885	1.343	0.886	0.848	0.721	NA	NA	NA	NA	NA
4	Ppih	66101	peptidyl prolyl isomerase H	10.196	NA	NA	NA	0.343	1.054	0.745	NA	NA	NA	NA	NA	NA	NA
4	Ppm1j	71887	protein phosphatase 1J	8.269	NA	NA	NA	0.4185	1.063	0.792	NA	NA	NA	NA	NA	NA	NA
4	Ppm1n	232941	protein phosphatase, Mg2+/Mn2+ dependent, 1N (putative)	6.119	NA	NA	NA	NA	1.358	1.407	0.913	NA	NA	NA	NA	NA	NA
4	Ppp2r5c	26931	protein phosphatase 2, regulatory subunit B (B56), gamma isoform	7.886	NA	NA	0.3455	0.566	1.541	1.079	0.721	NA	NA	NA	NA	NA	NA
4	Prc1	233406	protein regulator of cytokinesis 1	9.677	NA	-0.497	0.724	1.6615	2.132	2.636	2.2	0.974	0.714	NA	NA	NA	NA
4	Prex1	277360	phosphatidylinositol-3,4,5-trisphosphate-dependent Rac exchange factor 1	9.958	NA	NA	NA	NA	1.229	0.898	NA	NA	NA	NA	NA	NA	NA
4	Prf1	18646	perforin 1 (pore forming protein)	8.586	NA	0.746	0.595	0.991	2.237	1.405	NA	-0.751	NA	-0.581	-0.811	-0.732	-0.964
4	Prim1	19075	DNA primase, p49 subunit	9.92	NA	NA	NA	0.5275	1.476	1.211	0.69	NA	NA	NA	NA	NA	NA
4	Prim2	19076	DNA primase, p58 subunit	9.587	NA	NA	0.6035	0.6715	1.106	0.886	0.667	NA	NA	NA	NA	NA	NA
4	Prkcb	18751	protein kinase C, beta	9.553	-0.535	NA	NA	0.6915	1.58	1.651	1.385	1.216	0.8415	1.077	0.7095	0.7325	0.615
4	Prkcq	18761	protein kinase C, theta	9.202	NA	NA	NA	0.7605	1.3825	1.014	NA	NA	NA	NA	NA	NA	NA
4	Prmt3	71974	protein arginine N-methyltransferase 3	6.928	NA	NA	NA	0.3905	1.005	NA	NA	NA	NA	NA	NA	NA	NA
4	Procr	19124	protein C receptor, endothelial	10.163	NA	0.912	0.8295	0.907	NA	1.29	0.93	NA	0.766	NA	NA	NA	NA
4	Prrx2	20204	paired related homeobox 2	8.155	NA	NA	0.47	0.914	1.179	1.017	1.318	NA	1.134	0.884	NA	0.848	NA
4	Prss16	54373	protease, serine, 16 (thymus)	6.22	NA	NA	NA	NA	1.039	0.626	0.603	NA	NA	NA	NA	NA	NA
4	Prss46	74306	protease, serine, 46	5.837	NA	NA	0.6015	0.8	1.793	NA	NA	NA	NA	NA	NA	NA	NA
4	Psat1	107272	phosphoserine aminotransferase 1	9.075	NA	0.792	1.0815	1.572	2.133	1.523	0.973	NA	NA	NA	NA	NA	NA
4	Psd4	215632	pleckstrin and Sec7 domain containing 4	7.477	NA	NA	0.5485	0.8265	1.275	0.913	0.622	NA	NA	NA	NA	NA	NA
4	Psmb8	16913	proteasome (prosome, macropain) subunit, beta type 8 (large multifunctional peptidase 7)	12.754	NA	1.599	1.4085	1.759	2.139	1.547	1.133	0.671	0.747	0.6515	NA	NA	NA
4	Psmb9	16912	proteasome (prosome, macropain) subunit, beta type 9 (large multifunctional peptidase 2)	13.128	NA	1.278	1.112	1.6285	2.01	1.659	1.292	NA	0.681	0.587	NA	NA	NA
4	Psmg4	69666	proteasome (prosome, macropain) assembly chaperone 4	10.496	NA	NA	NA	0.5495	1.04	NA	NA	NA	0.761	NA	NA	NA	NA
4	Psrc1	56742	proline/serine-rich coiled-coil 1	8.251	NA	NA	0.644	1.0475	1.613	1.717	1.645	0.924	0.9205	0.753	NA	NA	NA
4	Pstpip1	19200	proline-serine-threonine phosphatase-interacting protein 1	9.066	NA	1.344	1.5465	2.2995	3.369	2.341	1.458	0.795	0.885	0.822	NA	NA	NA
4	Ptk2b	19229	PTK2 protein tyrosine kinase 2 beta	9.238	NA	NA	0.4235	0.9935	1.546	1.259	0.857	0.774	NA	0.651	NA	NA	NA
4	Ptms	69202	parathymosin	9.538	-0.305	-0.3	-0.3215	-0.405	-0.665	NA	NA	-0.733	0.071	-0.646	-0.838	-0.943	-1.111
4	Ptpn6	15170	protein tyrosine phosphatase, non-receptor type 6	6.914	-0.355	0.881	0.5465	1.7405	1.737	1.684	1.356	1.079	NA	0.1465	NA	-0.49	-0.467
4	Ptpn7	320139	protein tyrosine phosphatase, non-receptor type 7	9.052	NA	NA	0.4705	1.1175	2.648	2.086	1.537	1.005	0.957	0.757	NA	NA	NA
4	Ptpn18	19253	protein tyrosine phosphatase, non-receptor type 18	13.215	NA	NA	NA	0.6575	1.548	1.215	0.931	0.773	0.986	0.655	NA	0.658	NA
4	Ptpn22	19260	protein tyrosine phosphatase, non-receptor type 22 (lymphoid)	8.99	NA	NA	0.8825	1.5695	2.992	2.378	1.169	1.385	1.91	1.208	1.122	0.886	1.063
4	Ptprc	19264	protein tyrosine phosphatase, receptor type, C	11.568	NA	0.825	0.913	1.323	1.983	1.308	0.889	1.113	0.9765	1.05	1.007	1.028	0.127
4	Ptprcap	19265	protein tyrosine phosphatase, receptor type, C polypeptide-associated protein	10.263	NA	NA	0.375	1.1385	2.883	2.359	1.65	1.654	1.559	1.491	1.153	0.923	0.65
4	Ptpro	19277	protein tyrosine phosphatase, receptor type, O	9.23	NA	0.785	0.682	1.432	1.545	1.028	NA	NA	NA	NA	NA	NA	NA
4	Pycard	66824	PYD and CARD domain containing	10.969	NA	0.777	0.94825	1.88875	2.8305	1.958	1.2425	0.899	1.0485	0.7495	0.607	NA	NA
4	Rab3il1	74760	RAB3A interacting protein (rabin3)-like 1	9.041	NA	NA	0.6015	0.69075	1.167	0.936	0.824	NA	NA	NA	NA	NA	NA
4	Rab8b	235442	RAB8B, member RAS oncogene family	8.246	NA	1.024	0.967	1.008	1.6375	1.205	NA	1.135	1.471	1.163	1.397	1.186	1.074
4	Rab32	67844	RAB32, member RAS oncogene family	10.619	NA	NA	0.6805	0.967	1.451	0.916	0.799	NA	NA	NA	NA	NA	NA
4	Rab37	58222	RAB37, member of RAS oncogene family	6.736	NA	NA	NA	0.68975	1.901	1.46	0.989	NA	NA	NA	NA	NA	NA
4	Rac2	19354	RAS-related C3 botulinum substrate 2	11.009	-0.286	NA	0.75525	1.427	2.827	2.4415	1.7185	1.1835	0.879	1.0965	NA	NA	NA
4	Racgap1	26934	Rac GTPase-activating protein 1	7.1	NA	NA	0.491	0.89275	1.581	1.422	0.975	0.96	NA	0.729	NA	NA	NA
4	Rad51	19361	RAD51 homolog (S. cerevisiae)	7.862	NA	NA	1.263	1.783	2.782	2.545	1.879	0.969	0.604	0.626	NA	NA	NA
4	Rad51ap1	19362	RAD51 associated protein 1	6.998	NA	NA	0.9215	1.206	2.011	1.715	1.44	NA	NA	NA	NA	NA	NA
4	Rad54b	623474	RAD54 homolog B (S. cerevisiae)	6.826	NA	NA	0.6285	1.1035	1.627	1.533	1.053	NA	NA	NA	NA	NA	NA
4	Rad54l	19366	RAD54 like (S. cerevisiae)	6.712	NA	NA	0.64	1.0175	1.943	1.513	0.964	0.764	NA	NA	NA	NA	NA
4	Rap2b	74012	RAP2B, member of RAS oncogene family	7.091	NA	NA	0.3505	0.688	1.3225	0.824	NA	1.105	0.677	0.815	0.902	0.914	1.071
4	Rasal3	320484	RAS protein activator like 3	9.152	NA	NA	0.6005	0.957	2.278	2.097	1.557	1.305	1.081	0.8	0.722	0.573	NA
4	Rasgrp1	19419	RAS guanyl releasing protein 1	8.252	NA	NA	0.6215	1.2755	2.007	1.867	1.126	0.534	NA	0.502	NA	NA	NA
4	Rasl2-9-ps	19428	RAS-like, family 2, locus 9, pseudogene	13.497	NA	NA	0.5355	0.6665	1.084	0.76	NA	NA	NA	NA	NA	NA	NA
4	Rassf4	213391	Ras association (RalGDS/AF-6) domain family member 4	8.813	NA	NA	0.3465	0.6385	1.26	0.874	0.588	NA	-0.683	-0.68	-0.521	-0.793	-0.98
4	Rbl1	19650	retinoblastoma-like 1 (p107)	8.984	NA	NA	0.3895	1.0285	1.341	1.097	0.706	NA	NA	NA	NA	NA	NA
4	Rbm3	19652	RNA binding motif protein 3	13.546	-0.234	NA	0.575	0.897	1.175	NA	NA	NA	NA	NA	NA	NA	NA
4	Rcan3	53902	regulator of calcineurin 3	7.452	NA	-0.557	0.4545	0.766	1.039	NA	NA	NA	-0.558	NA	-0.539	NA	NA
4	Rcc1	100088	regulator of chromosome condensation 1	7.743	NA	NA	0.464	0.9425	1.343	1.206	0.838	0.845	NA	NA	NA	NA	NA
4	Rcc2	108911	regulator of chromosome condensation 2	11.084	NA	NA	0.4175	0.805	1.215	0.946	0.728	NA	NA	NA	NA	NA	NA
4	Recql4	79456	RecQ protein-like 4	6.95	NA	NA	NA	NA	1.173	0.783	0.636	NA	NA	NA	NA	NA	NA
4	Relb	19698	avian reticuloendotheliosis viral (v-rel) oncogene related B	11.232	NA	0.777	0.796	1.0105	1.285	1.08	0.834	NA	NA	NA	NA	NA	NA
4	Rfc4	106344	replication factor C (activator 1) 4	9.972	NA	NA	0.4905	0.7625	1.461	1.398	0.912	NA	NA	NA	NA	NA	NA
4	Rfc5	72151	replication factor C (activator 1) 5	10.044	NA	NA	0.5725	0.8115	1.432	1.179	0.787	NA	NA	NA	NA	NA	NA
4	Rgs1	50778	regulator of G-protein signaling 1	7.612	NA	1.811	2.367	2.8385	3.259	2.368	1.487	0.971	1.06	1.194	0.742	NA	NA
4	Rgs8	67792	regulator of G-protein signaling 8	5.912	NA	NA	NA	NA	1.216	NA	NA	NA	NA	NA	NA	NA	NA
4	Rgs10	67865	regulator of G-protein signalling 10	12.269	NA	NA	0.4625	0.575	1.474	1.326	1.219	1.053	0.805	0.71	0.764	NA	0.784
4	Rgs14	51791	regulator of G-protein signaling 14	9.488	NA	NA	0.456	0.951	1.503	1.08	0.76	NA	NA	NA	NA	NA	NA
4	Rgs16	19734	regulator of G-protein signaling 16	7.257	NA	1.787	2.246	3.028	3.554	3.447	2.105	1.46	1.129	1.199	0.909	1.037	0.981
4	Rgs19	56470	regulator of G-protein signaling 19	8.742	NA	NA	0.50325	0.655	1.16	NA	NA	NA	NA	NA	NA	NA	NA
4	Rhoh	74734	ras homolog gene family, member H	8.014	NA	0.731	0.8185	1.7135	2.65	2.138	1.735	1.4	1.425	1	1.043	0.703	NA
4	Rilpl2	80291	Rab interacting lysosomal protein-like 2	10.751	NA	NA	NA	0.434	1.046	0.776	0.661	NA	NA	NA	NA	NA	NA
4	Rinl	320435	Ras and Rab interactor-like	10.512	NA	NA	0.427	0.65925	1.614	1.206	0.685	NA	NA	NA	NA	NA	NA
4	Ripk3	56532	receptor-interacting serine-threonine kinase 3	9.969	NA	NA	1.066	1.4065	1.958	1.357	1.009	NA	NA	NA	NA	NA	NA
4	Rnase6	78416	ribonuclease, RNase A family, 6	9.316	NA	NA	NA	0.9645	1.059	1.052	1.011	0.727	1.054	0.809	0.807	0.705	NA
4	Rnf149	67702	ring finger protein 149	11.065	NA	0.666	0.93525	1.22175	1.449	1.0015	0.888	1.274	1.15	1.236	1.328	1.297	1.6
4	Rod1	230257	ROD1 regulator of differentiation 1 (S. pombe)	10.673	NA	NA	0.6725	1.287	1.577	1.076	NA	NA	NA	NA	NA	NA	NA
4	Rpa2	19891	replication protein A2	9.563	NA	NA	NA	0.557	1.2205	0.922	NA	NA	NA	NA	NA	NA	NA
4	Rpf2	67239	ribosome production factor 2 homolog (S. cerevisiae)	10.516	NA	NA	0.601	0.995	1.007	NA	NA	NA	NA	NA	NA	NA	NA
4	Rpl29	19944	ribosomal protein L29	11.033	NA	NA	NA	NA	NA	NA	0.661	1.047	NA	NA	0.922	NA	0.826
4	Rrbp1	81910	ribosome binding protein 1	9.204	-0.514	1.076	1.1755	0.92975	1.457	NA	NA	-1.244	-0.207	-1.911	-1.36	-1.918	-1.834
4	Rrm1	20133	ribonucleotide reductase M1	10.741	NA	NA	NA	0.5775	1.722	1.366	0.909	NA	NA	NA	NA	NA	NA
4	Rrm2	20135	ribonucleotide reductase M2	7.672	NA	NA	0.6165	1.964	3.073	2.737	1.8	1.531	1.111	1.003	0.66	0.732	0.467
4	Rspo2	239405	R-spondin 2 homolog (Xenopus laevis)	6.245	NA	NA	NA	NA	NA	1.304	1.013	NA	NA	0.664	NA	NA	NA
4	Runx2	12393	runt related transcription factor 2	7.695	-0.251	NA	NA	0.632	1.788	1.5075	0.888	NA	NA	NA	NA	-0.452	-0.542
4	Runx3	12399	runt related transcription factor 3	6.846	NA	0.964	0.921	1.616	1.6075	1.653	1.021	0.665	0.747	0.72	NA	NA	NA
4	Rusc1	72296	RUN and SH3 domain containing 1	13.532	-0.841	-1.05	-0.6665	-0.5975	NA	NA	0.861	NA	-0.621	NA	NA	NA	NA
4	Rwdd4a	192174	RWD domain containing 4A	9.542	NA	NA	0.703	0.798	1.305	NA	NA	NA	NA	NA	NA	NA	NA
4	S100a4	20198	S100 calcium binding protein A4	13.965	NA	0.723	0.8685	1.624	2.618	2.255	1.225	1.037	0.854	0.682	NA	NA	NA
4	Sash3	74131	SAM and SH3 domain containing 3	9.778	NA	NA	0.559	0.8955	1.913	1.74	1.204	NA	NA	0.576	NA	NA	NA
4	Sdad1	231452	SDA1 domain containing 1	7.462	NA	NA	0.7975	0.878	1.633	0.87	NA	NA	NA	NA	NA	NA	NA
4	Sdcbp2	228765	syndecan binding protein (syntenin) 2	9.416	NA	NA	0.8795	0.688	1.315	NA	NA	NA	NA	NA	NA	NA	NA
4	Selplg	20345	selectin, platelet (p-selectin) ligand	10.163	NA	0.801	0.89775	1.42	2.187	1.768	1.0315	0.815	0.923	0.787	NA	NA	NA
4	Sema4a	20351	sema domain, immunoglobulin domain (Ig), transmembrane domain (TM) and short cytoplasmic domain, (semaphorin) 4A	11.331	NA	NA	NA	0.631	1.179	1.192	NA	NA	NA	NA	NA	NA	NA
4	Sema4d	20354	sema domain, immunoglobulin domain (Ig), transmembrane domain (TM) and short cytoplasmic domain, (semaphorin) 4D	8.536	NA	0.571	0.8335	1.141	1.4745	1.0695	0.922	NA	NA	NA	NA	NA	NA
4	Sept1	54204	septin 1	6.612	NA	NA	NA	0.492	1.185	0.945	NA	NA	NA	0.607	NA	NA	NA
4	Sept6	56526	septin 6	7.339	NA	NA	NA	0.7035	1.6825	1.2745	1.084	0.995	0.952	0.9155	NA	0.65	NA
4	Serp1	28146	stress-associated endoplasmic reticulum protein 1	11.377	NA	NA	0.683	0.7495	1.378	0.78	NA	0.71	0.902	0.723	0.844	NA	0.71
4	Serpina3g	20715	serine (or cysteine) peptidase inhibitor, clade A, member 3G	11.01	NA	2.218	2.2265	3.6245	3.495	2.898	2.202	1.643	1.825	1.584	1.359	1.203	1.593
4	Sesn3	75747	sestrin 3	7.99	NA	-0.604	-0.4765	0.697	1.278	1.139	0.815	0.659	1.107	0.717	0.558	0.537	NA
4	Sfn	55948	stratifin	8.715	NA	NA	0.714	1.153	1.689	1.3965	1.438	NA	NA	0.71	NA	NA	NA
4	Sgol1	72415	shugoshin-like 1 (S. pombe)	8.137	NA	NA	0.849	1.654	2.626	2.321	1.766	0.862	0.941	0.511	NA	NA	NA
4	Sgol2	68549	shugoshin-like 2 (S. pombe)	6.366	NA	NA	0.495	1.043	1.625	1.447	0.9535	0.849	0.84	0.732	NA	NA	NA
4	Sh2d1a	20400	SH2 domain protein 1A	6.913	NA	NA	0.9555	1.6415	3.448	2.388	1.067	NA	1.031	0.642	NA	NA	NA
4	Sh3bp1	20401	SH3-domain binding protein 1	10.607	NA	NA	NA	0.585	1.426	1.19	0.796	0.575	0.55	NA	NA	NA	NA
4	Sh3kbp1	58194	SH3-domain kinase binding protein 1	10.967	NA	NA	NA	NA	1.289	1.007	NA	0.749	0.753	0.702	0.66	0.56	0.627
4	Sh3pxd2b	268396	SH3 and PX domains 2B	9.302	NA	NA	0.8085	1.1465	NA	0.894	0.781	NA	NA	NA	NA	NA	NA
4	Shcbp1	20419	Shc SH2-domain binding protein 1	7.709	NA	NA	0.9485	1.8255	2.728	2.534	2.024	NA	0.591	NA	NA	NA	NA
4	Shisa3	330096	shisa homolog 3 (Xenopus laevis)	7.736	NA	NA	NA	1.0075	NA	NA	0.871	NA	NA	NA	NA	NA	NA
4	Sidt1	320007	SID1 transmembrane family, member 1	7.283	NA	NA	0.506	0.64025	1.083	0.739	NA	NA	NA	NA	NA	NA	NA
4	Sirpa	19261	signal-regulatory protein alpha	8.59	NA	NA	0.563	0.7395	0.98	1.16	0.72	NA	0.714	NA	NA	NA	NA
4	Sit1	54390	suppression inducing transmembrane adaptor 1	7.302	NA	NA	NA	0.786	2.783	2.188	1.566	1.255	1.167	1.091	1.024	0.665	NA
4	Ska1	66468	spindle and kinetochore associated complex subunit 1	7.109	NA	NA	0.8265	1.798	2.778	2.489	2.112	0.838	NA	0.57	NA	NA	NA
4	Skap1	78473	src family associated phosphoprotein 1	9.649	NA	NA	0.587	1.2035	2.784	2.278	1.103	0.772	1.034	0.733	0.655	NA	NA
4	Sla2	77799	Src-like-adaptor 2	7.044	NA	NA	0.857	1.153	3.024	2.282	1.241	0.764	NA	NA	NA	NA	NA
4	Slamf1	27218	signaling lymphocytic activation molecule family member 1	6.383	NA	NA	NA	0.524	1.607	1.077	0.623	NA	NA	0.529	NA	NA	NA
4	Slamf6	30925	SLAM family member 6	6.616	NA	NA	0.724	0.7175	1.533	1.239	0.942	0.9085	0.978	0.824	0.719	NA	NA
4	Slamf7	75345	SLAM family member 7	7.399	NA	1.3665	1.77325	2.545	2.745	1.76	1.3395	0.9885	0.949	0.982	0.772	0.701	0.678
4	Slamf8	74748	SLAM family member 8	8.346	NA	1.997	1.7545	2.894	3.95	3.228	2.23	1.356	1.402	1.189	0.992	NA	NA
4	Slamf9	98365	SLAM family member 9	10.614	NA	0.829	1.657	2.323	3.07	1.817	1.105	NA	NA	NA	NA	NA	NA
4	Slbp	20492	stem-loop binding protein	11.313	NA	NA	0.499	0.645	1.076	0.852	NA	NA	NA	NA	NA	NA	NA
4	Slc4a7	218756	solute carrier family 4, sodium bicarbonate cotransporter, member 7	9.166	-0.488	-0.254	NA	1.256	1.827	NA	NA	1.069	0.707	1.098	1.212	0.986	1.328
4	Slc4a9	240215	solute carrier family 4, sodium bicarbonate cotransporter, member 9	8.158	NA	NA	NA	NA	1.496	NA	NA	NA	NA	NA	NA	NA	NA
4	Slc7a5	20539	solute carrier family 7 (cationic amino acid transporter, y+ system), member 5	8.127	NA	0.813	0.894	1.4995	1.498	1.1	0.776	NA	NA	NA	NA	NA	NA
4	Slc7a8	50934	solute carrier family 7 (cationic amino acid transporter, y+ system), member 8	8.953	NA	1.542	2.1235	2.8265	3.147	2.035	1.047	1.002	1.292	0.596	1.155	0.843	1.384
4	Slc11a1	18173	solute carrier family 11 (proton-coupled divalent metal ion transporters), member 1	9.667	NA	1.087	1.3105	1.572	2.75	1.907	1.201	NA	NA	NA	NA	NA	NA
4	Slc14a1	108052	solute carrier family 14 (urea transporter), member 1	7.574	NA	NA	NA	0.753	1.687	1.12	1.0325	NA	NA	NA	NA	NA	NA
4	Slc16a6	104681	solute carrier family 16 (monocarboxylic acid transporters), member 6	9.344	NA	NA	0.801	1.522	2.074	1.975	1.533	1.519	1.374	1.086	1.472	1.462	1.392
4	Slc16a10	72472	solute carrier family 16 (monocarboxylic acid transporters), member 10	8.337	NA	NA	NA	0.583	1.079	NA	NA	-0.424	NA	NA	NA	NA	NA
4	Slc22a16	70840	solute carrier family 22 (organic cation transporter), member 16	7.89	NA	NA	0.456	0.56	1.115	0.89	0.821	NA	NA	NA	NA	NA	NA
4	Slc28a2	269346	solute carrier family 28 (sodium-coupled nucleoside transporter), member 2	7.594	NA	1.113	1.5715	2.098	2.419	1.588	1.132	0.846	NA	0.712	NA	NA	NA
4	Slc35d2	70484	solute carrier family 35, member D2	8.128	NA	NA	NA	0.52775	1.057	NA	NA	NA	NA	NA	NA	NA	NA
4	Slc37a2	56857	solute carrier family 37 (glycerol-3-phosphate transporter), member 2	7	NA	NA	1.32175	1.77	2.887	1.8175	1.199	0.771	NA	0.718	NA	NA	NA
4	Smap2	69780	stromal membrane-associated GTPase-activating protein 2	9.198	NA	NA	0.521	0.838	1.346	0.876	NA	NA	NA	NA	NA	NA	NA
4	Smc2	14211	structural maintenance of chromosomes 2	7.074	NA	NA	NA	0.706	1.43	1.226	0.718	-0.642	NA	-0.91	-0.809	-0.914	-0.936
4	Smc6	67241	structural maintenance of chromosomes 6	7.487	NA	NA	NA	0.5205	1.093	NA	NA	NA	NA	NA	NA	NA	NA
4	Snx5	69178	sorting nexin 5	7.648	-0.356	NA	NA	0.6935	1.4165	0.944	0.585	0.691	NA	NA	NA	NA	NA
4	Snx10	71982	sorting nexin 10	9.811	NA	0.906	0.603	1.3065	1.504	0.883	NA	NA	NA	0.582	NA	NA	NA
4	Snx20	71607	sorting nexin 20	11.411	-0.441	0.864	1.277	1.7915	2.152	1.752	1.279	1.26	1.307	0.947	1.063	0.76	1.039
4	Spag5	54141	sperm associated antigen 5	7.648	NA	NA	0.681	1.4355	2.334	2.249	1.616	NA	NA	NA	NA	NA	NA
4	Spata13	219140	spermatogenesis associated 13	9.668	NA	NA	NA	0.58	1.411	1.144	NA	NA	NA	NA	NA	NA	NA
4	Spc24	67629	SPC24, NDC80 kinetochore complex component, homolog (S. cerevisiae)	7.671	NA	NA	0.838	1.4175	1.894	2.089	1.337	NA	NA	NA	NA	NA	NA
4	Spc25	66442	SPC25, NDC80 kinetochore complex component, homolog (S. cerevisiae)	7.308	NA	NA	0.9475	1.609	2.239	2.321	1.86	1.17	0.788	0.904	NA	NA	NA
4	Speer6-ps1	73266	spermatogenesis associated glutamate (E)-rich protein 6, pseudogene 1	5.88	NA	NA	NA	NA	1.197	0.868	1.084	NA	NA	NA	NA	NA	NA
4	Spic	20728	Spi-C transcription factor (Spi-1/PU.1 related)	6.088	NA	1.304	1.2185	1.3535	1.8535	1.5475	1.2165	1.006	1.592	1.1845	0.9025	0.984	1.218
4	Spn	20737	sialophorin	8.835	NA	NA	0.4795	0.93175	2.535	1.998	0.942	NA	0.879	0.611	NA	NA	NA
4	Spns3	77577	spinster homolog 3 (Drosophila)	6.861	NA	NA	NA	0.4775	1.246	1.217	1.134	0.87	1.03	0.942	0.916	0.983	0.905
4	Srd5a3	57357	steroid 5 alpha-reductase 3	9.171	NA	NA	NA	NA	NA	NA	NA	-0.768	NA	-0.346	-0.534	-1.003	-0.614
4	Srrm3	58212	serine/arginine repetitive matrix 3	7.96	-0.992	-0.945	-0.8575	NA	NA	NA	NA	-1.277	-0.591	-1.197	-1.249	-1.706	-1.346
4	St8sia1	20449	ST8 alpha-N-acetyl-neuraminide alpha-2,8-sialyltransferase 1	7.303	NA	NA	NA	NA	1.101	0.912	0.582	0.538	0.679	0.701	NA	NA	NA
4	Stap1	56792	signal transducing adaptor family member 1	7.522	NA	NA	0.57	1.0265	1.37	1.245	0.872	1.058	1.069	0.911	0.81	NA	NA
4	Stat4	20849	signal transducer and activator of transcription 4	7.87	NA	0.732	0.814	1.4695	2.342	1.896	0.983	NA	0.892	0.789	NA	NA	NA
4	Stil	20460	Scl/Tal1 interrupting locus	6.219	NA	NA	NA	0.57225	1.023	1.339	0.786	NA	NA	NA	NA	NA	NA
4	Stk10	20868	serine/threonine kinase 10	11.207	NA	NA	NA	NA	1.21	1.029	NA	NA	NA	NA	NA	NA	NA
4	Stk17b	98267	serine/threonine kinase 17b (apoptosis-inducing)	10.747	-0.488	NA	NA	0.483	1.325	0.899	NA	NA	NA	NA	NA	NA	NA
4	Stra6	20897	stimulated by retinoic acid gene 6	8.273	-0.757	-0.844	-0.781	NA	NA	NA	NA	-1.416	NA	-0.94	-1.336	-1.436	-1.307
4	Susd3	66329	sushi domain containing 3	6.778	NA	NA	0.58225	0.74675	1.7155	1.298	1.051	0.866	1.195	0.743	0.641	NA	NA
4	Syce2	71846	synaptonemal complex central element protein 2	8.732	NA	NA	0.475	0.8565	1.49	1.158	NA	NA	NA	NA	NA	NA	NA
4	Sykb	20963	spleen tyrosine kinase	9.977	NA	NA	0.6125	0.9375	1.098	1.156	1.123	NA	NA	NA	NA	NA	NA
4	Syt8	55925	synaptotagmin VIII	6.172	NA	NA	1.1795	1.491	1.124	0.95	0.918	NA	NA	NA	NA	NA	NA
4	Syt13	80976	synaptotagmin XIII	6.617	NA	NA	NA	0.624	1.359	2.174	1.795	0.678	1.061	0.715	0.761	NA	NA
4	Taf1d	75316	TATA box binding protein (Tbp)-associated factor, RNA polymerase I, D	10.497	-0.5685	-0.804	-0.02525	0.5285	1.117	NA	NA	NA	NA	NA	NA	NA	NA
4	Tatdn2	381801	TatD DNase domain containing 2	9.684	-1.116	-0.993	NA	NA	NA	NA	NA	-0.843	-1.069	-0.914	-1.084	-0.857	NA
4	Tbc1d10c	108995	TBC1 domain family, member 10c	9.818	-0.393	NA	NA	0.7255	2.352	1.979	1.623	0.964	0.774	0.628	0.552	NA	NA
4	Tbx21	57765	T-box 21	8.863	NA	0.937	1.048	2.0135	3.177	2.564	1.256	0.97	1.256	0.593	NA	NA	NA
4	Tcf19	106795	transcription factor 19	9.897	NA	NA	0.786	0.994	1.762	1.92	1.575	NA	NA	NA	NA	NA	NA
4	Tcrb-J	21580	T-cell receptor beta, joining region	9.737	NA	NA	0.765	1.569	3.308	2.6825	1.651	1.351	1.175	1.186	1.199	0.818	0.701
4	Tcrg-V2	21636	T-cell receptor gamma, variable 2	7.389	NA	NA	NA	0.683	1.286	0.93	NA	NA	NA	NA	NA	NA	NA
4	Tep1	21745	telomerase associated protein 1	12.237	NA	NA	0.48675	0.736	1.091	0.864	NA	NA	NA	NA	NA	NA	NA
4	Tesc	57816	tescalcin	8.468	NA	NA	NA	NA	1.755	1.424	0.828	NA	NA	NA	NA	NA	NA
4	Tgm1	21816	transglutaminase 1, K polypeptide	7.709	NA	1.59	1.202	1.766	1.577	1.632	1.377	1.244	NA	NA	0.969	NA	NA
4	Thbs2	21826	thrombospondin 2	6.626	NA	NA	NA	0.505	NA	0.915	1.104	NA	NA	NA	NA	NA	NA
4	Themis	210757	thymocyte selection associated	6.38	NA	NA	0.4155	0.4025	1.6425	1.277	0.965	0.785	NA	NA	NA	NA	NA
4	Thpo	21832	thrombopoietin	8.807	NA	-0.596	-0.5535	NA	1.331	NA	NA	-0.648	NA	NA	NA	NA	-0.531
4	Thy1	21838	thymus cell antigen 1, theta	7.335	NA	NA	0.423	1.03175	3.204	2.6635	1.523	1.5935	1.555	1.189	1.06	0.925	0.742
4	Timeless	21853	timeless homolog (Drosophila)	7.283	NA	0.672	0.74625	1.142	1.838	1.748	1.161	NA	NA	NA	NA	NA	NA
4	Tipin	66131	timeless interacting protein	11.398	NA	NA	NA	NA	1.026	0.862	NA	NA	NA	NA	NA	NA	-0.397
4	Tk1	21877	thymidine kinase 1	8.915	NA	NA	1.102	1.801	2.78	2.819	2.333	1.216	NA	0.845	NA	NA	NA
4	Tlr1	21897	toll-like receptor 1	7.695	NA	0.92	1.6535	2.2465	3.054	2.128	1.66	1.177	0.845	0.904	NA	NA	NA
4	Tlr6	21899	toll-like receptor 6	7.354	NA	0.812	1.1275	1.4815	1.821	1.029	0.759	NA	NA	NA	NA	NA	NA
4	Tmem48	72787	transmembrane protein 48	7.988	NA	NA	0.287	0.878	1.456	1.038	0.611	NA	NA	NA	NA	NA	NA
4	Tmem51	214359	transmembrane protein 51	12.151	NA	NA	0.419	0.794	1.328	1.093	0.774	NA	NA	NA	NA	NA	NA
4	Tmem86a	67893	transmembrane protein 86A	9.966	NA	NA	NA	0.719	1.861	1.195	0.975	NA	NA	NA	NA	NA	NA
4	Tmem171	380863	transmembrane protein 171	7.755	NA	1.251	1.1605	1.6565	1.86	1.208	1.033	NA	NA	0.85	NA	0.968	NA
4	Tmem173	72512	transmembrane protein 173	11.377	NA	1.401	1.3325	1.9525	2.227	1.891	1.286	0.717	0.862	0.661	0.656	0.709	0.602
4	Tmem192	73067	transmembrane protein 192	9.239	NA	NA	0.483	0.67525	1.0295	NA	NA	NA	NA	NA	NA	NA	NA
4	Tmem229b	268567	transmembrane protein 229B	11.619	NA	0.599	0.5325	1.029	1.048	1.156	0.875	NA	NA	NA	NA	NA	NA
4	Tmsb10	19240	thymosin, beta 10	11.857	NA	NA	0.59525	1.1135	1.428	1.085	1.019	NA	NA	NA	NA	NA	-0.492
4	Tnc	21923	tenascin C	6.037	NA	NA	0.82	1.3325	2.077	1.316	1.4165	2.445	2.135	2.183	1.595	1.539	1.35
4	Tnfaip2	21928	tumor necrosis factor, alpha-induced protein 2	11.716	NA	0.727	0.518	0.8125	1.207	1.01	0.921	NA	NA	0.62	NA	0.53	NA
4	Tnfaip3	21929	tumor necrosis factor, alpha-induced protein 3	10.041	NA	1.01	1.123	1.5665	1.533	1.167	NA	NA	NA	0.665	NA	NA	NA
4	Tnfaip8	106869	tumor necrosis factor, alpha-induced protein 8	10.185	NA	NA	0.3995	0.529	1.076	0.722	0.617	NA	0.799	0.638	NA	NA	0.681
4	Tnfaip8l1	66443	tumor necrosis factor, alpha-induced protein 8-like 1	9.342	NA	NA	NA	0.8665	1.585	1.696	1.794	0.951	0.973	0.938	0.836	0.717	0.752
4	Tnfaip8l2	69769	tumor necrosis factor, alpha-induced protein 8-like 2	9.458	NA	NA	0.6355	1.232	2.091	1.429	1.094	NA	NA	NA	NA	NA	NA
4	Tnfrsf4	22163	tumor necrosis factor receptor superfamily, member 4	8.659	NA	NA	0.446	1.479	2.452	1.717	1.307	1.054	0.909	0.849	0.717	0.59	0.7
4	Tnfrsf11a	21934	tumor necrosis factor receptor superfamily, member 11a	6.633	NA	NA	0.581	0.70875	1.375	0.917	0.71	0.758	0.515	0.773	0.707	0.964	0.593
4	Tnfrsf13b	57916	tumor necrosis factor receptor superfamily, member 13b	8.551	NA	NA	0.408	1.097	1.663	1.6	1.737	1.048	0.998	1.095	0.831	0.963	0.626
4	Tnfrsf14	230979	tumor necrosis factor receptor superfamily, member 14 (herpesvirus entry mediator)	6.87	NA	NA	0.4645	0.63575	1.57	0.989	NA	NA	NA	NA	NA	NA	NA
4	Tnfrsf18	21936	tumor necrosis factor receptor superfamily, member 18	9.807	NA	NA	0.787	1.731	2.831	2.214	1.465	0.993	1.165	1.032	0.912	0.766	0.743
4	Tnfsf14	50930	tumor necrosis factor (ligand) superfamily, member 14	8.072	NA	0.773	0.9745	1.6735	1.731	1.344	NA	NA	0.92	0.824	0.764	NA	NA
4	Tnpo1	238799	transportin 1	11.025	NA	NA	0.4745	0.6825	1.109	0.785	NA	NA	0.65	NA	NA	NA	NA
4	Tonsl	72749	tonsoku-like, DNA repair protein	9.019	NA	NA	NA	NA	1.065	1.063	0.834	NA	NA	NA	NA	NA	NA
4	Top2a	21973	topoisomerase (DNA) II alpha	6.262	NA	NA	0.902	1.2385	1.9705	1.9135	1.427	1.11	0.845	0.851	NA	NA	NA
4	Tox	252838	thymocyte selection-associated high mobility group box	6.395	NA	NA	NA	NA	1.497	1.156	NA	0.665	0.667	0.63	NA	NA	NA
4	Tpx2	72119	TPX2, microtubule-associated protein homolog (Xenopus laevis)	7.708	NA	NA	0.952	1.9605	2.789	2.6	2.074	1.097	NA	0.666	NA	NA	NA
4	Traf3ip3	215243	TRAF3 interacting protein 3	8.319	NA	NA	NA	0.9125	1.75	1.425	1.037	1.342	1.239	1.151	1.103	0.899	0.674
4	Traip	22036	TRAF-interacting protein	7.828	NA	NA	0.5385	1.22	2.081	1.794	1.337	NA	NA	NA	NA	NA	NA
4	Trbv1	621968	T-cell receptor beta, variable 1	6.25	NA	NA	NA	NA	1.605	0.943	NA	NA	NA	NA	NA	NA	NA
4	Trem2	83433	triggering receptor expressed on myeloid cells 2	10.599	NA	NA	0.62475	2.00625	3.2175	2.9545	2.5225	1.9535	1.7855	1.5565	1.6225	1.5085	1.7695
4	Trim59	66949	tripartite motif-containing 59	7.622	-0.375	NA	NA	0.904	1.712	1.318	1.601	NA	NA	0.496	NA	NA	NA
4	Trip13	69716	thyroid hormone receptor interactor 13	8.016	NA	NA	0.6835	1.609	2.573	2.311	1.651	0.86	NA	NA	NA	NA	NA
4	Troap	78733	trophinin associated protein	6.334	NA	NA	NA	0.631	NA	1.06	0.914	NA	NA	NA	NA	NA	NA
4	Trpm2	28240	transient receptor potential cation channel, subfamily M, member 2	7.449	-0.64	NA	0.6845	1.2415	2.477	2.037	1.631	1.132	1.315	1.009	1.027	0.736	0.6
4	Trpv2	22368	transient receptor potential cation channel, subfamily V, member 2	10.91	NA	NA	NA	0.779	1.575	1.043	NA	NA	NA	NA	NA	NA	NA
4	Tspan32	27027	tetraspanin 32	8.706	NA	NA	NA	NA	1.015	0.9605	0.98	NA	NA	NA	NA	NA	NA
4	Ttc39b	69863	tetratricopeptide repeat domain 39B	6.799	NA	0.648	0.59475	0.98625	1.805	0.871	NA	NA	NA	NA	NA	NA	NA
4	Ttc39c	72747	tetratricopeptide repeat domain 39C	11.155	NA	NA	NA	0.821	1.317	0.828	NA	NA	NA	NA	NA	NA	NA
4	Ttf2	74044	transcription termination factor, RNA polymerase II	6.38	NA	NA	NA	NA	1	0.702	0.697	NA	NA	NA	NA	NA	NA
4	Tuba1c	22146	tubulin, alpha 1C	14.836	NA	0.673	0.8765	0.945	1.222	0.869	0.733	NA	NA	NA	NA	NA	0.62
4	Tubb3	22152	tubulin, beta 3	8.985	NA	NA	0.543	1.137	1.019	0.95	NA	NA	NA	NA	NA	NA	NA
4	Tubb6	67951	tubulin, beta 6	12.348	NA	NA	1.032	1.294	1.294	1.185	0.744	NA	NA	NA	NA	NA	NA
4	Tube1	71924	epsilon-tubulin 1	7.231	NA	NA	0.3805	0.804	1.558	1.336	0.997	NA	NA	NA	NA	NA	NA
4	Tyms	22171	thymidylate synthase	9.657	NA	NA	0.737	1.263	1.879	1.523	1.012	0.787	0.748	0.598	NA	NA	NA
4	Tyms-ps	22172	thymidylate synthase, pseudogene	8.356	NA	NA	0.5745	1.1965	1.965	1.609	0.993	NA	NA	NA	NA	NA	NA
4	Tyrobp	22177	TYRO protein tyrosine kinase binding protein	12.281	NA	NA	0.655	1.3	1.649	1.152	0.948	0.868	NA	0.762	NA	NA	NA
4	Ubash3a	328795	ubiquitin associated and SH3 domain containing, A	6.231	NA	NA	0.4625	0.853	2.539	1.813	1.101	0.749	NA	NA	NA	NA	NA
4	Ubash3b	72828	ubiquitin associated and SH3 domain containing, B	10.475	NA	NA	NA	NA	1.127	1.094	NA	NA	NA	NA	NA	NA	NA
4	Ubd	24108	ubiquitin D	6.306	NA	3.125	3.5465	4.999	6.405	6.287	4.838	3.698	4.005	3.581	3.009	2.347	1.771
4	Ube2c	68612	ubiquitin-conjugating enzyme E2C	8.128	NA	NA	0.8135	1.781	2.591	2.487	1.761	0.97	NA	0.745	NA	NA	NA
4	Ube2l3	22195	ubiquitin-conjugating enzyme E2L 3	10.857	NA	NA	0.4975	0.8585	1.297	NA	NA	-0.5	-0.695	NA	-0.647	NA	-0.688
4	Ube2t	67196	ubiquitin-conjugating enzyme E2T (putative)	8.176	NA	NA	0.703	1.3735	1.721	2.019	1.642	NA	0.836	NA	NA	NA	NA
4	Uck2	80914	uridine-cytidine kinase 2	10.268	NA	NA	0.7295	1.0395	1.385	0.995	0.679	0.669	0.744	0.589	0.7105	NA	NA
4	Ucma	68527	upper zone of growth plate and cartilage matrix associated	5.898	NA	NA	NA	NA	NA	1.341	0.62	NA	NA	NA	NA	NA	NA
4	Uhrf1	18140	ubiquitin-like, containing PHD and RING finger domains, 1	8.751	NA	NA	1.4875	2.22775	3.039	2.7965	1.8695	1.6275	1.01	1.1325	0.677	0.898	0.6575
4	Unc13a	382018	unc-13 homolog A (C. elegans)	6.216	NA	NA	NA	0.4785	1.187	NA	NA	NA	NA	NA	NA	NA	NA
4	Unc93b1	54445	unc-93 homolog B1 (C. elegans)	8.827	NA	0.77	0.66525	0.96675	1.4965	1.193	0.981	1.113	1.297	1.373	1.064	1.159	1.056
4	Ung	22256	uracil DNA glycosylase	8.399	NA	NA	0.7005	1	1.99	1.908	1.211	NA	0.809	NA	NA	NA	NA
4	Usp29	57775	ubiquitin specific peptidase 29	7.533	NA	-0.686	-0.3705	NA	1.66	NA	NA	-0.968	-0.195	-1.139	-0.822	-1.028	-0.544
4	Vav1	22324	vav 1 oncogene	9.61	NA	1.2995	1.82925	2.06025	2.716	1.72	1.267	1.0735	0.6705	0.754	0.709	NA	0.77
4	Vma21	67048	VMA21 vacuolar H+-ATPase homolog (S. cerevisiae)	9.473	NA	NA	0.5155	0.6315	1.112	NA	NA	NA	NA	NA	NA	NA	NA
4	Vmn1r46	113856	vomeronasal 1 receptor 46	8.595	NA	NA	-0.4305	NA	1.492	NA	NA	NA	NA	NA	NA	NA	NA
4	Vrk2	69922	vaccinia related kinase 2	7.391	NA	NA	NA	0.591	1.11	NA	NA	NA	NA	NA	NA	NA	NA
4	Was	22376	Wiskott-Aldrich syndrome homolog (human)	9.898	NA	NA	0.686	1.42125	2.3405	1.8805	1.147	1.162	0.8865	0.9065	0.696	NA	NA
4	Wdhd1	218973	WD repeat and HMG-box DNA binding protein 1	7.783	NA	NA	0.5465	0.9085	1.5225	1.3085	1.181	NA	NA	NA	NA	NA	NA
4	Wdr76	241627	WD repeat domain 76	7.616	NA	NA	0.472	0.5375	1.144	1.149	0.798	NA	NA	NA	NA	NA	NA
4	Whsc1	107823	Wolf-Hirschhorn syndrome candidate 1 (human)	8.191	NA	-0.513	0.5505	0.8195	1.388	0.869	0.678	NA	NA	NA	NA	NA	NA
4	Wipf1	215280	WAS/WASL interacting protein family, member 1	11.191	NA	NA	0.4905	0.893	1.077	NA	NA	NA	NA	NA	NA	NA	NA
4	Wisp1	22402	WNT1 inducible signaling pathway protein 1	9.194	NA	NA	0.34	0.8305	0.968	1.161	1.287	1.375	0.771	0.496	NA	NA	NA
4	Xcl1	16963	chemokine (C motif) ligand 1	6.426	NA	1.271	1.5095	2.759	2.798	2.248	0.603	NA	NA	NA	NA	NA	NA
4	Xlr4b	27083	X-linked lymphocyte-regulated 4B	10.929	NA	NA	NA	0.59625	1.766	1.295	0.867	0.757	0.955	0.815	0.726	0.651	0.736
4	Ykt6	56418	YKT6 homolog (S. Cerevisiae)	9.091	NA	NA	0.572	0.6465	1.079	NA	NA	NA	NA	NA	NA	NA	NA
4	Zap70	22637	zeta-chain (TCR) associated protein kinase	9.21	NA	NA	0.4255	0.816	2.732	1.905	1.171	NA	NA	NA	NA	NA	NA
4	Zbtb7c	207259	zinc finger and BTB domain containing 7C	7.014	NA	NA	NA	NA	1.228	0.881	0.755	NA	NA	NA	NA	NA	NA
4	Zbtb32	58206	zinc finger and BTB domain containing 32	8.097	NA	NA	NA	0.995	1.74	1.03	NA	NA	NA	NA	NA	NA	NA
4	Zc3h12a	230738	zinc finger CCCH type containing 12A	7.203	NA	NA	0.5255	0.7585	1.071	NA	NA	NA	NA	NA	NA	NA	NA
4	Zc3h12d	237256	zinc finger CCCH type containing 12D	7.405	NA	0.861	1.1145	1.673	2.366	1.773	1.477	1.01	1.028	0.844	NA	NA	NA
4	Zcchc18	66995	zinc finger, CCHC domain containing 18	7.676	NA	NA	NA	0.723	1.165	1.059	0.843	0.751	1.055	0.592	0.65	NA	NA
4	Zdhhc2	70546	zinc finger, DHHC domain containing 2	7.454	NA	NA	NA	NA	1.643	0.981	NA	0.74	NA	0.648	NA	NA	NA
4	Zeb2	24136	zinc finger E-box binding homeobox 2	11.094	-0.37	-0.439	NA	0.871	NA	NA	NA	-0.976	NA	-1.193	-0.634	-1.007	-1.128
4	Zfp335	329559	zinc finger protein 335	6.861	NA	NA	NA	NA	1.224	NA	NA	NA	NA	NA	-0.503	NA	NA
4	Zfp593	68040	zinc finger protein 593	10.624	NA	NA	0.5135	0.8425	1.328	0.721	NA	NA	NA	NA	NA	NA	NA
4	Zfp831	100043757	zinc finger protein 831	6.747	NA	NA	NA	NA	NA	1.13	0.933	0.749	NA	0.63	NA	NA	NA
4	Zmynd15	574428	zinc finger, MYND-type containing 15	10.67	NA	NA	0.7745	1.2645	1.982	1.552	1.351	1.026	1.355	0.944	1.069	0.996	1.018
4	Znrf2	387524	zinc and ring finger 2	7.118	NA	NA	NA	0.5145	1.176	0.772	NA	NA	NA	NA	NA	NA	NA
4	Zpbp2	69376	zona pellucida binding protein 2	7.133	NA	NA	NA	NA	1.368	1.157	0.996	NA	0.701	NA	NA	NA	NA
4	Zranb3	226409	zinc finger, RAN-binding domain containing 3	7.682	NA	NA	NA	0.8125	1.269	1.553	1.236	NA	NA	NA	NA	NA	NA
4	Zwilch	68014	Zwilch, kinetochore associated, homolog (Drosophila)	7.597	NA	NA	0.568	0.8295	1.586	1.429	0.879	0.918	NA	NA	NA	NA	1.043
5	2610101N10Rik	67958	RIKEN cDNA 2610101N10 gene	7.543	NA	NA	NA	NA	NA	NA	NA	-0.954	-0.5205	-1.286	-0.951	-1.401	-0.839
5	2810006K23Rik	72650	RIKEN cDNA 2810006K23 gene	7.818	NA	NA	NA	NA	NA	NA	NA	-0.579	-0.277	-0.775	-0.696	-0.83	-1.006
5	2810474O19Rik	67246	RIKEN cDNA 2810474O19 gene	11.618	NA	NA	NA	NA	-0.761	-0.793	-0.864	-0.751	0.2505	-1.491	-0.57	-1.064	-0.89
5	4632415L05Rik	70808	RRS1 ribosome biogenesis regulator homolog pseudogene	10.225	NA	NA	NA	-0.3685	-0.67	-0.491	-0.431	-0.613	NA	-1.049	-0.493	-0.768	-0.733
5	4933407C03Rik	74440	RIKEN cDNA 4933407C03 gene	10.521	NA	NA	NA	NA	NA	NA	NA	-0.701	-0.068	-1.087	-0.645	-0.991	-0.8305
5	6330512M04Rik	320802	RIKEN cDNA 6330512M04 gene	9.212	NA	NA	NA	NA	NA	-0.717	-0.572	-1.239	-0.868	-0.847	-0.849	-1.087	-0.842
5	9430098F02Rik	103793	RIKEN cDNA 9430098F02 gene	7.388	NA	NA	NA	NA	NA	NA	NA	-0.938	-1.027	-0.805	-0.884	-0.888	-0.885
5	Ablim1	226251	actin-binding LIM protein 1	10.381	NA	NA	-0.441	-0.723	-0.753	-0.627	-0.587	-1.3	-0.7905	-1.4075	-1.359	-1.4845	-1.538
5	Adap2	216991	ArfGAP with dual PH domains 2	9.465	NA	NA	NA	NA	NA	NA	-0.514	-1.316	NA	-1.57	-1.223	-1.405	-1.084
5	Akap9	100986	A kinase (PRKA) anchor protein (yotiao) 9	10.524	NA	-0.351	-0.34175	-0.2695	-0.745	-0.328	-0.329	-1.187	-0.315	-2.069	-1.145	-1.661	-1.665
5	Aldh9a1	56752	aldehyde dehydrogenase 9, subfamily A1	8.502	NA	NA	NA	-0.4565	NA	NA	NA	-1.032	-0.7705	-0.959	-0.936	-0.873	-0.863
5	Asap2	211914	ArfGAP with SH3 domain, ankyrin repeat and PH domain 2	8.432	-0.399	-0.467	-0.4725	-0.534	-0.766	-0.731	-0.714	-0.726	NA	-1.232	-0.691	-0.962	-0.989
5	Atp2b2	11941	ATPase, Ca++ transporting, plasma membrane 2	8.236	NA	-0.497	-0.9335	-1.3345	-1.551	-1.205	-1.046	-1.16	-0.793	-1.705	-1.431	-1.63	-1.662
5	Bach1	12013	BTB and CNC homology 1	9.461	NA	NA	NA	NA	NA	NA	-0.568	-0.753	0.081	-1.265	-0.656	-1.074	-0.939
5	Baz1b	22385	bromodomain adjacent to zinc finger domain, 1B	9.217	NA	NA	NA	NA	NA	NA	NA	-0.72	NA	-1.334	-0.882	-1.189	-0.984
5	Bbx	70508	bobby sox homolog (Drosophila)	9.574	NA	NA	NA	NA	NA	NA	NA	-0.842	-0.334	-1.169	-0.688	-0.954	-1.056
5	C130022K22Rik	232236	RIKEN cDNA C130022K22 gene	9.336	NA	NA	NA	-0.2525	NA	-0.481	-0.243	-0.932	-0.368	-1.156	-0.957	-1.164	-1.159
5	Cald1	109624	caldesmon 1	9.109	NA	NA	NA	NA	NA	NA	-0.5205	-0.9865	-0.847	-2.033	-1.559	-2.296	-2.312
5	Casq2	12373	calsequestrin 2	8.934	NA	NA	NA	-0.892	-1.228	-0.786	NA	-1.121	-1.425	-1.326	-1.033	-0.876	-1.41
5	Cbx1	12412	chromobox homolog 1 (Drosophila HP1 beta)	11.44	NA	NA	NA	NA	NA	NA	NA	-0.775	NA	-0.865	-0.676	-0.862	-1.029
5	Ccar1	67500	cell division cycle and apoptosis regulator 1	11.843	-0.625	-0.837	-0.4915	NA	NA	NA	NA	-0.4945	-0.807	-0.743	-0.5395	-1.07	-0.984
5	Ccdc141	545428	coiled-coil domain containing 141	7.426	NA	NA	-0.2525	-0.6815	-1.416	-0.842	-0.701	-0.677	NA	-1.229	-0.624	-0.8355	-0.885
5	Cdc27	217232	cell division cycle 27 homolog (S. cerevisiae)	8.682	NA	NA	NA	NA	NA	NA	NA	-0.878	-0.088	-1.169	-0.849	-0.949	-1.38
5	Cdk11b	12537	cyclin-dependent kinase 11B	8.926	NA	NA	NA	NA	NA	NA	NA	-0.818	-0.772	-1.238	-1.022	-0.93	-0.986
5	Ceacam2	26367	carcinoembryonic antigen-related cell adhesion molecule 2	8.964	NA	NA	NA	NA	-0.606	-0.614	-0.875	-1.709	-0.879	-1.539	-1.688	-1.709	-1.816
5	Chd9	109151	chromodomain helicase DNA binding protein 9	8.166	NA	NA	NA	NA	NA	NA	-0.141	-0.621	NA	-1.061	-0.671	-0.901	-0.882
5	Ckap5	75786	cytoskeleton associated protein 5	8.65	NA	NA	NA	NA	NA	NA	NA	-1.47	-0.384	-1.989	-1.568	-2.097	-2.033
5	Clip1	56430	CAP-GLY domain containing linker protein 1	9.295	NA	NA	NA	-0.4905	-0.684	-0.634	-0.604	-1.685	-0.558	-1.935	-1.538	-2.018	-1.916
5	Csgalnact1	234356	chondroitin sulfate N-acetylgalactosaminyltransferase 1	10.286	NA	NA	NA	NA	-0.559	-0.711	-0.608	-1.268	-0.399	-1.083	-0.791	-1.088	-1.035
5	Csnk1a1	93687	casein kinase 1, alpha 1	11.87	NA	NA	-0.357	NA	NA	-0.566	-0.5575	-0.9945	-0.344	-1.0205	-0.8575	-1.063	-1.152
5	Csnk1e	27373	casein kinase 1, epsilon	13.78	NA	-0.329	-0.2195	-0.675	-1.013	-0.735	-0.631	-0.63	NA	-1.143	-0.433	-0.955	-0.645
5	Ctage5	217615	CTAGE family, member 5	8.605	-0.21	-0.52	-0.322	NA	NA	NA	NA	-1.24	-0.546	-0.8405	-1.03	-1.403	-1.334
5	Ctla2a	13024	cytotoxic T lymphocyte-associated protein 2 alpha	14.819	NA	NA	NA	NA	-0.923	-0.562	-0.885	-0.787	-0.828	-0.665	-0.851	-1.084	-0.84
5	Ctla2b	13025	cytotoxic T lymphocyte-associated protein 2 beta	13.691	-0.251	NA	NA	NA	NA	-0.58	-0.729	-0.923	-0.85	-0.86	-0.855	-1.1	-0.854
5	D330040H18Rik	320847	RIKEN cDNA D330040H18 gene	8.383	NA	-0.589	-0.541	-0.9205	-1.196	-0.989	-0.609	-1.461	-0.504	-1.682	-1.335	-1.497	-1.428
5	Dag1	13138	dystroglycan 1	9.369	NA	NA	NA	-0.54525	-1.0875	NA	NA	-0.6535	-0.48	-0.594	-0.7205	-0.8305	-1.092
5	Dcn	13179	decorin	14.596	NA	NA	NA	NA	NA	-0.765	-0.602	-0.882	-0.716	-1.13	-0.519	-0.978	-1.232
5	Ddx46	212880	DEAD (Asp-Glu-Ala-Asp) box polypeptide 46	10.329	NA	NA	-0.204	NA	NA	NA	NA	-1.729	-0.212	-2.42	-1.776	-2.631	-2.645
5	Dek	110052	DEK oncogene (DNA binding)	12.07	NA	NA	NA	NA	NA	NA	NA	-0.84	NA	-1.412	-0.865	-1.22	-1.559
5	Dhcr24	74754	24-dehydrocholesterol reductase	12.979	NA	NA	NA	NA	-0.844	-0.598	-0.581	-1.764	-0.74	-1.481	-1.315	-1.477	-1.554
5	Dhx36	72162	DEAH (Asp-Glu-Ala-His) box polypeptide 36	9.799	-0.244	NA	NA	NA	NA	NA	NA	-0.715	NA	-1.39	-0.64	-1.169	-1.105
5	Dicer1	192119	Dicer1, Dcr-1 homolog (Drosophila)	9.716	NA	-0.453	NA	NA	NA	NA	-0.378	-0.493	-0.466	-1.118	-0.378	-0.743	-0.664
5	Dpp8	74388	dipeptidylpeptidase 8	8.2	NA	NA	-0.6535	-0.779	-1.0145	-0.7065	-0.768	-0.9695	-0.7815	-0.76	-0.921	-0.854	-1.037
5	Dusp7	235584	dual specificity phosphatase 7	14.065	NA	NA	NA	-0.8025	-1.14	-0.929	-0.751	-0.963	-0.622	-1.232	-1.02	-1.273	-0.932
5	E430024C06Rik	319443	RIKEN cDNA E430024C06 gene	9.719	NA	NA	NA	NA	NA	NA	-0.631	-2.03	-0.803	-2.046	-1.516	-1.95	-2.009
5	Egln2	112406	EGL nine homolog 2 (C. elegans)	12.73	NA	NA	NA	NA	NA	NA	NA	-0.798	-0.839	-1.039	-0.695	-0.817	-0.725
5	Eif3a	13669	eukaryotic translation initiation factor 3, subunit A	11.58	NA	NA	NA	NA	NA	NA	-0.404	-1.055	-0.283	-1.759	-0.945	-1.706	-1.699
5	Eif3c	56347	eukaryotic translation initiation factor 3, subunit C	11.142	NA	NA	NA	NA	NA	NA	NA	-1.17	-0.1485	-1.7205	-0.9455	-1.754	-1.7535
5	Eif4ebp2	13688	eukaryotic translation initiation factor 4E binding protein 2	11.379	NA	NA	NA	-0.5365	NA	NA	NA	-1.037	-0.956	-1.398	-1.122	-1.757	-1.67
5	Eif5b	226982	eukaryotic translation initiation factor 5B	11.55	NA	NA	NA	NA	NA	NA	NA	-1.053	NA	-1.32	-0.761	-1.625	-1.369
5	Eltd1	170757	EGF, latrophilin seven transmembrane domain containing 1	11.495	NA	NA	NA	-0.5795	-0.894	-0.846	-0.658	-1.187	-1.293	-0.905	-0.982	-1.126	-0.846
5	Esf1	66580	ESF1, nucleolar pre-rRNA processing protein, homolog (S. cerevisiae)	11.228	NA	NA	NA	NA	NA	NA	-0.4705	-1.092	-0.459	-1.503	-0.8825	-1.4265	-1.527
5	Fam123b	72345	family with sequence similarity 123, member B	10.089	NA	NA	NA	NA	NA	NA	NA	-0.516	NA	-1.053	-0.379	-0.972	-0.882
5	Fam168a	319604	family with sequence similarity 168, member A	9.295	NA	NA	NA	-0.55075	-0.807	-0.4745	-0.453	-1.063	-0.6225	-1.2235	-0.994	-1.2265	-1.293
5	Fam177a	73385	family with sequence similarity 177, member A	9.876	NA	NA	NA	-0.63	-1.233	-1.004	-0.801	-1.456	-0.402	-1.587	-1.162	-1.508	-1.413
5	Fgf18	14172	fibroblast growth factor 18	11.367	NA	NA	NA	-0.7895	-1.012	-0.648	-0.548	-1.371	-0.594	-1.666	-1.052	-1.477	-1.593
5	Filip1	70598	filamin A interacting protein 1	8.286	NA	NA	NA	NA	NA	NA	-0.6	-1.355	-0.86	-1.344	-1.179	-1.421	-1.585
5	Fkbp15	338355	FK506 binding protein 15	7.335	NA	NA	NA	-0.5135	-1.065	-0.683	-0.58	-0.5335	-0.602	-0.7055	-0.556	-0.5135	-0.5595
5	Fthl17	83457	ferritin, heavy polypeptide-like 17	8.246	NA	NA	0.1465	-0.302	NA	NA	NA	-0.332	0.715	-0.859	-0.737	-0.885	-1.312
5	Gbf1	107338	golgi-specific brefeldin A-resistance factor 1	9.794	NA	NA	-0.255	-0.405	NA	NA	-0.283	-1.337	-0.005	-1.769	-1.404	-1.706	-1.72
5	Ghdc	80860	GH3 domain containing	9.355	NA	NA	NA	NA	NA	NA	NA	-0.909	-0.283	-1.115	-0.724	-1.163	-1.461
5	Gigyf2	227331	GRB10 interacting GYF protein 2	9.07	NA	NA	NA	-0.373	-0.563	-0.553	-0.548	-1.808	-0.126	-1.954	-1.656	-2.192	-1.836
5	Gnpda2	67980	glucosamine-6-phosphate deaminase 2	9.077	NA	NA	NA	NA	NA	NA	NA	-0.91	NA	-0.852	-0.718	-1.116	-1.006
5	Gon4l	76022	gon-4-like (C.elegans)	10.121	-0.231	-0.505	-0.427	-0.561	-0.797	-0.622	-0.558	-1.0345	-0.3375	-1.7095	-1.0605	-1.404	-1.497
5	Gpatch8	237943	G patch domain containing 8	10.129	-0.293	-0.4315	-0.32775	-0.3135	-0.73	NA	-0.18	-0.5	-0.0125	-1.106	-0.565	-0.848	-0.7935
5	Gprin3	243385	GPRIN family member 3	7.553	NA	-0.222	-0.533	-0.5905	-0.625	NA	NA	-1.103	-0.234	-0.835	-0.876	-0.921	-1.146
5	Grip1	74053	glutamate receptor interacting protein 1	8.186	NA	NA	NA	-0.6585	-1.012	-0.824	-0.902	-1.599	-1.182	-1.493	-1.399	-1.359	-1.561
5	Hcfc1	15161	host cell factor C1	7.951	NA	NA	-0.2355	-0.35	NA	NA	-0.466	-1.094	-0.219	-1.322	-1.282	-1.363	-1.447
5	Heatr6	217026	HEAT repeat containing 6	11.234	NA	NA	NA	NA	NA	NA	-0.498	-1.142	-0.51	-1.436	-1.282	-0.9075	-1.749
5	Hnrnpa3	229279	heterogeneous nuclear ribonucleoprotein A3	9.947	-0.261	-0.407	-0.303	-0.511	-1.079	NA	NA	-0.5345	NA	-0.876	-0.463	-0.812	-0.82
5	Hsp90b1	22027	heat shock protein 90, beta (Grp94), member 1	13.559	NA	NA	NA	NA	NA	NA	NA	-0.377	NA	-1.192	NA	-0.914	-0.909
5	Hyal1	15586	hyaluronoglucosaminidase 1	10.093	NA	NA	-0.449	-0.95	-1.8	-1.2385	-1.088	-2.303	-1.2715	-2.29	-1.8735	-2.2455	-2.39
5	Iffo2	212632	intermediate filament family orphan 2	7.789	NA	NA	NA	NA	NA	NA	NA	-0.792	-0.315	-0.79	-0.476	-0.772	-1.025
5	Igf2	16002	insulin-like growth factor 2	9.93	NA	-0.195	-0.37675	-0.55675	-1.098	-0.847	-0.601	-1.127	-1.028	-0.887	-0.9585	-0.9525	-0.9735
5	Irf3	54131	interferon regulatory factor 3	8.705	-0.324	-0.529	-0.171	-0.534	-0.545	-0.206	NA	-0.924	-0.195	-1.334	-0.676	-1.097	-0.842
5	Isoc1	66307	isochorismatase domain containing 1	11.878	NA	NA	-0.8285	-0.853	-1.094	-0.867	-0.789	-1.721	-0.723	-1.825	-0.344	-0.434	-0.6995
5	Jmy	57748	junction-mediating and regulatory protein	7.752	NA	NA	-0.457	-0.723	-1.112	-0.764	-0.775	-1.263	-0.65	-1.29	-0.99	-1.186	-1.318
5	Kcnj12	16515	potassium inwardly-rectifying channel, subfamily J, member 12	8.046	NA	NA	NA	-0.675	-0.89	-0.763	-0.566	-0.936	-0.773	-1.067	-0.906	-0.884	-1.023
5	Kdm5a	214899	lysine (K)-specific demethylase 5A	8.798	NA	NA	-0.2685	-0.4255	NA	NA	NA	-0.835	-0.275	-1.24	-0.746	-1.178	-1.339
5	Kdr	16542	kinase insert domain protein receptor	13.713	NA	-0.585	-0.5815	-0.904	-1.59	-1.08	-0.871	-1.314	-1.337	-1.624	-1.533	-1.206	-1.634
5	Kif5b	16573	kinesin family member 5B	14.476	NA	NA	NA	NA	-0.8305	-0.855	-0.8595	-1.145	-0.625	-1.255	-0.797	-0.9765	-0.9655
5	Kitl	17311	kit ligand	12.095	NA	NA	NA	NA	-0.7985	-0.5725	-0.6115	-0.8805	-0.722	-0.687	-1.0615	-0.892	-0.8565
5	Klf3	16599	Kruppel-like factor 3 (basic)	9.393	NA	NA	NA	-0.2545	-0.611	-0.624	-0.623	-0.7985	-0.4815	-1	-0.727	-1.041	-1.003
5	Lars	107045	leucyl-tRNA synthetase	8.95	NA	NA	-0.149	-0.1575	NA	NA	-0.359	-1.603	-0.018	-1.912	-1.459	-1.819	-1.871
5	Lims1	110829	LIM and senescent cell antigen-like domains 1	11.716	NA	NA	NA	NA	NA	NA	-0.258	-1.502	-0.437	-1.858	-1.366	-2.247	-2.235
5	Lrrfip1	16978	leucine rich repeat (in FLII) interacting protein 1	10.045	NA	NA	NA	-0.4495	NA	NA	NA	-0.974	NA	-1.156	-0.891	-0.973	-1.045
5	Lrrn4	320974	leucine rich repeat neuronal 4	9.472	NA	NA	NA	NA	NA	NA	-0.607	-1.479	-0.958	-1.017	-1.039	-0.685	-1.308
5	Lrtm2	211187	leucine-rich repeats and transmembrane domains 2	9.93	NA	NA	NA	NA	NA	-0.566	-1.02	-1.398	-1.399	-1.417	-1.201	-1.02	-0.827
5	Luzp1	269593	leucine zipper protein 1	11.43	NA	NA	NA	NA	NA	-0.671	NA	-1.094	-0.846	-1.916	-0.942	-1.319	-1.1985
5	Magi3	99470	membrane associated guanylate kinase, WW and PDZ domain containing 3	11.654	NA	NA	NA	-0.55075	-0.9195	-0.76	-0.72	-0.798	-0.8155	-0.822	-0.9105	-0.964	-1.15
5	Mdp1	67881	magnesium-dependent phosphatase 1	11.732	NA	NA	NA	NA	NA	NA	NA	NA	-1.005	-0.516	-0.735	NA	NA
5	Mfsd6	98682	major facilitator superfamily domain containing 6	8.191	NA	NA	-0.497	-0.529	-0.9285	-0.686	-0.748	-0.7795	-0.56	-0.8245	-0.825	-1.268	-0.848
5	Micall1	27008	microtubule associated monoxygenase, calponin and LIM domain containing -like 1	8.528	NA	-0.58	-0.368	-0.5425	-0.53	-0.393	NA	-1.288	-0.209	-1.523	-1.292	-1.44	-1.391
5	Mier1	71148	mesoderm induction early response 1 homolog (Xenopus laevis	7.735	NA	NA	NA	NA	NA	NA	-0.738	-0.9935	-0.504	-1.2145	-0.8515	-1.3705	-1.219
5	Mras	17532	muscle and microspikes RAS	9.959	NA	NA	NA	NA	NA	NA	NA	-0.519	NA	-0.9585	-0.6535	-1.1395	-1.0185
5	Mxra7	67622	matrix-remodelling associated 7	12.564	NA	NA	NA	-0.7475	-0.938	-0.903	-0.591	-1.246	-0.51	-1.746	-1.203	-1.828	-1.828
5	Mybphl	68753	myosin binding protein H-like	9.91	NA	NA	NA	-0.7395	NA	-1.017	-0.663	-1.149	-1.418	-1.383	-1.446	-0.838	-1.177
5	Nav1	215690	neuron navigator 1	10.666	NA	NA	NA	-0.302	-0.712	NA	NA	-0.971	-0.5235	-1.0505	-1.0125	-1.195	-1.176
5	Ncoa6	56406	nuclear receptor coactivator 6	8.174	NA	NA	NA	-0.363	-0.532	NA	-0.418	-1.206	-0.232	-1.312	-1.133	-1.362	-1.321
5	Nfatc1	18018	nuclear factor of activated T-cells, cytoplasmic, calcineurin-dependent 1	7.98	NA	NA	NA	-0.5455	1.112	0.722	NA	-0.719	NA	-0.909	-0.776	-0.968	-0.764
5	Nol8	70930	nucleolar protein 8	9.871	NA	NA	NA	NA	NA	NA	NA	-0.968	-0.463	-1.226	-0.888	-1.321	-1.162
5	Nop14	75416	NOP14 nucleolar protein homolog (yeast)	8.805	NA	NA	NA	NA	NA	NA	-0.641	-1.055	-0.531	-1.393	-1.072	-1.378	-1.426
5	Noxa1	241275	NADPH oxidase activator 1	7.971	NA	NA	NA	NA	NA	NA	NA	-0.814	-1.07	-0.647	-0.797	-0.731	-0.674
5	Npepps	19155	aminopeptidase puromycin sensitive	11.622	NA	NA	NA	NA	NA	NA	-0.389	-1.0935	-0.5455	-1.421	-1.172	-1.556	-1.5845
5	Npnt	114249	nephronectin	9.849	NA	-0.4405	-0.50625	-0.835	-1.451	-0.833	-0.589	-0.938	-0.733	-0.866	-1.021	-1.222	-1.553
5	Nr2c2	22026	nuclear receptor subfamily 2, group C, member 2	7.681	-0.112	-0.646	-0.46	-0.675	-0.771	NA	-0.569	-1.367	-0.255	-1.748	-1.142	-1.534	-1.483
5	Nudt13	67725	nudix (nucleoside diphosphate linked moiety X)-type motif 13	10.291	NA	NA	NA	NA	NA	NA	NA	-0.799	-0.624	-0.8125	-1.078	-1.029	-1.104
5	Osr1	23967	odd-skipped related 1 (Drosophila)	8.511	NA	NA	0.396	NA	NA	-0.5975	NA	-0.8115	-0.743	-1.0615	-0.877	-1.091	-0.8805
5	Pam	18484	peptidylglycine alpha-amidating monooxygenase	10.312	NA	NA	NA	-0.6845	-1.514	-1.094	-0.807	-1.855	-0.856	-1.969	-1.618	-2.074	-2.366
5	Pank3	211347	pantothenate kinase 3	7.999	NA	NA	NA	NA	NA	-0.554	-0.546	-1.077	-0.809	-1.051	-1.319	-1.187	-1.241
5	Parva	57342	parvin, alpha	11.796	NA	NA	0.3865	-0.552	-1.332	-0.736	NA	-0.623	-0.957	NA	-0.4855	-0.504	-0.545
5	Pcbp3	59093	poly(rC) binding protein 3	9.71	NA	NA	-0.36	-0.6225	-1.133	-0.608	NA	-1.197	-1.362	-1.176	-1.345	-1.318	-1.173
5	Pcm1	18536	pericentriolar material 1	9.392	-0.137	-0.373	-0.326	-0.5715	-0.653	-0.333	-0.437	-0.824	NA	-1.46	-0.559	-1.318	-1.057
5	Pfdn1	67199	prefoldin 1	10.272	NA	NA	NA	NA	NA	NA	NA	-0.84	-0.562	-1.016	-0.77	-1.039	-1.18
5	Pitpnm2	19679	phosphatidylinositol transfer protein, membrane-associated 2	10.058	NA	0.682	0.6165	0.12675	-1.0755	-0.8135	-0.618	-0.7795	-0.724	-0.986	-1.127	-1.1215	-1.2385
5	Plcb1	18795	phospholipase C, beta 1	8.439	NA	NA	-0.37275	-0.65925	-1.484	-0.622	-0.548	-1.9025	-0.659	-1.8355	-1.6135	-1.891	-2.0515
5	Plcb4	18798	phospholipase C, beta 4	8.258	NA	NA	NA	-0.6385	-0.92	-0.823	-0.595	-0.877	-0.768	-0.999	-0.841	-1.008	-0.909
5	Plec	18810	plectin	11.557	NA	NA	NA	NA	NA	NA	NA	-0.8915	-0.219	-1.099	-0.82	-1.113	-0.953
5	Ppargc1a	19017	peroxisome proliferative activated receptor, gamma, coactivator 1 alpha	8.887	NA	NA	-0.492	-0.9305	-1.031	-0.656	-0.528	-0.989	-0.281	-1.338	-0.682	-1.027	-1.2
5	Ppp2r5e	26932	protein phosphatase 2, regulatory subunit B (B56), epsilon isoform	10.721	NA	NA	NA	NA	NA	NA	-0.448	-0.617	NA	-1.329	-0.652	-1.14	-1.029
5	Prpf38b	66921	PRP38 pre-mRNA processing factor 38 (yeast) domain containing B	9.428	NA	NA	NA	NA	NA	NA	NA	-1.426	-0.12	-1.468	-1.259	-1.623	-1.543
5	Prpf40a	56194	PRP40 pre-mRNA processing factor 40 homolog A (yeast)	9.827	NA	NA	NA	NA	NA	NA	NA	-0.619	NA	-0.991	-0.636	-1.004	-0.85
5	Ptprb	19263	protein tyrosine phosphatase, receptor type, B	15.467	NA	-0.613	-0.629	-1.0205	-1.623	-1.4235	-0.855	-1.8715	-1.061	-1.85	-1.763	-1.9235	-2.0125
5	Rab36	76877	RAB36, member RAS oncogene family	8.27	NA	NA	-0.5085	-0.677	-0.893	NA	NA	-1.29	-0.831	-1.148	-1.024	-0.974	-1.025
5	Rapgef6	192786	Rap guanine nucleotide exchange factor (GEF) 6	8.91	-0.439	NA	NA	NA	NA	NA	NA	-0.907	-0.804	-0.997	-1.066	-0.888	-0.98
5	Rbfox3	52897	RNA binding protein, fox-1 homolog (C. elegans) 3	6.613	NA	NA	NA	NA	-1.002	-0.7295	-0.502	-0.721	-0.593	-0.713	-0.558	-0.692	-0.6075
5	Rbm28	68272	RNA binding motif protein 28	9.758	NA	NA	NA	NA	NA	NA	-0.304	-1.0005	-0.347	-1.1595	-0.8765	-1.1845	-1.295
5	Rexo1	66932	REX1, RNA exonuclease 1 homolog (S. cerevisiae)	8.687	NA	NA	NA	-0.358	NA	-0.114	NA	-0.753	0.053	-1.25	-0.791	-1.207	-1.108
5	Rif1	51869	Rap1 interacting factor 1 homolog (yeast)	9.428	-0.326	-0.447	-0.4395	NA	NA	NA	-0.595	-1.432	-0.392	-1.915	-1.0365	-1.927	-1.175
5	Rnf6	74132	ring finger protein (C3H2C3 type) 6	10.045	NA	NA	NA	-0.6725	-0.961	-0.767	-0.557	-0.932	-0.403	-1.2665	-0.987	-1.0545	-1.106
5	Rnf20	109331	ring finger protein 20	7.931	NA	NA	NA	NA	NA	NA	-0.564	-0.2585	-0.504	-0.541	-1.162	-0.542	-0.4305
5	Rock1	19877	Rho-associated coiled-coil containing protein kinase 1	10.278	NA	NA	NA	-0.2985	NA	NA	-0.506	-1.2145	-0.3335	-1.8225	-1.1795	-1.8555	-1.812
5	Rprml	104582	reprimo-like	8.478	NA	-0.476	-0.402	-0.6875	-0.912	-0.963	-0.69	-1.179	-0.659	-0.916	-0.775	-0.895	-1.006
5	Safb2	224902	scaffold attachment factor B2	10.498	NA	NA	NA	NA	NA	NA	NA	-0.838	-0.612	-0.697	-0.873	-0.806	-1.025
5	Scaper	244891	S phase cyclin A-associated protein in the ER	8.338	NA	NA	-0.4725	-0.5995	-0.836	-0.588	-0.673	-0.799	-0.497	-1.011	-0.725	-0.828	-0.9775
5	Scn1a	20265	sodium channel, voltage-gated, type I, alpha	7.636	NA	NA	-0.356	-0.8475	-1.039	-0.726	-0.61	-1.299	-0.788	-1.181	-1.037	-1.267	-1.281
5	Scnn1g	20278	sodium channel, nonvoltage-gated 1 gamma	12.963	NA	NA	NA	-0.4235	-0.763	-0.617	-0.581	-1.218	-0.85	-0.702	-0.663	-0.566	-0.814
5	Serpinb6d	238568	serine (or cysteine) peptidase inhibitor, clade B, member 6d	9.485	NA	NA	NA	NA	NA	NA	NA	-0.805	-1.019	-0.709	-1.018	-0.987	-0.909
5	Setbp1	240427	SET binding protein 1	9.844	NA	-0.452	NA	-0.5055	-0.977	-0.637	NA	-1.272	NA	-1.465	-0.604	-1.559	-1.281
5	Sfxn2	94279	sideroflexin 2	10.077	NA	NA	NA	NA	NA	NA	NA	-1.123	-0.6575	-1.124	-0.9125	-0.9025	-1.2015
5	Sh3rf2	269016	SH3 domain containing ring finger 2	10.313	NA	-0.442	-0.6595	-1.016	-0.801	-0.681	-0.682	-1.164	-1.08	-1.433	-0.973	-1.228	-1.291
5	Ski	20481	ski sarcoma viral oncogene homolog (avian)	8.672	NA	NA	-0.4505	-0.5425	-0.627	NA	NA	-1.377	-0.588	-1.159	-0.8255	-1.469	-1.511
5	Slc43a3	58207	solute carrier family 43, member 3	14.274	NA	NA	NA	-0.576	-1.108	-1.086	-1.005	-1.914	-1.14	-2.324	-1.762	-2.158	-2.025
5	Slco4c1	227394	solute carrier organic anion transporter family, member 4C1	8.916	NA	NA	NA	-0.5445	-1.239	-0.54	-0.406	-1.59	-0.545	-1.689	-1.331	-1.599	-1.875
5	Sltm	66660	SAFB-like, transcription modulator	9.421	NA	NA	NA	NA	NA	NA	-0.621	-1.058	-0.3	-1.746	-1.121	-1.552	-1.739
5	Sp4	20688	trans-acting transcription factor 4	8.549	NA	NA	NA	NA	NA	NA	-0.629	-1.592	-0.684	-1.729	-1.317	-1.752	-1.889
5	Spock2	94214	sparc/osteonectin, cwcv and kazal-like domains proteoglycan 2	11.439	NA	-0.363	NA	-0.6075	-1.04	NA	-0.447	-0.56	NA	-0.54	-0.475	-0.4225	-0.548
5	Srpr	67398	signal recognition particle receptor ('docking protein')	10.223	NA	NA	NA	NA	NA	NA	-0.525	-1.167	-0.6085	-1.74	-1.33	-1.659	-1.738
5	Srrm4	68955	serine/arginine repetitive matrix 4	9.459	NA	NA	-0.1735	NA	NA	NA	NA	-0.798	0.383	-0.928	-1.081	-1.181	-1.429
5	Stim1	20866	stromal interaction molecule 1	12.229	NA	NA	-0.5195	-0.76	-0.762	-0.595	NA	-0.785	-0.615	-0.985	-0.716	-0.966	-1.224
5	Sync	68828	syncoilin	7.716	NA	NA	NA	NA	NA	NA	NA	-1.005	-0.639	-0.924	-0.751	-0.813	-1.068
5	Taf1	270627	TAF1 RNA polymerase II, TATA box binding protein (TBP)-associated factor	7.505	NA	NA	NA	NA	NA	NA	-0.4195	-0.8525	-0.249	-0.955	-1.066	-0.8895	-1.545
5	Taf3	209361	TAF3 RNA polymerase II, TATA box binding protein (TBP)-associated factor	7.698	NA	NA	NA	NA	NA	NA	NA	-0.992	-0.488	-0.919	-0.952	-0.997	-1.08
5	Tbx5	21388	T-box 5	7.502	NA	NA	-0.4105	-0.698	-1.331	-0.861	-0.838	-0.9055	-0.8865	-0.988	-0.927	-1.0535	-1.2765
5	Tgfbrap1	73122	transforming growth factor, beta receptor associated protein 1	9.039	NA	NA	NA	NA	NA	NA	NA	-0.749	-1.057	-0.636	-0.873	-0.781	-0.868
5	Tgs1	116940	trimethylguanosine synthase homolog (S. cerevisiae)	10.115	NA	NA	NA	NA	NA	NA	NA	-0.479	NA	-1.345	-0.728	-1.054	-1.185
5	Thoc2	331401	THO complex 2	9.892	-0.351	NA	NA	NA	NA	NA	NA	-0.722	-0.423	-1.214	-0.722	-1.186	-1.384
5	Tlm	21893	T lymphoma oncogene	9.819	NA	NA	NA	NA	NA	NA	NA	-0.933	NA	-0.999	-0.448	-1.277	-0.863
5	Tmx4	52837	thioredoxin-related transmembrane protein 4	10.846	NA	NA	NA	-0.483	-0.51	NA	NA	-1.139	-0.815	-1.165	-0.953	-0.983	-0.5325
5	Tnnc1	21924	troponin C, cardiac/slow skeletal	9.299	NA	NA	NA	NA	-0.907	-0.855	-0.837	-1.234	-1.198	-1.285	-1.093	-0.753	-1.119
5	Tnrc18	231861	trinucleotide repeat containing 18	10.412	NA	-0.411	-0.25	-0.386	-0.514	-0.36	-0.465	-0.72	0.174	-1.381	-0.687	-1.306	-1.176
5	Topors	106021	topoisomerase I binding, arginine/serine-rich	8.846	NA	NA	NA	NA	NA	-0.536	-0.541	-1.207	-0.562	-1.243	-0.863	-1.089	-1.164
5	Trim37	68729	tripartite motif-containing 37	9.268	NA	-0.432	-0.5725	-0.3545	NA	NA	-0.566	-1.045	-0.37	-1.25	-0.991	-1.121	-1.152
5	Tro	56191	trophinin	8.916	NA	NA	NA	-0.38125	-0.713	-0.663	-0.5125	-0.573	-0.85	-0.9455	-0.2825	-0.9825	-1.0505
5	Tspan9	109246	tetraspanin 9	15.091	NA	NA	-0.4445	-0.145	-1.284	-0.698	-0.475	NA	NA	NA	NA	NA	-0.532
5	Txlna	109658	taxilin alpha	8.572	NA	NA	NA	NA	NA	NA	NA	-0.999	-0.478	-1.051	-0.875	-0.958	-0.938
5	Ube2o	217342	ubiquitin-conjugating enzyme E2O	12.394	NA	-0.434	NA	-0.4015	-0.611	NA	NA	-1.274	-0.56	-0.7685	-1.195	-1.345	-1.28
5	Ubr4	69116	ubiquitin protein ligase E3 component n-recognin 4	13.065	NA	NA	NA	NA	NA	NA	NA	-1.037	-0.6745	-0.942	-1.038	-1.31	-1.115
5	Vwf	22371	Von Willebrand factor homolog	13.962	NA	-0.546	-0.47075	NA	-0.84	-0.7015	-0.491	-1.1795	-0.9795	-0.8475	-0.9365	-0.8175	-0.78
5	Wapal	218914	wings apart-like homolog (Drosophila)	10.877	NA	NA	0.3025	NA	NA	NA	NA	-1.257	-0.493	-1.676	-1.118	-1.563	-1.676
5	Wasl	73178	Wiskott-Aldrich syndrome-like (human)	9.679	-0.265	NA	NA	NA	-0.845	-0.561	-0.642	-0.607	-0.448	-1.34	-0.939	-1.174	-0.989
5	Wdr60	217935	WD repeat domain 60	10.482	NA	NA	-0.3385	-0.2875	NA	-0.624	-0.39	-1.789	-0.338	-1.861	-1.45	-1.892	-2.024
5	Xiap	11798	X-linked inhibitor of apoptosis	8.608	NA	NA	NA	NA	NA	-0.669	-0.662	-0.884	-0.618	-1.099	-0.7555	-0.828	-0.8905
5	Zbtb7a	16969	zinc finger and BTB domain containing 7a	10.001	NA	NA	-0.261	-0.477	-0.825	-0.797	-0.74	-2.23	-0.709	-2.616	-2.131	-2.687	-2.642
5	Zbtb38	245007	zinc finger and BTB domain containing 38	7.853	NA	NA	NA	NA	NA	NA	NA	-0.923	-0.797	-1.16	-0.955	-1.231	-1.354
5	Zc3h13	67302	zinc finger CCCH type containing 13	11.164	NA	-0.481	-0.36375	-0.41875	NA	NA	-0.326	-1.882	-0.674	-1.497	-1.419	-1.403	-2.485
5	Zc3h15	69082	zinc finger CCCH-type containing 15	10.55	NA	NA	NA	NA	NA	NA	NA	-0.786	NA	-1.004	NA	-1.08	-0.955
5	Zfp445	235682	zinc finger protein 445	8.161	NA	NA	NA	NA	-0.7995	NA	NA	-0.9365	-0.6695	-1.004	-0.8465	-0.8855	-1.0155
5	Zfp932	69504	zinc finger protein 932	10.332	NA	NA	NA	NA	NA	NA	NA	-0.96	-0.527	-0.735	-0.829	-1.221	-0.754
5	Zmiz1	328365	zinc finger, MIZ-type containing 1	9.897	NA	NA	NA	-0.4535	-0.792	NA	NA	-0.82	-0.529	-1.301	-0.882	-1.006	-1.249
5	Zranb2	53861	zinc finger, RAN-binding domain containing 2	8.717	NA	NA	NA	NA	NA	NA	-0.443	-0.921	-0.355	-1.14	-0.896	-1.19	-1.164
6	1600014C10Rik	72244	RIKEN cDNA 1600014C10 gene	6.992	-0.458	1.353	1.333	2.135	1.496	1.104	0.6925	NA	NA	NA	NA	-0.645	NA
6	2010106G01Rik	66552	RIKEN cDNA 2010106G01 gene	10.229	NA	1.1135	0.7155	0.97675	NA	NA	NA	-0.4965	-0.4295	-0.381	-0.474	-0.4975	-0.587
6	2210415F13Rik	70163	RIKEN cDNA 2210415F13 gene	6.115	NA	1.332	1.5885	1.4175	1.424	NA	NA	NA	NA	NA	NA	NA	NA
6	4833422F24Rik	74614	RIKEN cDNA 4833422F24 gene	6.741	NA	1.364	1.85275	2.19825	2.5615	1.397	0.972	NA	1.16	NA	NA	NA	0.702
6	4921507G05Rik	66709	RIKEN cDNA 4921507G05 gene	8.432	NA	NA	0.6595	0.989	1.236	NA	NA	NA	NA	NA	NA	NA	0.674
6	4930599N23Rik	75379	RIKEN cDNA 4930599N23 gene	7.077	NA	1.5245	1.36625	1.9685	1.2435	0.853	NA	NA	NA	NA	NA	NA	NA
6	9130017N09Rik	78906	RIKEN cDNA 9130017N09 gene	8.459	0.735	2.118	1.85	1.9015	1.219	0.762	0.706	NA	NA	NA	NA	NA	NA
6	9930111J21Rik2	245240	RIKEN cDNA 9930111J21 gene 2	6.277	NA	1.005	0.866	1.141	1.107	NA	NA	NA	NA	NA	NA	NA	NA
6	9230105E10Rik	319236	RIKEN cDNA 9230105E10 gene	8.82	NA	0.719	0.7135	1.134	0.956	NA	NA	-0.804	-0.343	-0.719	-0.756	-0.905	-1.241
6	9330175E14Rik	320377	RIKEN cDNA 9330175E14 gene	5.957	NA	0.996	1.4235	1.1975	1.468	1.12	0.808	NA	NA	NA	NA	NA	NA
6	A430084P05Rik	327957	RIKEN cDNA A430084P05 gene	6.866	NA	1.448	1.6155	2.037	1.881	0.759	0.67	NA	NA	NA	NA	NA	NA
6	A530064D06Rik	328830	RIKEN cDNA A530064D06 gene	6.262	NA	1.569	1.5145	1.6205	NA	NA	NA	NA	NA	NA	NA	NA	NA
6	Abtb2	99382	ankyrin repeat and BTB (POZ) domain containing 2	9.883	NA	0.916	0.677	1.0725	NA	NA	NA	NA	NA	NA	NA	NA	NA
6	Adamts4	240913	a disintegrin-like and metallopeptidase (reprolysin type) with thrombospondin type 1 motif, 4	6.365	NA	1.051	1.428	1.8605	1.714	1.303	0.865	NA	NA	0.641	NA	NA	NA
6	Adar	56417	adenosine deaminase, RNA-specific	9.886	NA	1.556	1.623	1.5065	1.309	NA	NA	NA	NA	NA	NA	NA	NA
6	Aftph	216549	aftiphilin	10.115	NA	0.863	0.6775	1.141	NA	NA	-0.324	-0.77	NA	-0.776	-0.667	-0.733	-0.846
6	Agfg1	15463	ArfGAP with FG repeats 1	10.028	NA	NA	0.4685	0.3535	NA	NA	NA	-0.748	-0.561	-0.508	-1.042	-0.637	-0.751
6	AI607873	226691	expressed sequence AI607873	7.669	NA	3.196	3.4015	4.0235	3.261	1.531	NA	NA	0.565	NA	NA	NA	0.627
6	Aida	108909	axin interactor, dorsalization associated	10.401	NA	1.047	0.7685	1.103	NA	NA	NA	NA	NA	NA	NA	NA	NA
6	Aim1	11630	absent in melanoma 1	11.129	NA	1.094	1.0445	1.5565	1.533	0.974	NA	NA	NA	NA	NA	NA	NA
6	Akt3	23797	thymoma viral proto-oncogene 3	8.433	NA	NA	0.759	0.973	1.14	NA	-0.518	NA	-0.641	NA	-0.55	-0.654	NA
6	Aldh1a3	56847	aldehyde dehydrogenase family 1, subfamily A3	7.947	NA	1.15	0.979	1.6665	NA	NA	NA	NA	NA	NA	NA	NA	NA
6	Aldh1b1	72535	aldehyde dehydrogenase 1 family, member B1	8.291	NA	1.39	1.1335	1.596	NA	NA	NA	NA	NA	NA	NA	NA	NA
6	Alpl	11647	alkaline phosphatase, liver/bone/kidney	8.723	NA	2.03	2.131	1.5075	NA	NA	NA	NA	0.843	NA	NA	NA	NA
6	Ankrd1	107765	ankyrin repeat domain 1 (cardiac muscle)	11.306	NA	1.086	1.4275	1.234	1.694	NA	-0.633	-0.751	-1.115	-0.792	NA	NA	-0.579
6	Apod	11815	apolipoprotein D	7.461	NA	3.347	3.7485	3.2015	1.957	NA	-0.445	-0.625	-0.501	NA	NA	NA	-0.623
6	Apof	103161	apolipoprotein F	5.983	NA	0.771	0.9635	1.202	NA	NA	NA	NA	NA	NA	NA	NA	NA
6	Apol6	71939	apolipoprotein L 6	9.48	NA	2.598	1.922	2.858	3.535	1.928	0.905	NA	0.798	NA	NA	NA	NA
6	Apol7a	75761	apolipoprotein L 7a	6.864	0.833	2.062	1.1575	1.7095	1.465	NA	0.752	1.061	1.006	0.872	0.954	1.284	1.173
6	Apol9a	223672	apolipoprotein L 9a	7.463	1.305	3.24	3.5705	3.5625	2.133	1.478	1.273	NA	1.014	NA	NA	0.714	1
6	Apol9b	71898	apolipoprotein L 9b	9.674	1.382	3.828	3.4865	3.866	2.917	1.99	1.237	1.031	1.165	1.042	0.829	1.067	1.183
6	Arc	11838	activity regulated cytoskeletal-associated protein	7.55	NA	1.09	1.0625	1.0855	NA	NA	NA	NA	NA	NA	NA	NA	NA
6	Arid5a	214855	AT rich interactive domain 5A (MRF1-like)	9.238	-0.312	1.083	0.741	0.9025	1.31	0.882	NA	NA	NA	NA	NA	NA	NA
6	Arsi	545260	arylsulfatase i	7.192	NA	1.741	1.593	1.9105	1.212	1.228	1.063	NA	NA	NA	NA	NA	NA
6	Asb4	65255	ankyrin repeat and SOCS box-containing 4	7.149	NA	NA	0.6135	1.0405	NA	NA	NA	-0.418	NA	NA	NA	NA	NA
6	Asb13	142688	ankyrin repeat and SOCS box-containing 13	8.56	-0.314	1.032	0.7525	1.091	NA	NA	NA	NA	NA	NA	NA	NA	NA
6	Ass1	11898	argininosuccinate synthetase 1	10.06	NA	1.1855	1.325	1.93175	1.752	1.365	0.8355	NA	NA	NA	NA	NA	-0.4575
6	Atf3	11910	activating transcription factor 3	10.417	-0.468	1.43	1.6435	2.0965	1.66	1.143	NA	NA	-0.181	NA	NA	NA	NA
6	Atp1a3	232975	ATPase, Na+/K+ transporting, alpha 3 polypeptide	7.63	NA	0.859	0.6535	1.3035	1.482	0.944	NA	NA	NA	NA	NA	NA	NA
6	B430306N03Rik	320148	RIKEN cDNA B430306N03 gene	6.515	NA	1.551	1.312	1.5965	NA	NA	NA	NA	NA	NA	NA	NA	NA
6	Batf2	74481	basic leucine zipper transcription factor, ATF-like 2	10.136	NA	1.809	1.5795	2.733	2.54	1.42	NA	NA	0.649	NA	NA	NA	NA
6	BC006779	229003	cDNA sequence BC006779	10.11	NA	1.106	1.244	1.1645	NA	NA	NA	NA	NA	NA	NA	NA	NA
6	BC013712	230787	cDNA sequence BC013712	11.79	NA	1.639	2.0035	2.392	2.172	1.515	1.042	0.632	0.659	NA	NA	NA	NA
6	BC094916	545384	cDNA sequence BC094916	6.736	NA	2.354	2.4	2.808	2.323	1.37	NA	NA	NA	0.313	NA	NA	NA
6	Bst2	69550	bone marrow stromal cell antigen 2	13.757	NA	2.503	2.3685	2.5	1.903	1.238	NA	NA	NA	NA	NA	NA	NA
6	Btbd17	72014	BTB (POZ) domain containing 17	6.438	NA	1.168	1.3855	1.444	NA	NA	NA	NA	NA	NA	NA	NA	NA
6	C1ra	50909	complement component 1, r subcomponent A	12.572	NA	0.527	1.0595	1.052	1.01	NA	NA	NA	NA	NA	NA	NA	NA
6	C1rb	667277	complement component 1, r subcomponent B	9.662	NA	1.147	1.3865	0.9185	NA	NA	NA	NA	NA	NA	NA	NA	NA
6	C2	12263	complement component 2 (within H-2S)	13.217	NA	1.043	1.258	1.1285	1.292	NA	NA	NA	NA	NA	NA	NA	NA
6	C4b	12268	complement component 4B (Childo blood group)	12.928	NA	0.705	1.253	1.196	1.105	NA	NA	NA	NA	NA	NA	NA	0.722
6	Calca	12310	calcitonin/calcitonin-related polypeptide, alpha	8.763	NA	NA	NA	0.6015	1.064	NA	-0.549	NA	NA	NA	NA	NA	-0.336
6	Car13	71934	carbonic anhydrase 13	7.998	NA	2.073	2.098	2.652	2.252	1.264	0.978	NA	NA	NA	NA	NA	NA
6	Casp4	12363	caspase 4, apoptosis-related cysteine peptidase	11.707	NA	2.003	1.856	2.297	1.837	1.146	0.841	NA	NA	NA	NA	NA	NA
6	Ccdc86	108673	coiled-coil domain containing 86	10.409	NA	0.751	0.801	1.222	1.288	NA	NA	NA	NA	NA	NA	NA	NA
6	Ccl2	20296	chemokine (C-C motif) ligand 2	7.883	0.78	5.528	5.7845	6.3935	5.893	3.535	1.265	0.62	0.568	0.712	0.654	NA	0.651
6	Ccl3	20302	chemokine (C-C motif) ligand 3	7.283	NA	3.165	3.48	3.8995	4.497	3.188	1.366	0.772	1.798	1.354	2.604	1.766	2.094
6	Ccl4	20303	chemokine (C-C motif) ligand 4	8.216	NA	4.008	4.2755	5.0905	5.335	3.888	1.773	0.916	1.703	1.16	1.773	1.255	1.086
6	Ccl7	20306	chemokine (C-C motif) ligand 7	6.452	0.9275	4.873	5.15925	5.90925	5.746	3.3325	0.836	0.905	NA	0.63	NA	NA	0.8135
6	Ccl11	20292	chemokine (C-C motif) ligand 11	8.257	NA	1.559	1.761	2.0755	NA	-0.561	-0.565	NA	NA	-0.421	NA	NA	0.706
6	Ccl12	20293	chemokine (C-C motif) ligand 12	7.845	1.109	3.239	3.4425	4.5215	4.681	2.752	1.36	0.944	0.904	0.643	NA	NA	0.679
6	Ccnd3	12445	cyclin D3	13.309	NA	NA	NA	NA	NA	NA	NA	-0.534	-1.383	-0.533	-0.925	-0.714	-0.784
6	Ccno	218630	cyclin O	10.123	NA	0.667	1.305	1.3205	1.042	0.85	NA	NA	NA	NA	NA	NA	NA
6	Ccrn4l	12457	CCR4 carbon catabolite repression 4-like (S. cerevisiae)	9.551	NA	0.883	1.113	1.6265	1.333	NA	NA	NA	NA	NA	NA	NA	NA
6	Cd47	16423	CD47 antigen (Rh-related antigen, integrin-associated signal transducer)	6.797	NA	0.682	0.7115	0.6635	NA	NA	-0.548	-0.5	-0.551	-1.08	-0.449	-0.543	-0.559
6	Cd69	12515	CD69 antigen	7.496	NA	1.512	1.694	2.5105	2.317	1.52	0.747	NA	0.613	0.594	NA	NA	NA
6	Cd244	18106	CD244 natural killer cell receptor 2B4	9.28	NA	0.95	0.8315	0.878	1.787	NA	NA	NA	NA	NA	NA	NA	NA
6	Cd274	60533	CD274 antigen	9.723	NA	2.381	2.2075	3.1725	2.896	2.011	0.975	NA	NA	NA	NA	NA	NA
6	Cd300a	217303	CD300A antigen	8.031	NA	1.376	1.693	1.897	1.865	1.478	1.326	NA	0.907	0.669	NA	NA	NA
6	Cd300e	217306	CD300e antigen	9.257	NA	NA	0.7775	0.7545	1.683	NA	NA	-0.927	-0.699	-0.89	-0.829	NA	NA
6	Cd300ld	217305	CD300 molecule-like family member d	7.317	NA	0.794	1.035	1.0055	NA	NA	NA	NA	NA	NA	NA	NA	NA
6	Cd300lf	246746	CD300 antigen like family member F	6.928	NA	1.281	1.7095	2.33675	1.86	1.2835	1.136	NA	NA	NA	NA	NA	NA
6	Cdkn1a	12575	cyclin-dependent kinase inhibitor 1A (P21)	10.715	-0.648	NA	0.582	1.0045	NA	NA	NA	-0.467	NA	NA	NA	-0.463	-0.467
6	Cdkn2d	12581	cyclin-dependent kinase inhibitor 2D (p19, inhibits CDK4)	11.159	NA	NA	0.5625	0.9325	1.025	NA	NA	NA	NA	NA	NA	NA	NA
6	Ceacam19	319930	carcinoembryonic antigen-related cell adhesion molecule 19	6.031	NA	NA	0.551	1.0315	NA	NA	NA	NA	NA	NA	NA	NA	NA
6	Cfb	14962	complement factor B	12.061	NA	3.229	3.925	3.685	3.381	2.342	0.82	NA	NA	NA	NA	1.027	0.883
6	Ch25h	12642	cholesterol 25-hydroxylase	10.312	NA	2.377	2.329	2.9995	2.805	1.472	NA	NA	NA	NA	NA	NA	0.867
6	Chit1	71884	chitinase 1 (chitotriosidase)	6.67	NA	2.685	2.4225	3.2155	2.882	1.377	NA	NA	NA	NA	NA	NA	NA
6	Chl1	12661	cell adhesion molecule with homology to L1CAM	6.031	NA	1.818	2.3095	3.55575	2.739	2.366	1.652	1.869	1.574	1.788	1.875	1.849	2.005
6	Chrm1	12669	cholinergic receptor, muscarinic 1, CNS	7.87	NA	NA	NA	NA	NA	NA	-0.629	-1.314	-1.031	-0.927	-1.178	-1.355	-1.28
6	Chrna7	11441	cholinergic receptor, nicotinic, alpha polypeptide 7	5.995	NA	NA	0.855	1.2315	NA	NA	NA	NA	NA	NA	NA	NA	NA
6	Ckap4	216197	cytoskeleton-associated protein 4	12.545	NA	NA	0.595	0.503	NA	0.872	NA	-0.685	NA	-0.903	-0.366	-1.11	-0.857
6	Clec4a3	73149	C-type lectin domain family 4, member a3	9.463	NA	1.1	1.751	1.8965	2.202	1.174	NA	NA	NA	NA	NA	NA	NA
6	Clec4e	56619	C-type lectin domain family 4, member e	7.715	NA	2.427	2.7645	3.1675	2.449	1.76	NA	NA	NA	NA	NA	NA	NA
6	Clic4	29876	chloride intracellular channel 4 (mitochondrial)	9.35	-0.439	-0.747	-0.2055	NA	NA	-0.574	-0.668	-0.967	-0.555	-0.5675	-0.872	-0.93	-1.024
6	Cmpk2	22169	cytidine monophosphate (UMP-CMP) kinase 2, mitochondrial	9.115	1.054	3.305	2.87825	2.893	1.563	0.768	NA	-1.125	-0.55	-0.726	-0.938	-0.535	-1.108
6	Cngb3	30952	cyclic nucleotide gated channel beta 3	5.855	NA	0.755	1.05575	1.38225	NA	NA	NA	NA	NA	NA	NA	NA	NA
6	Coro2a	107684	coronin, actin binding protein 2A	7.778	NA	0.939	1.053	1	1.528	0.862	NA	0.85	NA	NA	NA	0.665	0.909
6	Csf1	12977	colony stimulating factor 1 (macrophage)	10.907	NA	1.137	1.0355	1.1495	NA	NA	NA	NA	NA	NA	NA	NA	NA
6	Csf2	12981	colony stimulating factor 2 (granulocyte-macrophage)	7.729	NA	0.727	0.9545	1.0495	NA	NA	-0.613	-0.528	NA	-0.437	NA	-0.424	NA
6	Csf2rb	12983	colony stimulating factor 2 receptor, beta, low-affinity (granulocyte-macrophage)	6.904	NA	0.742	0.757	1.1105	0.922	1.07	0.802	NA	NA	NA	NA	NA	NA
6	Csf3	12985	colony stimulating factor 3 (granulocyte)	5.924	NA	0.769	1.346	1.562	NA	NA	NA	NA	NA	NA	NA	NA	NA
6	Csf3r	12986	colony stimulating factor 3 receptor (granulocyte)	8.075	-0.5	1.159	1.263	1.7595	1.316	NA	NA	NA	NA	NA	NA	NA	NA
6	Ctps	51797	cytidine 5'-triphosphate synthase	12.749	NA	1.286	1.1965	1.291	NA	NA	NA	NA	NA	NA	NA	NA	0.68
6	Cxcl1	14825	chemokine (C-X-C motif) ligand 1	6.732	NA	3.009	3.091	2.859	1.805	0.638	NA	NA	NA	NA	NA	NA	NA
6	Cxcl2	20310	chemokine (C-X-C motif) ligand 2	6.054	NA	1.649	1.79	1.4365	NA	NA	NA	NA	NA	NA	NA	NA	NA
6	Cxcl3	330122	chemokine (C-X-C motif) ligand 3	6.19	NA	1.869	2.2595	2.5745	1.08	1.24	NA	NA	NA	NA	NA	NA	NA
6	Cxcl10	15945	chemokine (C-X-C motif) ligand 10	7.962	3.065	7.068	7.0725	7.5485	6.412	5.4	3.239	2.234	2.287	1.856	1.293	0.896	NA
6	Cxcl11	56066	chemokine (C-X-C motif) ligand 11	5.849	NA	2.73	2.9285	3.5625	2.557	1.447	NA	NA	NA	NA	NA	NA	NA
6	Cxcr2	12765	chemokine (C-X-C motif) receptor 2	6.365	NA	0.503	0.641	1.03675	NA	NA	NA	-0.613	NA	NA	NA	NA	-0.812
6	Cyp1b1	13078	cytochrome P450, family 1, subfamily b, polypeptide 1	8.485	NA	NA	1.118	1.482	NA	NA	NA	-0.604	NA	NA	NA	NA	NA
6	Cyp7b1	13123	cytochrome P450, family 7, subfamily b, polypeptide 1	9.66	NA	1.19	2.163	2.684	2.054	1.032	NA	NA	0.78	NA	NA	NA	NA
6	Cysltr1	58861	cysteinyl leukotriene receptor 1	7.71	NA	NA	0.6595	0.9325	NA	NA	NA	-0.779	-0.506	-0.862	-0.827	-1.023	-1.058
6	D14Ertd668e	219132	DNA segment, Chr 14, ERATO Doi 668, expressed	10.474	0.756	3.453	3.2485	3.4345	2.646	1.487	0.847	NA	NA	NA	NA	NA	NA
6	D17H6S56E-5	110956	DNA segment, Chr 17, human D6S56E 5	10.776	0.737	1.8475	1.79775	1.6905	1.255	1.6625	1.44	0.77	0.563	0.611	0.66	0.417	0.82
6	D430006K04	328861	hypothetical protein D430006K04	7.557	NA	1.449	1.4805	1.572	1.138	NA	NA	NA	NA	NA	NA	NA	NA
6	Dapp1	26377	dual adaptor for phosphotyrosine and 3-phosphoinositides 1	7.355	NA	NA	0.6735	0.84475	1.072	NA	NA	NA	NA	NA	NA	NA	NA
6	Daxx	13163	Fas death domain-associated protein	12.581	NA	1.784	1.776	2.329	1.168	NA	NA	NA	NA	NA	NA	NA	NA
6	Dcaf12l2	245403	DDB1 and CUL4 associated factor 12-like 2	10.151	0.361	1.332	1.239	1.999	2.825	NA	NA	-0.545	NA	NA	-0.717	-0.883	-0.531
6	Dcp2	70640	DCP2 decapping enzyme homolog (S. cerevisiae)	8.369	NA	1.042	0.67475	1.006	1.01	NA	NA	NA	NA	NA	NA	NA	NA
6	Ddx4	13206	DEAD (Asp-Glu-Ala-Asp) box polypeptide 4	6.437	NA	1.365	0.996	1.9235	NA	NA	NA	NA	NA	NA	NA	NA	NA
6	Ddx21	56200	DEAD (Asp-Glu-Ala-Asp) box polypeptide 21	7.629	NA	0.901	0.905	0.6955	1.157	NA	NA	-0.836	NA	-0.837	-0.782	-0.99	-1.015
6	Ddx58	230073	DEAD (Asp-Glu-Ala-Asp) box polypeptide 58	9.842	NA	1.5435	1.372	1.59525	0.984	NA	NA	-0.785	-0.723	-1.262	-1.16	-1.192	-1.4
6	Ddx60	234311	DEAD (Asp-Glu-Ala-Asp) box polypeptide 60	6.974	NA	1.997	1.9695	2.2125	1.386	0.835	NA	NA	NA	NA	NA	NA	NA
6	Dhx58	80861	DEXH (Asp-Glu-X-His) box polypeptide 58	9.452	0.939	3.134	1.715	1.9275	2.563	1.476	0.89	NA	NA	NA	NA	NA	NA
6	Dio2	13371	deiodinase, iodothyronine, type II	7.682	NA	1.392	1.8205	2.46	1.177	NA	NA	-0.463	NA	NA	NA	NA	-0.451
6	Dio3	107585	deiodinase, iodothyronine type III	6.275	NA	NA	0.4835	1.2065	NA	NA	NA	NA	NA	NA	NA	NA	NA
6	E330016A19Rik	214763	RIKEN cDNA E330016A19 gene	6.115	NA	0.858	0.78975	1.18725	1.44	0.967	0.668	NA	NA	NA	NA	NA	NA
6	Ece2	107522	endothelin converting enzyme 2	10.194	NA	0.77	0.7175	1.0785	1.197	NA	NA	NA	NA	NA	NA	NA	NA
6	Eif2ak2	19106	eukaryotic translation initiation factor 2-alpha kinase 2	9.919	NA	2.514	2.2875	2.4615	1.338	0.878	NA	-0.399	NA	NA	-0.505	NA	-0.474
6	Emilin2	246707	elastin microfibril interfacer 2	11.178	NA	1.063	1.05575	1.51025	1.216	NA	NA	-0.529	-0.375	-0.331	NA	NA	NA
6	Enpp4	224794	ectonucleotide pyrophosphatase/phosphodiesterase 4	12.113	NA	0.645	0.3155	NA	NA	NA	-0.569	-1.3415	-0.8355	-1.306	-1.0945	-1.2355	-2.169
6	Eomes	13813	eomesodermin homolog (Xenopus laevis)	6.348	NA	NA	0.54	1.0485	1.234	NA	NA	NA	NA	NA	NA	NA	NA
6	Erap1	80898	endoplasmic reticulum aminopeptidase 1	10.176	NA	NA	0.5115	0.9015	1.027	NA	NA	NA	NA	NA	NA	NA	NA
6	Etv6	14011	ets variant gene 6 (TEL oncogene)	7.76	NA	0.8675	0.7365	1.052	1.402	NA	NA	NA	NA	NA	NA	NA	NA
6	F10	14058	coagulation factor X	10.485	NA	1.117	1.311	2.027	0.999	0.912	NA	NA	NA	NA	NA	NA	0.419
6	Fam26f	215900	family with sequence similarity 26, member F	6.535	NA	2.789	2.5015	3.6015	4.303	3.122	1.617	0.779	1.031	1.068	0.656	NA	NA
6	Farsa	66590	phenylalanyl-tRNA synthetase, alpha subunit	9.576	NA	-0.619	NA	NA	NA	NA	NA	-0.846	-0.715	-1	-1.138	-0.711	-0.7335
6	Fbxw17	109082	F-box and WD-40 domain protein 17	11.715	NA	1.006	0.882	1.089	NA	NA	NA	NA	NA	NA	NA	NA	NA
6	Fcgr1	14129	Fc receptor, IgG, high affinity I	7.342	NA	3.767	3.89525	4.63975	4.3825	2.87	1.5085	0.939	0.863	0.7155	0.908	0.938	0.734
6	Fcgr4	246256	Fc receptor, IgG, low affinity IV	8.914	NA	1.868	2.037	3.11	3.778	2.017	1.033	NA	0.588	0.411	NA	NA	NA
6	Fgl1	234199	fibrinogen-like protein 1	10.138	NA	1.095	1.054	1.28125	2.396	NA	NA	NA	NA	-0.702	-0.668	-0.726	0.062
6	Fgl2	14190	fibrinogen-like protein 2	10.114	NA	1.4575	1.09275	1.48675	2.023	1.195	0.694	0.887	0.81	0.7175	0.755	0.88	0.665
6	Fosl1	14283	fos-like antigen 1	6.257	NA	0.818	0.889	1.006	1.132	NA	NA	NA	NA	NA	NA	NA	NA
6	Ftsjd2	74157	FtsJ methyltransferase domain containing 2	11.539	NA	1.073	1.098	0.9615	NA	NA	NA	NA	NA	NA	NA	NA	NA
6	Gbp2	14469	guanylate binding protein 2	12.079	NA	2.6	2.206	2.963	2.815	2.098	1.017	NA	NA	NA	NA	NA	NA
6	Gbp3	55932	guanylate binding protein 3	11.75	NA	2.833	2.45	2.805	2.306	1.505	NA	0.831	0.779	NA	NA	NA	NA
6	Gbp4	17472	guanylate binding protein 4	9.138	NA	1.695	1.472	2.388	2.646	1.896	0.804	NA	NA	NA	NA	NA	NA
6	Gbp5	229898	guanylate binding protein 5	8.498	NA	3.15	2.8875	3.8565	3.351	2.699	1.395	NA	1.154	NA	NA	NA	NA
6	Gbp6	229900	guanylate binding protein 6	9.825	NA	1.97	1.589	1.821	1.267	NA	NA	NA	NA	NA	-0.361	NA	NA
6	Gbp9	236573	guanylate-binding protein 9	9.402	NA	1.73	1.3145	1.667	1.4995	1.043	NA	NA	NA	NA	NA	NA	NA
6	Gca	227960	grancalcin	7.725	NA	0.605	0.6545	1.019	NA	NA	NA	NA	NA	NA	NA	NA	NA
6	Gch1	14528	GTP cyclohydrolase 1	8.869	NA	0.9815	0.92275	1.184	NA	NA	NA	NA	NA	NA	NA	NA	NA
6	Gda	14544	guanine deaminase	6.892	NA	0.777	0.871	1.25225	0.954	NA	NA	NA	-0.524	NA	NA	NA	NA
6	Gdap10	14546	ganglioside-induced differentiation-associated-protein 10	10.673	NA	NA	0.656	1.042	NA	NA	NA	NA	NA	-0.708	NA	NA	NA
6	Ggct	110175	gamma-glutamyl cyclotransferase	10.523	NA	0.862	0.7065	1.3465	1.179	0.83	NA	NA	NA	NA	NA	NA	NA
6	Gla	11605	galactosidase, alpha	7.961	NA	0.892	1.4895	1.3305	2.058	1.287	0.716	NA	NA	NA	NA	NA	NA
6	Gm1966	434223	predicted gene 1966	6.907	NA	1.0665	1.17725	1.661	1.3775	0.947	NA	0.796	NA	0.803	NA	NA	0.702
6	Gm4955	240921	predicted gene 4955	8.077	NA	2.558	2.7045	3.2205	2.445	1.779	NA	NA	NA	NA	NA	NA	NA
6	Gm5431	432555	predicted gene 5431	6.184	NA	1.323	1.134	1.021	NA	NA	NA	NA	NA	NA	NA	NA	NA
6	Gm5483	433016	predicted gene 5483	7.317	NA	0.969	0.859	1.7805	NA	NA	NA	-0.934	-0.536	NA	NA	NA	-0.539
6	Gm6277	621998	predicted gene 6277	7.296	NA	1.073	1.137	1.254	NA	NA	NA	NA	NA	NA	NA	NA	NA
6	Gm8995	668139	predicted gene 8995	8.841	NA	0.9685	1.149	1.59375	1.44	1.0955	NA	0.889	NA	NA	0.891	0.688	0.944
6	Gm12185	620913	predicted gene 12185	5.981	NA	1.0805	0.7255	1.00475	NA	NA	NA	NA	NA	NA	NA	NA	NA
6	Gmppb	331026	GDP-mannose pyrophosphorylase B	11.146	NA	0.941	0.8645	1.035	NA	NA	NA	NA	NA	NA	NA	NA	NA
6	Gng12	14701	guanine nucleotide binding protein (G protein), gamma 12	9.509	NA	0.77	0.755	1.0325	1.167	NA	NA	NA	NA	NA	NA	NA	NA
6	Gp9	54368	glycoprotein 9 (platelet)	8.636	NA	NA	NA	NA	NA	NA	-1.091	-1.112	-0.846	-0.833	-0.911	-0.761	-0.823
6	Gpr35	64095	G protein-coupled receptor 35	6.277	NA	0.903	0.93225	1.1525	1.357	NA	NA	NA	NA	NA	NA	NA	NA
6	Gpr133	243277	G protein-coupled receptor 133	8.549	NA	NA	0.309	0.4115	NA	NA	NA	-0.976	-1.104	-0.98	-0.985	-0.883	-1.043
6	Gpr141	353346	G protein-coupled receptor 141	6.031	NA	0.849	0.823	1.131	NA	NA	NA	NA	NA	NA	NA	NA	NA
6	Gvin1	74558	GTPase, very large interferon inducible 1	9.596	NA	1.343	1.3365	2.1235	1.732	1.158	NA	NA	NA	NA	NA	NA	NA
6	H2-K1	14972	histocompatibility 2, K1, K region	16.811	NA	1.224	1.4245	1.224	1.652	1.114	0.85	1.019	0.855	0.953	1.103	0.936	1.03
6	H2-M10.2	333715	histocompatibility 2, M region locus 10.2	7.476	NA	1.34	1.217	0.949	1.632	NA	NA	NA	NA	NA	NA	NA	NA
6	H2-Q1	15006	histocompatibility 2, Q region locus 1	13.977	NA	1.057	1.1725	1.2515	1.267	0.909	0.718	NA	NA	NA	NA	NA	NA
6	H2-Q2	15013	histocompatibility 2, Q region locus 2	16.365	NA	0.896	0.9535	1.049	NA	0.883	0.808	NA	NA	NA	NA	NA	NA
6	H2-Q7	15018	histocompatibility 2, Q region locus 7	16.115	NA	0.871	1.0715	0.968	1.058	0.975	NA	NA	NA	NA	NA	NA	NA
6	H2-Q10	15007	histocompatibility 2, Q region locus 10	7.561	NA	0.944	1.15725	1.32025	1.397	1.067	0.8025	0.657	-0.344	0.581	NA	NA	0.671
6	H2-T22	15039	histocompatibility 2, T region locus 22	13.296	NA	1.705	2.0245	2.3015	2.257	1.408	1.004	NA	0.785	NA	NA	NA	NA
6	H2-T24	15042	histocompatibility 2, T region locus 24	6.923	NA	1.6305	1.55175	1.5055	1.42	NA	NA	-0.524	-0.462	NA	NA	NA	NA
6	Hap1	15114	huntingtin-associated protein 1	10.497	NA	1.446	1.128	1.2485	NA	NA	NA	NA	NA	NA	NA	NA	NA
6	Has1	15116	hyaluronan synthase1	7.843	NA	1.416	1.7325	1.994	1.273	NA	NA	NA	NA	NA	NA	NA	NA
6	Hbegf	15200	heparin-binding EGF-like growth factor	11.814	NA	NA	0.7515	1.058	NA	NA	NA	-1.11	-0.849	-1.172	-1.215	-0.917	-1.19
6	Hck	15162	hemopoietic cell kinase	11.957	NA	1.028	0.927	1.035	1.292	NA	NA	NA	NA	NA	NA	NA	NA
6	Herc6	67138	hect domain and RLD 6	8.004	NA	2.3775	2.133	2.72	2.0335	1.118	NA	NA	NA	NA	NA	NA	NA
6	Hk2	15277	hexokinase 2	11.39	NA	0.903	0.7115	1.014	NA	NA	NA	NA	NA	NA	NA	NA	NA
6	Hpse	15442	heparanase	6.548	NA	1.166	1.1155	1.791	1.487	1.138	0.922	NA	NA	NA	NA	NA	NA
6	Hpx	15458	hemopexin	7.35	NA	1.558	1.472	1.001	NA	NA	NA	NA	-0.569	NA	NA	NA	NA
6	Hsd17b7	15490	hydroxysteroid (17-beta) dehydrogenase 7	8.813	-0.339	NA	NA	NA	NA	NA	-0.449	-0.7695	NA	-1.094	NA	-0.527	-0.7895
6	Hsh2d	209488	hematopoietic SH2 domain containing	6.616	NA	1.543	1.5995	2.015	1.666	1.196	0.615	NA	NA	NA	NA	NA	NA
6	I830012O16Rik	667370	RIKEN cDNA I830012O16 gene	9.032	1.926	4.309	3.951	3.8775	2.706	1.32	NA	NA	NA	NA	-0.532	-0.685	NA
6	Ier3	15937	immediate early response 3	12.022	NA	NA	NA	NA	NA	NA	NA	-0.911	-0.958	-0.739	-1.004	-0.597	-0.795
6	Ifi27l2a	76933	interferon, alpha-inducible protein 27 like 2A	14.04	NA	2.507	3.0195	3.135	2.814	1.887	NA	NA	NA	NA	NA	NA	NA
6	Ifi27l2b	217845	interferon, alpha-inducible protein 27 like 2B	6.585	NA	1.35	1.576	1.9595	2.132	0.788	NA	NA	NA	NA	NA	NA	NA
6	Ifi35	70110	interferon-induced protein 35	11.822	NA	1.795	1.5555	1.651	NA	NA	NA	NA	-0.512	NA	NA	NA	NA
6	Ifi44	99899	interferon-induced protein 44	6.896	1.096	3.2215	3.16925	3.48475	2.2795	1.236	NA	-0.476	NA	NA	NA	NA	NA
6	Ifi47	15953	interferon gamma inducible protein 47	10.766	NA	2.367	2.105	3.0365	2.769	1.798	0.973	NA	NA	NA	NA	NA	NA
6	Ifi203	15950	interferon activated gene 203	8.742	NA	1.1455	1.428	1.8925	1.291	1.0615	NA	NA	NA	NA	NA	NA	NA
6	Ifi204	15951	interferon activated gene 204	8.395	NA	3.271	3.2705	4.204	3.247	1.901	0.728	0.747	0.7345	0.649	0.695	0.656	0.711
6	Ifi205	226695	interferon activated gene 205	7.034	0.769	3.792	3.342	3.6685	3.072	1.434	NA	0.991	1.028	0.719	1.082	NA	0.877
6	Ifih1	71586	interferon induced with helicase C domain 1	10.872	NA	1.66	1.5445	1.6955	1.171	NA	NA	NA	NA	NA	NA	NA	NA
6	Ifit1	15957	interferon-induced protein with tetratricopeptide repeats 1	9.433	2.116	3.997	4.0835	4.241	3.003	1.624	NA	NA	NA	NA	NA	NA	NA
6	Ifit2	15958	interferon-induced protein with tetratricopeptide repeats 2	6.913	0.9965	3.528	3.0265	3.28325	2.3295	1.1895	NA	NA	NA	-0.472	NA	-0.379	-0.646
6	Ifit3	15959	interferon-induced protein with tetratricopeptide repeats 3	12.378	2.108	4.173	4.1265	4.212	2.58	1.591	NA	NA	NA	-0.327	-0.427	NA	NA
6	Ifitm3	66141	interferon induced transmembrane protein 3	14.705	NA	1.745	1.7315	1.737	0.978	NA	NA	NA	NA	NA	NA	NA	NA
6	Ifitm6	213002	interferon induced transmembrane protein 6	8.3	-0.711	1.727	1.3585	1.8915	NA	NA	NA	-1.411	-1.233	-0.737	-1.168	-0.506	-1.163
6	Ifitm7	74482	interferon induced transmembrane protein 7	13.771	NA	1.38	1.492	1.489	NA	NA	NA	NA	NA	NA	NA	NA	NA
6	Ifnb1	15977	interferon beta 1, fibroblast	5.885	NA	3.062	3.829	4.2435	NA	NA	NA	NA	NA	NA	NA	NA	NA
6	Igtp	16145	interferon gamma induced GTPase	12.574	0.674	2.926	2.603	3.1985	2.982	2.105	1.342	0.759	0.887	0.653	NA	NA	0.81
6	Iigp1	60440	interferon inducible GTPase 1	12.207	NA	3.148	2.7945	3.5615	3.368	2.534	1.922	1.28	1.123	0.918	NA	0.722	NA
6	Il1b	16176	interleukin 1 beta	9.148	-0.569	2.381	2.766	2.996	1.813	1.85	1.499	NA	NA	1.02	1.049	1.416	NA
6	Il1r2	16178	interleukin 1 receptor, type II	6.861	NA	1.494	2.06075	2.49025	1.6	NA	0.967	NA	NA	1.019	1.177	NA	NA
6	Il1rn	16181	interleukin 1 receptor antagonist	6.008	NA	2.096	2.184	2.68675	2.627	1.439	NA	NA	NA	NA	NA	NA	NA
6	Il6	16193	interleukin 6	6.093	NA	3.71	3.864	4.2305	2.611	1.146	0.714	NA	NA	NA	NA	NA	NA
6	Il18bp	16068	interleukin 18 binding protein	8.881	NA	2.987	2.9665	3.14225	3.958	2.544	1.087	NA	NA	NA	NA	NA	NA
6	Il28b	338374	interleukin 28B	6.013	NA	1.023	1.572	1.473	NA	NA	NA	NA	NA	NA	NA	NA	NA
6	Inhba	16323	inhibin beta-A	8.224	NA	1.326	1.7455	1.646	NA	NA	NA	NA	NA	-0.666	NA	NA	NA
6	Irf1	16362	interferon regulatory factor 1	9.515	NA	1.104	0.8585	1.3005	1.0945	NA	NA	NA	NA	NA	NA	NA	NA
6	Irf7	54123	interferon regulatory factor 7	9.336	1.974	5.256	5.3935	5.2255	4.105	2.518	1.131	NA	NA	NA	NA	NA	NA
6	Irf9	16391	interferon regulatory factor 9	7.405	NA	1.2955	1.19075	0.92675	NA	NA	NA	NA	NA	NA	NA	NA	NA
6	Irg1	16365	immunoresponsive gene 1	6.519	NA	5.4615	5.779	6.46425	5.9925	4.405	2.275	NA	1.704	1.466	2.484	2.2135	1.4565
6	Irgm1	15944	immunity-related GTPase family M member 1	5.88	0.888	2.9045	2.6805	3.2	2.998	1.858	1.042	0.756	NA	0.706	NA	NA	NA
6	Irgm2	54396	immunity-related GTPase family M member 2	12.488	NA	2.095	1.8705	2.312	1.949	1.379	0.664	NA	NA	NA	NA	NA	NA
6	Isg15	100038882	ISG15 ubiquitin-like modifier	10.191	1.995	4.957	4.5665	4.906	3.554	2.083	0.869	NA	NA	NA	NA	NA	-0.489
6	Isg20	57444	interferon-stimulated protein	12.18	NA	2.114	1.77075	1.685	1.046	NA	NA	NA	NA	NA	NA	NA	NA
6	Itga2b	16399	integrin alpha 2b	8.478	NA	NA	NA	NA	NA	-0.539	-0.845	-1.266	-1.261	-0.937	-1.129	-1.027	-1.006
6	Itgam	16409	integrin alpha M	6.71	NA	NA	1.01925	1.5745	1.763	1.19	NA	NA	NA	NA	NA	NA	NA
6	Itgb3	16416	integrin beta 3	12.097	-0.505	0.716	0.8765	1.299	1.812	NA	NA	-0.8105	NA	NA	NA	-0.512	-0.611
6	Junb	16477	Jun-B oncogene	12.942	NA	0.996	1.00025	1.4995	1.359	0.868	NA	NA	NA	0.5635	NA	NA	NA
6	Klk1	16612	kallikrein 1	6.718	NA	NA	1.0725	0.9785	NA	NA	NA	NA	NA	NA	NA	NA	NA
6	Klra2	16633	killer cell lectin-like receptor, subfamily A, member 2	6.735	NA	1.0915	1.068	1.49325	1.803	0.999	NA	NA	NA	NA	NA	NA	NA
6	Klra6	16637	killer cell lectin-like receptor, subfamily A, member 6	7.149	NA	NA	0.625	1.056	NA	NA	-0.549	-0.431	-0.539	NA	-0.455	-0.443	-0.418
6	Klra7	16638	killer cell lectin-like receptor, subfamily A, member 7	9.253	-0.515	NA	0.792	1.712	1.02	NA	-0.623	-0.951	-0.787	-0.572	-0.978	-0.865	-0.782
6	Klra8	16639	killer cell lectin-like receptor, subfamily A, member 8	8.535	NA	NA	0.5825	1.0225	NA	NA	-0.935	-0.748	-0.677	-0.573	-0.612	-0.614	-0.577
6	Klra12	16630	killer cell lectin-like receptor subfamily A, member 12	6.752	NA	NA	0.622	1.0145	NA	NA	NA	NA	-0.535	NA	-0.461	-0.434	-0.415
6	Klra15	27423	killer cell lectin-like receptor, subfamily A, member 15	8.464	-0.378	NA	0.6975	1.464	0.999	NA	-0.673	-0.953	-0.72	-0.558	-0.907	-0.829	-0.879
6	Klra16	27424	killer cell lectin-like receptor, subfamily A, member 16	6.427	-0.507	NA	0.794	1.5135	1.171	NA	-0.368	-0.62	-0.354	NA	-0.646	-0.389	-0.403
6	Klra21	93968	killer cell lectin-like receptor subfamily A, member 21	9.027	NA	NA	0.4875	1.155	NA	NA	-0.755	-0.899	-0.753	-0.559	-1.005	-0.952	-0.894
6	Klra22	93969	killer cell lectin-like receptor subfamily A, member 22	7.961	-0.446	NA	0.6185	1.4075	0.846	NA	-0.722	-1.082	-0.889	-0.731	-1.039	-0.907	-0.94
6	Klra23	79410	killer cell lectin-like receptor subfamily A, member 23	8.608	NA	NA	0.898	1.739	NA	NA	-0.555	-0.782	-0.83	-0.455	-0.754	-0.509	-0.575
6	Klrb1c	17059	killer cell lectin-like receptor subfamily B member 1C	8.424	NA	NA	NA	1.0185	NA	NA	-0.534	-0.613	NA	NA	-0.46	-0.42	-0.424
6	Klre1	243655	killer cell lectin-like receptor family E member 1	6.538	NA	NA	0.5175	1.0035	NA	NA	NA	NA	NA	NA	NA	NA	-0.442
6	Krt16	16666	keratin 16	7.631	NA	NA	1.1055	1.3295	NA	NA	NA	NA	NA	NA	NA	NA	NA
6	Krt85	53622	keratin 85	6.452	NA	0.944	1.0325	1.228	1.633	0.849	0.89	NA	NA	NA	NA	NA	NA
6	Lap3	66988	leucine aminopeptidase 3	12.336	NA	1.263	0.8085	1.159	1.135	0.918	NA	NA	0.6245	0.558	NA	NA	0.697
6	Lcn2	16819	lipocalin 2	10.7	NA	1.774	2.657	2.3995	1.932	1.433	NA	NA	NA	NA	NA	NA	NA
6	Lgals3bp	19039	lectin, galactoside-binding, soluble, 3 binding protein	14.087	NA	2.264	2.489	2.3065	1.958	1.212	0.804	NA	NA	NA	NA	NA	NA
6	Lgals8	56048	lectin, galactose binding, soluble 8	9.514	NA	1.013	0.801	0.70675	NA	NA	NA	NA	NA	NA	NA	NA	NA
6	Lgals9	16859	lectin, galactose binding, soluble 9	9.623	NA	1.874	1.7365	1.579	NA	NA	NA	NA	NA	NA	NA	NA	-0.458
6	Lhx2	16870	LIM homeobox protein 2	6.013	NA	1.465	1.403	2.4285	1.269	NA	NA	NA	NA	NA	NA	NA	NA
6	Lilra6	18726	leukocyte immunoglobulin-like receptor, subfamily A (with TM domain), member 6	10.309	NA	1.283	1.14375	1.25025	1.4355	0.964	0.707	NA	NA	NA	NA	NA	NA
6	Lilrb3	18733	leukocyte immunoglobulin-like receptor, subfamily B (with TM and ITIM domains), member 3	13.003	NA	1.1945	1.4775	1.799	1.904	1.295	0.825	0.702	0.644	NA	NA	NA	0.655
6	Lilrb4	14728	leukocyte immunoglobulin-like receptor, subfamily B, member 4	8.179	NA	1.972	2.2495	2.4715	2.56	1.373	0.974	0.796	NA	NA	0.719	0.775	0.982
6	Litaf	56722	LPS-induced TN factor	10.099	NA	1.249	0.974	1.31	1.495	1.025	0.749	NA	0.63	0.74	NA	NA	NA
6	LOC639910	639910	hypothetical protein LOC639910	6.816	NA	1.343	1.353	1.804	1.755	0.715	NA	NA	NA	NA	NA	NA	NA
6	Loxl2	94352	lysyl oxidase-like 2	7.74	NA	NA	0.967	1.0605	NA	NA	NA	-0.495	NA	-0.416	-0.685	-0.65	-0.833
6	Ly6a	110454	lymphocyte antigen 6 complex, locus A	13.77	NA	1.393	1.391	1.537	1.104	NA	NA	-0.522	-0.623	NA	-0.55	-0.486	-0.549
6	Ly6c1	17067	lymphocyte antigen 6 complex, locus C1	13.344	NA	1.1	1.2775	1.401	1.322	NA	NA	-0.595	-0.726	-0.451	-0.496	-0.519	-0.575
6	Ly6c2	100041546	lymphocyte antigen 6 complex, locus C2	15.999	NA	1.019	1.07	1.2265	NA	NA	NA	NA	NA	NA	NA	NA	NA
6	Ly6e	17069	lymphocyte antigen 6 complex, locus E	14.225	NA	1.061	1.259	1.2585	NA	NA	NA	NA	NA	NA	-0.481	NA	-0.782
6	Ly6f	17071	lymphocyte antigen 6 complex, locus F	8.367	NA	3.15	3.6115	3.409	3.013	2.638	1.04	NA	NA	NA	NA	NA	NA
6	Ly6i	57248	lymphocyte antigen 6 complex, locus I	10.183	NA	1.576	1.704	1.5875	1.268	NA	NA	NA	NA	NA	NA	NA	NA
6	Mbd1	17190	methyl-CpG binding domain protein 1	9.816	NA	1.124	0.8495	0.99775	NA	NA	-0.432	-0.691	NA	-0.743	NA	NA	NA
6	Mdm4	17248	transformed mouse 3T3 cell double minute 4	7.804	NA	NA	0.754	1.0035	0.985	NA	NA	NA	NA	NA	NA	NA	NA
6	Mefv	54483	Mediterranean fever	8.21	-0.643	2.808	2.807	3.4505	3.111	2.325	1.248	NA	1.055	0.847	1.018	0.772	NA
6	Mitd1	69028	MIT, microtubule interacting and transport, domain containing 1	9.362	NA	1.586	1.4335	1.425	1.019	NA	NA	-0.377	NA	NA	-0.41	NA	NA
6	Mlkl	74568	mixed lineage kinase domain-like	9.542	NA	2.196	2.153	2.723	2.739	1.647	0.796	NA	NA	NA	NA	NA	NA
6	Mmp8	17394	matrix metallopeptidase 8	7.614	NA	0.85	1.169	2.174	2.264	1.479	NA	NA	NA	NA	NA	NA	NA
6	Mmp25	240047	matrix metallopeptidase 25	6.216	NA	1.095	0.922	1.492	1.176	0.859	NA	NA	NA	NA	NA	NA	NA
6	Mnda	381308	myeloid cell nuclear differentiation antigen	11.814	NA	3.022	2.884	3.5755	2.824	1.843	0.866	1.19	1.137	0.833	0.925	0.785	0.812
6	Morc1	17450	microrchidia 1	6.315	NA	1.585	1.129	1.3235	NA	NA	NA	NA	NA	NA	NA	NA	NA
6	Morc3	338467	microrchidia 3	10.155	NA	NA	0.459	1.039	NA	NA	NA	NA	NA	NA	NA	NA	NA
6	Mov10	17454	Moloney leukemia virus 10	10.459	NA	0.916	0.945	1.533	1.207	0.77	NA	NA	NA	NA	NA	NA	NA
6	Mpa2l	100702	macrophage activation 2 like	9.554	NA	3.121	2.6075	3.64	3.604	2.461	1.486	-0.55	NA	NA	-0.594	NA	-0.687
6	Mrgpra2b	235712	MAS-related GPR, member A2B	5.995	NA	NA	0.9425	0.995	1.443	NA	NA	NA	NA	NA	NA	NA	NA
6	Mrpl1	94061	mitochondrial ribosomal protein L1	9.688	NA	NA	NA	0.6825	1.197	NA	NA	NA	NA	NA	NA	NA	NA
6	Ms4a4c	64380	membrane-spanning 4-domains, subfamily A, member 4C	6.488	NA	3.3455	3.53775	4.08925	3.3595	1.6645	0.769	NA	NA	NA	NA	NA	NA
6	Ms4a4d	66607	membrane-spanning 4-domains, subfamily A, member 4D	10.053	NA	1.3055	1.203	1.3045	1.486	-0.964	-0.922	-0.871	-0.661	-0.674	NA	-0.536	NA
6	Ms4a6b	69774	membrane-spanning 4-domains, subfamily A, member 6B	10.509	NA	2.238	2.7385	3.1885	3.496	2.525	1.114	0.868	0.735	0.704	NA	NA	NA
6	Ms4a6c	73656	membrane-spanning 4-domains, subfamily A, member 6C	8	NA	2.638	2.871	2.927	3.249	1.809	NA	1.008	1.043	NA	0.768	NA	NA
6	Ms4a6d	68774	membrane-spanning 4-domains, subfamily A, member 6D	8.302	NA	2.917	3.01525	3.3945	3.2685	1.8425	0.883	0.57	NA	0.529	0.581	0.472	0.749
6	Mt1	17748	metallothionein 1	12.262	NA	0.796	1.18875	1.8325	1.088	NA	NA	NA	NA	NA	NA	NA	NA
6	Mt2	17750	metallothionein 2	12.678	NA	2.82	2.708	3.1855	2.143	1.118	0.646	NA	0.925	NA	0.759	NA	0.582
6	Muc4	140474	mucin 4	8.736	1.0065	1.319	1.1355	1.004	NA	0.825	NA	NA	NA	NA	NA	NA	0.815
6	Mx1	17857	myxovirus (influenza virus) resistance 1	6.633	1.5555	3.9575	3.9155	3.56675	2.015	1.204	1.094	0.855	NA	0.649	NA	0.718	0.716
6	Mx2	17858	myxovirus (influenza virus) resistance 2	8.457	1.681	3.614	3.915	3.995	2.412	1.178	NA	NA	NA	NA	NA	NA	NA
6	Mxd1	17119	MAX dimerization protein 1	6.911	NA	1.237	1.22225	1.44725	NA	NA	NA	NA	NA	NA	-0.434	-0.651	-0.571
6	Myd88	17874	myeloid differentiation primary response gene 88	11.944	NA	1.481	1.3775	1.656	1.272	0.793	NA	NA	NA	NA	NA	NA	-0.413
6	N4bp1	80750	NEDD4 binding protein 1	9.364	NA	0.791	0.8005	0.90475	1.056	NA	NA	NA	NA	NA	NA	NA	NA
6	Nfam1	74039	Nfat activating molecule with ITAM motif 1	9.089	NA	NA	0.534	0.597	1.228	NA	NA	NA	NA	NA	NA	NA	NA
6	Nfil3	18030	nuclear factor, interleukin 3, regulated	9.258	NA	1.2255	1.1625	1.6465	1.182	1.0475	1.041	-0.602	0.881	0.9865	NA	NA	-0.5
6	Nlrc5	434341	NLR family, CARD domain containing 5	6.89	NA	1.756	1.305	1.306	1.184	1.117	NA	0.677	NA	0.731	NA	NA	NA
6	Nmi	64685	N-myc (and STAT) interactor	12.852	NA	1.618	1.326	1.4555	1.124	NA	NA	NA	NA	NA	NA	NA	NA
6	Nnmt	18113	nicotinamide N-methyltransferase	11.382	NA	0.566	0.8225	1.152	0.948	NA	NA	NA	NA	NA	NA	NA	NA
6	Nod2	257632	nucleotide-binding oligomerization domain containing 2	8.61	NA	0.751	0.9635	1.308	NA	0.906	NA	NA	NA	NA	NA	NA	NA
6	Nt5c3	107569	5'-nucleotidase, cytosolic III	9.278	NA	1.437	1.39425	1.70075	NA	NA	NA	NA	NA	NA	NA	NA	NA
6	Nuak2	74137	NUAK family, SNF1-like kinase, 2	9.54	NA	0.916	0.8885	1.324	1.018	0.855	0.682	NA	NA	NA	NA	NA	NA
6	Nub1	53312	negative regulator of ubiquitin-like proteins 1	6.667	NA	NA	0.4995	1.1885	2.557	NA	NA	-0.461	-0.685	NA	NA	NA	NA
6	Oas1a	246730	2'-5' oligoadenylate synthetase 1A	9.718	1.515	3.952	4.0845	4.5945	3.513	2.637	1.532	NA	NA	0.792	NA	NA	NA
6	Oas1d	100535	2'-5' oligoadenylate synthetase 1D	6.154	NA	0.977	1.0605	1.2265	NA	NA	NA	NA	NA	NA	NA	NA	NA
6	Oas1f	243262	2'-5' oligoadenylate synthetase 1F	10.923	1.251	3.877	3.7225	4.063	3.25	2.391	1.37	0.793	1.158	0.835	0.698	0.822	0.695
6	Oas1g	23960	2'-5' oligoadenylate synthetase 1G	5.923	NA	0.702	0.8595	1.0295	NA	NA	NA	NA	NA	NA	NA	NA	NA
6	Oas2	246728	2'-5' oligoadenylate synthetase 2	6.008	NA	2.0575	2.3855	2.5005	2.489	1.759	1.232	0.717	0.81	NA	NA	NA	1.068
6	Oas3	246727	2'-5' oligoadenylate synthetase 3	6.688	0.769	3.5135	3.69025	4.0335	3.3425	2.0095	0.9725	NA	NA	NA	NA	NA	NA
6	Oasl1	231655	2'-5' oligoadenylate synthetase-like 1	8.012	2.032	5.322	5.5395	5.866	3.81	2.268	1.449	NA	NA	NA	NA	NA	NA
6	Oasl2	23962	2'-5' oligoadenylate synthetase-like 2	6.006	1.253	3.353	1.80775	1.8335	1.864	1.15	NA	NA	NA	NA	NA	NA	NA
6	Ogfr	72075	opioid growth factor receptor	13.136	NA	1.519	1.35975	1.64625	1.3835	0.827	0.642	NA	NA	NA	NA	NA	NA
6	Olfr187	258319	olfactory receptor 187	6.285	NA	NA	0.3575	0.4865	1.118	NA	NA	NA	NA	NA	NA	NA	NA
6	Orm1	18405	orosomucoid 1	6.766	NA	2.053	1.969	1.9605	0.949	NA	NA	NA	NA	NA	NA	NA	NA
6	Orm2	18406	orosomucoid 2	6.754	NA	2.842	2.3565	2.3345	NA	NA	NA	NA	NA	NA	NA	NA	NA
6	Osm	18413	oncostatin M	6.502	NA	1.128	1.08	1.31225	1.26	0.873	0.658	NA	NA	0.685	0.79	0.73	NA
6	P2ry13	74191	purinergic receptor P2Y, G-protein coupled 13	7.635	NA	0.831	0.8885	1.238	0.993	NA	NA	NA	NA	NA	NA	NA	NA
6	Parp3	235587	poly (ADP-ribose) polymerase family, member 3	9.257	NA	1.007	0.781	0.64	NA	NA	NA	NA	NA	-0.456	NA	NA	NA
6	Parp9	80285	poly (ADP-ribose) polymerase family, member 9	10.283	NA	2.026	1.6795	2.158	1.614	1.149	0.573	NA	NA	NA	NA	NA	NA
6	Parp10	671535	poly (ADP-ribose) polymerase family, member 10	11.311	NA	1.511	1.21	1.6055	1.055	NA	NA	NA	NA	NA	NA	NA	NA
6	Parp11	101187	poly (ADP-ribose) polymerase family, member 11	9.116	NA	1.319	1.514	2.002	1.447	0.93	NA	NA	NA	NA	NA	NA	0.652
6	Parp12	243771	poly (ADP-ribose) polymerase family, member 12	9.19	NA	1.84	1.737	1.8515	NA	NA	NA	NA	-0.581	NA	-0.419	NA	NA
6	Parp14	547253	poly (ADP-ribose) polymerase family, member 14	6.684	NA	1.4	1.4685	1.749	1.366	0.8085	NA	NA	NA	NA	NA	NA	NA
6	Pcgf5	76073	polycomb group ring finger 5	7.496	NA	0.867	0.858	1.1805	NA	-0.277	-0.47	-0.649	-0.158	-0.861	-0.716	-0.895	-0.779
6	Pdyn	18610	prodynorphin	6.689	NA	0.994	1.839	2.221	0.894	0.968	0.788	NA	0.659	0.593	0.676	NA	1.127
6	Pgf	18654	placental growth factor	8.475	NA	NA	0.919	1.002	NA	NA	NA	NA	NA	NA	NA	NA	NA
6	Phf11	219131	PHD finger protein 11	11.365	NA	3.334	3.163	3.4255	2.607	1.759	1.103	NA	NA	NA	NA	NA	NA
6	Pign	27392	phosphatidylinositol glycan anchor biosynthesis, class N	8.261	NA	NA	0.803	0.8695	1.007	0.845	NA	NA	NA	NA	NA	NA	NA
6	Pik3ap1	83490	phosphoinositide-3-kinase adaptor protein 1	6.605	NA	1.024	1.1075	1.076	1.186	0.612	NA	NA	NA	NA	NA	NA	NA
6	Pik3r5	320207	phosphoinositide-3-kinase, regulatory subunit 5, p101	9.672	NA	0.838	0.82475	1.0345	1.665	0.998	NA	0.884	0.821	0.84	0.654	NA	0.846
6	Pilrb1	170741	paired immunoglobin-like type 2 receptor beta 1	9.381	NA	0.794	1.1225	1.4505	1.327	0.899	0.782	NA	NA	NA	NA	NA	NA
6	Piwil4	330890	piwi-like homolog 4 (Drosophila)	9.419	NA	1.357	1.1895	1.3575	NA	NA	NA	NA	NA	NA	NA	NA	0.762
6	Plac8	231507	placenta-specific 8	12.695	-0.415	2.523	2.6275	3.1995	2.367	1.647	1.137	NA	NA	NA	NA	NA	NA
6	Plek	56193	pleckstrin	10.295	NA	0.877	0.81875	1.354	1.499	0.915	NA	NA	NA	NA	NA	NA	NA
6	Plekha4	69217	pleckstrin homology domain containing, family A (phosphoinositide binding specific) member 4	8.789	NA	1.3195	1.13125	1.074	NA	NA	NA	NA	0.658	NA	NA	NA	NA
6	Pml	18854	promyelocytic leukemia	10.227	NA	1.3895	1.4	1.5365	0.964	NA	NA	NA	NA	NA	NA	NA	NA
6	Pnp	18950	purine-nucleoside phosphorylase	10.912	0.5985	1.818	1.53125	1.46375	NA	NA	NA	NA	NA	-0.498	NA	NA	NA
6	Pnpt1	71701	polyribonucleotide nucleotidyltransferase 1	10.455	NA	0.867	0.914	1.27	NA	NA	NA	NA	NA	NA	-0.485	NA	NA
6	Pou3f1	18991	POU domain, class 3, transcription factor 1	6.996	NA	2.094	1.9515	3.001	2.072	NA	NA	NA	NA	NA	NA	NA	NA
6	Ppa1	67895	pyrophosphatase (inorganic) 1	10.715	NA	1.849	1.4615	1.815	1.91	1.179	0.65	NA	NA	NA	NA	NA	NA
6	Ppm1h	319468	protein phosphatase 1H (PP2C domain containing)	7.02	NA	NA	0.643	0.85475	1.208	NA	NA	NA	NA	NA	NA	NA	NA
6	Prg4	96875	proteoglycan 4 (megakaryocyte stimulating factor, articular superficial zone protein)	6.627	NA	NA	1.5015	1.773	NA	NA	NA	-0.166	-0.234	-0.175	NA	-0.196	-0.131
6	Prm1	19118	protamine 1	7.201	NA	1.818	1.531	2.287	2.2325	1.66	NA	NA	1.33	NA	NA	-0.167	NA
6	Prss22	70835	protease, serine, 22	7.089	NA	1.57	1.5205	2.142	1.922	0.879	NA	NA	NA	NA	NA	NA	0.701
6	Psmb10	19171	proteasome (prosome, macropain) subunit, beta type 10	14.494	NA	1.092	1.0405	1.206	1.556	NA	NA	NA	NA	NA	NA	NA	NA
6	Psme1	19186	proteasome (prosome, macropain) 28 subunit, alpha	14.174	NA	1.059	0.8965	1.122	1.102	NA	NA	NA	NA	NA	NA	NA	NA
6	Psme2	19188	proteasome (prosome, macropain) 28 subunit, beta	15.368	NA	0.885	0.65775	0.94175	1.059	0.741	NA	NA	NA	NA	NA	NA	NA
6	Ptafr	19204	platelet-activating factor receptor	6.236	NA	0.594	1.0235	1.2345	1.047	NA	NA	NA	NA	NA	NA	NA	NA
6	Ptx3	19288	pentraxin related gene	6.438	NA	2.8985	3.115	3.46475	1.712	1.264	1.43	1.185	0.755	0.879	0.451	0.588	NA
6	Pyhin1	236312	pyrin and HIN domain family, member 1	8.27	NA	3.189	2.99925	3.45725	2.6875	1.4105	NA	0.749	0.944	0.731	0.682	NA	NA
6	Rab10	19325	RAB10, member RAS oncogene family	9.54	NA	NA	0.59325	0.73775	1.1	NA	NA	-0.704	-0.417	-0.544	-0.54	-0.747	-0.851
6	Rab20	19332	RAB20, member RAS oncogene family	9.293	NA	1.243	1.3945	1.3455	1.128	NA	NA	NA	NA	NA	NA	NA	0.758
6	Rasa4	54153	RAS p21 protein activator 4	10.049	NA	0.758	1.1745	1.6345	1.756	1.127	0.67	NA	NA	NA	NA	NA	NA
6	Reg3g	19695	regenerating islet-derived 3 gamma	12.608	NA	2.135	1.871	1.305	1.468	1.438	NA	0.805	NA	1.261	0.759	NA	0.994
6	Retnla	57262	resistin like alpha	15.002	NA	1.314	1.35275	1.562	1.08	0.7035	NA	0.051	NA	NA	NA	NA	1.2865
6	Retnlb	57263	resistin like beta	5.96	NA	1.396	1.8825	2.338	3.321	2.261	NA	NA	NA	NA	NA	NA	NA
6	Retnlg	245195	resistin like gamma	9.607	-1.103	NA	NA	1.2555	NA	NA	-0.4	-1.799	-1.686	-1.192	-1.624	-1.123	-1.281
6	Rhcg	56315	Rhesus blood group-associated C glycoprotein	6.075	NA	0.974	1.4685	1.6585	NA	NA	NA	NA	NA	NA	NA	NA	NA
6	Rnf19b	75234	ring finger protein 19B	7.044	NA	1.256	1.3425	2.1125	1.744	0.854	NA	NA	NA	NA	NA	NA	NA
6	Rnf114	81018	ring finger protein 114	10.183	NA	1.042	1.097	0.9105	NA	NA	NA	-0.422	NA	NA	NA	NA	NA
6	Rsad2	58185	radical S-adenosyl methionine domain containing 2	7.069	1.26	4.558	4.3305	4.684	2.466	1.298	0.548	-0.811	NA	NA	-0.526	NA	-0.556
6	Rtp4	67775	receptor transporter protein 4	12.87	0.815	2.583	2.5045	2.6235	1.74	0.981	NA	NA	NA	NA	NA	NA	NA
6	S100a9	20202	S100 calcium binding protein A9 (calgranulin B)	14.18	-1.028	0.789	0.6525	1.733	NA	NA	NA	-2.152	-1.057	NA	NA	NA	-1.046
6	Saa1	20208	serum amyloid A 1	9.018	NA	3.471	4.30925	4.4685	3.903	3.248	0.704	NA	NA	NA	NA	NA	0.726
6	Saa2	20209	serum amyloid A 2	6.338	NA	2.529	3.124	3.1155	2.824	NA	NA	NA	NA	NA	NA	NA	NA
6	Saa3	20210	serum amyloid A 3	8.359	1.227	6.089	7.108	7.4985	6.285	4.123	1.214	NA	NA	NA	0.48	NA	0.817
6	Saa4	20211	serum amyloid A 4	5.924	NA	0.884	1.35	1.69975	NA	NA	NA	NA	NA	NA	NA	NA	NA
6	Samd9l	209086	sterile alpha motif domain containing 9-like	8.183	NA	1.884	1.5	1.4545	NA	NA	NA	NA	NA	NA	NA	NA	NA
6	Samhd1	56045	SAM domain and HD domain, 1	11.217	-0.302	1.35	1.05775	1.391	1.368	0.839	NA	NA	-0.467	-0.801	-0.577	-0.741	-0.5055
6	Samsn1	67742	SAM domain, SH3 domain and nuclear localization signals, 1	9.273	NA	1.194	1.46	1.811	1.797	1.09	NA	0.708	0.865	0.825	0.694	NA	NA
6	Sbno2	216161	strawberry notch homolog 2 (Drosophila)	6.488	NA	0.928	1.096	0.882	NA	NA	NA	NA	NA	NA	NA	NA	NA
6	Sct	20287	secretin	6.537	NA	3.949	3.931	4.414	1.78	0.869	0.764	NA	NA	0.564	NA	NA	NA
6	Sdc3	20970	syndecan 3	8.361	NA	0.6035	0.702	0.704	1.136	NA	NA	NA	NA	-0.458	-0.6	-0.666	-0.554
6	Sectm1a	209588	secreted and transmembrane 1A	6.115	NA	1.86	1.828	2.14	1.399	NA	NA	NA	NA	NA	NA	NA	NA
6	Sectm1b	58210	secreted and transmembrane 1B	6.65	NA	2.39	1.7275	1.62225	1.272	NA	NA	NA	0.75	NA	NA	NA	0.803
6	Sell	20343	selectin, lymphocyte	8.754	-0.469	1.403	1.15	1.8905	1.035	NA	NA	NA	NA	NA	NA	NA	-0.599
6	Selp	20344	selectin, platelet	7.254	NA	1.2025	1.28175	1.2455	NA	NA	NA	-0.476	NA	NA	-0.413	NA	NA
6	Sema7a	20361	sema domain, immunoglobulin domain (Ig), and GPI membrane anchor, (semaphorin) 7A	13.285	NA	NA	0.913	1.0285	NA	NA	NA	NA	NA	NA	NA	-0.522	NA
6	Serpina3c	16625	serine (or cysteine) peptidase inhibitor, clade A, member 3C	9.107	-0.505	NA	0.645	0.5065	NA	-1.125	-1.222	-1.238	-1.038	-0.95	-0.775	-0.8	-1.058
6	Serpina3f	238393	serine (or cysteine) peptidase inhibitor, clade A, member 3F	7.672	NA	3.159	2.70425	3.82425	3.985	2.6155	1.6805	1.059	1.0465	1.171	1.0645	0.539	1.3735
6	Serpina3m	20717	serine (or cysteine) peptidase inhibitor, clade A, member 3M	10.521	-0.373	1.016	1.6855	1.447	NA	-1.158	-1.19	-1.32	-1.115	-1.184	-0.702	-0.855	-0.916
6	Serpina3n	20716	serine (or cysteine) peptidase inhibitor, clade A, member 3N	10.758	0.62	1.624	2.3465	2.329	1.61	NA	NA	NA	NA	NA	NA	NA	NA
6	Sfrp1	20377	secreted frizzled-related protein 1	8.958	NA	0.8765	1.06325	1.26075	1.667	1.02	0.834	NA	NA	NA	NA	NA	NA
6	Sh3bp2	24055	SH3-domain binding protein 2	8.395	NA	0.989	1.2655	1.437	1.72	1.24	0.825	NA	NA	NA	NA	NA	NA
6	Siglec1	20612	sialic acid binding Ig-like lectin 1, sialoadhesin	7.662	NA	1.819	2.622	2.593	1.948	1.136	NA	NA	NA	NA	NA	NA	NA
6	Sirpb1a	320832	signal-regulatory protein beta 1A	10.48	NA	1.395	1.72	2.111	2.438	1.236	0.787	NA	NA	NA	NA	NA	NA
6	Skil	20482	SKI-like	7.153	NA	NA	0.8215	1.118	1.132	NA	NA	NA	NA	NA	NA	NA	NA
6	Slc2a6	227659	solute carrier family 2 (facilitated glucose transporter), member 6	8.254	NA	1.555	1.351	1.8225	2.03	1.444	1.028	NA	NA	NA	NA	NA	NA
6	Slc15a3	65221	solute carrier family 15, member 3	9.236	NA	1.448	1.7105	2.279	1.837	1.184	0.913	NA	NA	NA	NA	NA	NA
6	Slc25a22	68267	solute carrier family 25 (mitochondrial carrier, glutamate), member 22	8.74	NA	1.254	1.411	1.486	NA	NA	NA	NA	NA	NA	NA	NA	NA
6	Slc31a2	20530	solute carrier family 31, member 2	9.124	NA	NA	0.5835	0.912	1.202	NA	NA	NA	NA	NA	NA	NA	NA
6	Slc39a14	213053	solute carrier family 39 (zinc transporter), member 14	6.712	NA	1.198	1.657	1.8765	1.2715	0.694	NA	-0.526	NA	NA	NA	NA	NA
6	Slco4a1	108115	solute carrier organic anion transporter family, member 4a1	8.11	NA	0.78	0.6025	0.7915	1.143	0.782	NA	NA	NA	NA	NA	NA	NA
6	Slfn1	20555	schlafen 1	6.319	NA	2.226	2.529	3.07	2.529	1.431	NA	NA	NA	NA	NA	NA	NA
6	Slfn2	20556	schlafen 2	10.302	NA	2.298	2.3305	3.0715	2.787	1.915	0.87	NA	NA	NA	NA	NA	NA
6	Slfn3	20557	schlafen 3	6.192	NA	2.456	2.604	2.925	1.58	NA	NA	NA	NA	NA	NA	NA	NA
6	Slfn4	20558	schlafen 4	6.519	NA	4.06	4.508	5.0505	2.681	0.764	NA	NA	NA	NA	NA	NA	NA
6	Slfn5	327978	schlafen 5	7.918	NA	1.0715	1.04475	1.1605	NA	NA	-0.591	-0.659	-0.202	-0.644	-0.606	-0.6585	-0.545
6	Slfn8	276950	schlafen 8	6.168	NA	2.179	1.8665	1.8105	1.142	0.932	NA	NA	NA	NA	NA	NA	NA
6	Slfn9	237886	schlafen 9	6.409	NA	2.461	2.347	2.763	2.095	1.371	NA	NA	NA	NA	NA	NA	NA
6	Slfn10-ps	237887	schlafen 10, pseudogene	8.041	NA	3.018	3.127	3.407	2.835	1.847	0.954	0.784	NA	NA	NA	NA	NA
6	Socs1	12703	suppressor of cytokine signaling 1	9.952	NA	2.639	2.303	3.7245	3.449	2.547	1.6	1.227	1.411	1.027	0.973	1.042	0.852
6	Sp100	20684	nuclear antigen Sp100	6.768	NA	1.3765	1.3135	1.547	1.2605	NA	NA	NA	NA	NA	NA	NA	NA
6	Sp110	109032	Sp110 nuclear body protein	12.617	NA	1.447	1.3985	1.89	1.791	1.345	0.9	NA	NA	NA	NA	NA	NA
6	Spats2l	67198	spermatogenesis associated, serine-rich 2-like	10.505	NA	1.349	1.26	0.84325	NA	NA	NA	NA	NA	NA	NA	NA	NA
6	Sprr1a	20753	small proline-rich protein 1A	7.284	NA	2.852	2.342	3.1155	3.729	2.253	1.425	NA	1.13	1.12	2.191	0.958	NA
6	Ssr1	107513	signal sequence receptor, alpha	12.939	-0.329	-0.862	-0.2795	-0.1855	-1.457	-0.783	-0.506	-0.182	NA	0.581	-0.483	0.025	-0.684
6	Stat1	20846	signal transducer and activator of transcription 1	11.725	0.9625	2.31	1.9275	2.594	2.099	1.576	1.15	0.827	0.619	0.7925	NA	NA	NA
6	Stat2	20847	signal transducer and activator of transcription 2	11.148	NA	2.154	2.3165	2.312	1.348	0.948	NA	NA	NA	NA	NA	NA	NA
6	Steap1	70358	six transmembrane epithelial antigen of the prostate 1	7.146	NA	0.8	0.87375	1.1395	0.868	0.796	NA	NA	NA	NA	NA	NA	NA
6	Steap4	117167	STEAP family member 4	7.099	NA	1.266	0.9875	1.04975	NA	NA	NA	NA	NA	NA	NA	0.586	NA
6	Stfa2l1	268885	stefin A2 like 1	7.205	NA	0.993	0.9695	1.821	NA	NA	NA	-0.832	-0.656	NA	NA	NA	-0.595
6	Stk39	53416	serine/threonine kinase 39, STE20/SPS1 homolog (yeast)	9.277	NA	NA	NA	0.5015	1.012	NA	NA	NA	NA	NA	NA	-0.45	-0.561
6	Syt12	171180	synaptotagmin XII	7.027	NA	0.998	1.3165	1.698	1.384	1.176	0.65	NA	NA	NA	NA	NA	NA
6	Tap1	21354	transporter 1, ATP-binding cassette, sub-family B (MDR/TAP)	9.731	NA	2.129	2.163	2.1605	2.183	1.718	1.271	NA	NA	NA	NA	NA	NA
6	Tap2	21355	transporter 2, ATP-binding cassette, sub-family B (MDR/TAP)	11.474	NA	1.154	1.0595	1.4475	1.661	0.996	0.628	NA	NA	NA	NA	NA	NA
6	Tapbp	21356	TAP binding protein	10.069	NA	1.0775	0.92375	0.949	1.235	0.654	NA	NA	NA	0.446	NA	NA	NA
6	Tapbpl	213233	TAP binding protein-like	11.063	NA	0.965	0.7355	0.8655	1.019	NA	NA	NA	NA	NA	NA	NA	NA
6	Tcirg1	27060	T-cell, immune regulator 1, ATPase, H+ transporting, lysosomal V0 protein A3	10.496	NA	0.848	1.2155	1.368	1.105	0.77	NA	NA	NA	NA	NA	NA	NA
6	Tcstv1	54382	2-cell-stage, variable group, member 1	6.473	NA	1.747	1.8755	2.658	2.327	1.382	NA	NA	NA	NA	NA	NA	NA
6	Tcstv3	236219	2-cell-stage, variable group, member 3	6.467	NA	1.898	2.1	2.8065	2.651	1.534	NA	NA	NA	NA	NA	NA	NA
6	Tgfbi	21810	transforming growth factor, beta induced	13.048	NA	1.051	1.8465	2.4315	2.804	1.597	0.676	NA	NA	NA	NA	NA	NA
6	Tgtp1	21822	T-cell specific GTPase 1	12.043	0.9555	2.9945	2.439	2.77125	2.4895	1.867	1.2235	0.785	NA	0.689	NA	NA	NA
6	Tifa	211550	TRAF-interacting protein with forkhead-associated domain	8.673	NA	1.355	1.105	1.8585	1.758	1.361	0.778	0.706	0.781	0.698	NA	0.741	NA
6	Timp1	21857	tissue inhibitor of metalloproteinase 1	10.85	NA	3.9	4.83475	5.214	4.204	2.518	1.1305	NA	0.716	0.885	0.508	NA	0.859
6	Tlr2	24088	toll-like receptor 2	10.792	NA	1.176	1.224	1.63	1.698	1.15	NA	NA	NA	NA	NA	NA	NA
6	Tlr3	142980	toll-like receptor 3	7.87	NA	1.016	0.875	1.30625	NA	NA	NA	NA	NA	NA	-0.538	NA	NA
6	Tlr7	170743	toll-like receptor 7	8.642	NA	1.086	1.4105	1.893	1.891	1.12	0.795	NA	NA	NA	NA	NA	NA
6	Tmem106a	217203	transmembrane protein 106A	8.33	NA	1.2825	1.51775	1.76625	1.6695	1.074	NA	NA	NA	NA	NA	NA	NA
6	Tnf	21926	tumor necrosis factor	6.569	NA	2.154	2.269	2.454	2.839	1.691	1.023	0.841	NA	NA	NA	NA	NA
6	Tnfaip6	21930	tumor necrosis factor alpha induced protein 6	7.228	NA	1.394	1.3265	1.4555	NA	NA	NA	NA	0.838	0.813	NA	NA	0.543
6	Tnfrsf1b	21938	tumor necrosis factor receptor superfamily, member 1b	9.332	NA	1.654	1.532	2.158	2.16	1.757	1.146	NA	NA	NA	NA	NA	NA
6	Tnfrsf9	21942	tumor necrosis factor receptor superfamily, member 9	6.17	NA	1.0375	1.25975	1.82275	1.725	1.422	0.631	NA	0.541	0.6	NA	NA	0.689
6	Tnfrsf12a	27279	tumor necrosis factor receptor superfamily, member 12a	11.85	-0.354	NA	0.886	1.082	1.371	NA	NA	-0.573	NA	NA	-0.497	-0.551	-0.725
6	Tnfsf8	21949	tumor necrosis factor (ligand) superfamily, member 8	6.292	NA	0.705	1.1865	1.5295	NA	NA	NA	0.784	NA	NA	NA	NA	NA
6	Tnip3	414084	TNFAIP3 interacting protein 3	6.072	NA	0.627	0.768	1.3065	0.843	0.724	NA	NA	NA	NA	NA	NA	NA
6	Tor3a	30935	torsin family 3, member A	12.12	NA	1.5805	1.3635	1.51125	NA	NA	NA	NA	-0.696	NA	-0.652	NA	NA
6	Trafd1	231712	TRAF type zinc finger domain containing 1	12.201	NA	1.5335	1.53825	1.54875	1.137	0.705	NA	NA	NA	NA	NA	NA	NA
6	Trem1	58217	triggering receptor expressed on myeloid cells 1	6.924	NA	0.8	1.24825	1.3485	NA	NA	NA	NA	NA	NA	NA	NA	NA
6	Trem3	58218	triggering receptor expressed on myeloid cells 3	6.723	NA	0.763	0.7535	1.105	NA	NA	NA	-0.442	NA	NA	NA	NA	NA
6	Trex1	22040	three prime repair exonuclease 1	10.232	NA	2.273	2.2635	2.5625	2.005	1.013	NA	NA	NA	NA	NA	NA	NA
6	Trim12a	76681	tripartite motif-containing 12A	9.537	NA	1.5755	1.447	1.4555	1.216	NA	NA	NA	NA	NA	NA	NA	NA
6	Trim15	69097	tripartite motif-containing 15	6.554	NA	1.193	1.162	1.0535	NA	NA	NA	NA	NA	NA	NA	NA	NA
6	Trim21	20821	tripartite motif-containing 21	9.475	NA	1.358	1.1975	1.5125	1.168	NA	NA	NA	NA	NA	-0.527	NA	-0.407
6	Trim25	217069	tripartite motif-containing 25	8.739	NA	1.1805	1.5	1.77375	1.417	0.9	NA	NA	NA	NA	NA	NA	-0.017
6	Trim30a	20128	tripartite motif-containing 30A	9.831	NA	2.637	2.383	2.79075	1.9505	1.2065	NA	NA	0.788	NA	NA	NA	-0.782
6	Trim30b	244183	tripartite motif-containing 30B	6.989	NA	1.808	1.614	2.135	NA	NA	NA	-0.44	NA	NA	NA	NA	NA
6	Trim30d	209387	tripartite motif-containing 30D	8.688	NA	2.592	2.3855	2.65225	1.8205	1.149	NA	NA	NA	NA	NA	NA	NA
6	Trim34a	94094	tripartite motif-containing 34A	9.156	0.63	1.548	1.374	0.939	NA	NA	NA	NA	NA	NA	NA	NA	0.832
6	Trim69	70928	tripartite motif-containing 69	6.93	NA	NA	1.03	1.449	NA	NA	NA	NA	NA	NA	NA	NA	NA
6	Txk	22165	TXK tyrosine kinase	8.507	NA	0.738	0.83175	1.51725	1.489	0.954	NA	NA	NA	NA	NA	NA	NA
6	Uba7	74153	ubiquitin-like modifier activating enzyme 7	12.914	NA	1.273	1.2275	1.396	0.939	NA	NA	NA	NA	NA	NA	NA	NA
6	Ube2l6	56791	ubiquitin-conjugating enzyme E2L 6	9.455	NA	1.907	1.6405	1.553	0.861	NA	NA	-0.764	-1.065	NA	-0.738	-0.539	-0.785
6	Usp18	24110	ubiquitin specific peptidase 18	11.058	1.279	3.593	3.6925	3.5865	1.951	0.944	NA	NA	NA	NA	NA	NA	NA
6	Vcan	13003	versican	5.931	NA	1.52	1.6595	1.405	1.739	0.789	NA	NA	NA	NA	NA	NA	NA
6	Wars	22375	tryptophanyl-tRNA synthetase	12.118	NA	1.188	0.85575	0.922	0.877	NA	NA	-0.436	-0.575	NA	-0.452	-0.381	-0.351
6	Wdfy1	69368	WD repeat and FYVE domain containing 1	9.016	NA	NA	0.602	0.69675	1.378	-0.643	-0.552	NA	-0.668	-0.75	-0.5555	-0.497	NA
6	Xaf1	327959	XIAP associated factor 1	10.059	NA	2.742	2.6805	2.753	1.823	0.81	NA	-0.369	-0.427	-0.391	-0.646	-0.504	-0.559
6	Xdh	22436	xanthine dehydrogenase	12.406	NA	1.258	0.873	0.939	1.843	-0.49	-0.564	-0.427	-0.739	-0.62	-0.69	-0.564	NA
6	Zbp1	58203	Z-DNA binding protein 1	9.803	1.354	4.664	4.605	5.072	4.431	3.425	1.9	1.155	1.373	1.004	0.799	0.952	1.068
6	Zc3hav1	78781	zinc finger CCCH type, antiviral 1	11.207	NA	1.424	1.3825	1.69375	1.707	1.173	0.664	NA	NA	NA	NA	NA	NA
6	Znfx1	98999	zinc finger, NFX1-type containing 1	11.313	0.656	1.864	1.8515	1.5425	NA	NA	NA	NA	-0.535	NA	NA	NA	NA
7	1110003O08Rik	76291	RIKEN cDNA 1110003O08 gene	13.533	NA	NA	-0.328	-0.875	-1.44	-0.858	-0.446	NA	NA	-0.396	NA	NA	NA
7	1110012J17Rik	68617	RIKEN cDNA 1110012J17 gene	11.996	NA	-0.454	-0.596	-0.834	-1.404	-1.026	-0.613	-0.556	-0.587	-0.639	-0.538	NA	NA
7	1110017D15Rik	73721	RIKEN cDNA 1110017D15 gene	12.502	NA	-0.524	-0.909	-0.8405	-1.434	-1.083	-0.803	-0.43	NA	NA	NA	NA	NA
7	1110069O07Rik	71798	RIKEN cDNA 1110069O07 gene	16.65	NA	-0.37	-0.6935	-1.168	-1.762	-0.91	-0.502	NA	NA	NA	NA	NA	NA
7	1190002H23Rik	66214	RIKEN cDNA 1190002H23 gene	14.71	NA	NA	NA	NA	-1.276	-1.685	-1.723	NA	NA	-0.576	NA	-0.752	NA
7	1190007F08Rik	68859	RIKEN cDNA 1190007F08 gene	10.041	NA	NA	NA	-0.608	-1.168	-0.765	-0.379	NA	NA	-0.428	NA	NA	NA
7	1200016B10Rik	66875	RIKEN cDNA 1200016B10 gene	8.515	NA	NA	NA	NA	-0.7155	-0.5315	-0.612	-0.636	-0.419	-1.201	-0.619	-0.794	-0.108
7	1300014I06Rik	66895	RIKEN cDNA 1300014I06 gene	13.805	NA	NA	NA	-0.4305	-1.194	-1.225	-1.276	-0.429	-0.492	-0.241	NA	-0.675	NA
7	1500035N22Rik	70258	RIKEN cDNA 1500035N22 gene	7.368	-0.308	-0.886	-0.9635	-1.01	-1.21	-1.168	-0.944	-0.805	-0.807	-0.481	-0.606	-0.385	NA
7	1600029D21Rik	76509	RIKEN cDNA 1600029D21 gene	9.296	NA	NA	NA	NA	-1.3175	NA	NA	NA	NA	NA	0.8185	1.014	1.278
7	1600029I14Rik	69797	RIKEN cDNA 1600029I14 gene	12.22	NA	-0.687	-1.092	-1.1425	-1.788	-1.258	-0.686	-0.705	-0.596	NA	NA	NA	NA
7	1700001C02Rik	75434	RIKEN cDNA 1700001C02 gene	11.183	NA	-0.661	-0.58375	-0.81525	-1.432	-0.924	-0.593	-0.671	-0.574	NA	NA	NA	NA
7	1700001L19Rik	69315	RIKEN cDNA 1700001L19 gene	9.775	NA	NA	NA	NA	-1.11	-0.779	-0.72	-0.543	NA	NA	NA	NA	NA
7	1700007G11Rik	75784	RIKEN cDNA 1700007G11 gene	10.483	NA	-0.448	-0.8325	-0.7885	-1.467	-1.064	-0.558	-0.482	NA	NA	NA	NA	NA
7	1700007K13Rik	69327	RIKEN cDNA 1700007K13 gene	7.102	NA	NA	-0.5195	-0.696	-1.063	-0.94	-0.458	-0.5325	NA	NA	NA	NA	0.756
7	1700009P17Rik	75472	RIKEN cDNA 1700009P17 gene	13.101	NA	NA	-0.6025	-0.5985	-1.179	-0.928	-0.452	-0.626	NA	NA	NA	NA	NA
7	1700012B09Rik	69325	RIKEN cDNA 1700012B09 gene	8.865	NA	-0.2575	-0.844	-0.9025	-1.4515	-1.2445	-1.2575	-1.2795	-0.8225	-0.8495	-1.0165	-0.8525	-0.998
7	1700019L03Rik	227736	RIKEN cDNA 1700019L03 gene	8.555	NA	NA	-0.54875	-0.65425	-1.271	-0.7545	-0.535	NA	-0.4715	NA	NA	NA	0.72
7	1700024G13Rik	67085	RIKEN cDNA 1700024G13 gene	9.316	NA	-0.774	-1.1895	-1.3025	-1.692	-1.204	-0.672	NA	-0.62	NA	NA	NA	NA
7	1700026D08Rik	75556	RIKEN cDNA 1700026D08 gene	10.232	NA	NA	-0.611	-0.676	-1.61	-1.245	-1.122	-0.932	-0.614	NA	NA	NA	NA
7	1700026L06Rik	69987	RIKEN cDNA 1700026L06 gene	12.037	NA	NA	NA	NA	-1.133	-0.798	-0.527	-0.952	NA	NA	NA	NA	NA
7	1700027A23Rik	100503311	RIKEN cDNA 1700027A23 gene	9.536	NA	NA	-0.3775	NA	-1.225	-0.822	-0.507	-0.662	-0.577	NA	NA	NA	NA
7	1700040L02Rik	73287	RIKEN cDNA 1700040L02 gene	8.639	NA	-0.35	-0.6325	-0.5725	-1.015	-0.545	-0.465	NA	NA	NA	NA	NA	NA
7	1810011O10Rik	69068	RIKEN cDNA 1810011O10 gene	12.827	NA	-0.675	-0.63175	-0.7165	-1.5995	-0.912	-0.9245	NA	NA	NA	NA	-0.791	-0.691
7	2010001K21Rik	69829	RIKEN cDNA 2010001K21 gene	9.075	NA	-0.357	-0.919	-1.604	-2.058	-1.376	-0.946	-1.228	-1.263	-0.741	-0.879	-0.655	-0.45
7	2010003D24Rik	76725	RIKEN cDNA 2010003D24 gene	9.024	NA	-0.622	-0.6845	-0.852	-1.32	-0.724	NA	NA	NA	NA	NA	NA	NA
7	2210011C24Rik	70134	RIKEN cDNA 2210011C24 gene	11.768	NA	-0.595	-0.802	-1.23	-1.455	-1.281	-0.5	NA	NA	-0.337	-0.293	NA	NA
7	2210019G11Rik	76957	RIKEN cDNA 2210019G11 gene	8.457	NA	NA	NA	-0.896	-1.432	-1.688	-1.625	-0.992	NA	-0.857	-0.668	-0.85	NA
7	2310014D11Rik	69633	RIKEN cDNA 2310014D11 gene	14.491	NA	-0.747	-0.7675	-0.938	-1.487	-0.738	-0.633	NA	NA	NA	-0.551	-0.564	-0.563
7	2310016C08Rik	69573	RIKEN cDNA 2310016C08 gene	14.382	-0.424	-0.5715	-0.565	-0.846	-1.677	-1.135	-0.93	-1.411	-0.9795	-0.8205	-0.8725	-0.946	-1.081
7	2610027H17Rik	71811	RIKEN cDNA 2610027H17 gene	9.469	-0.217	-1.129	-0.468	-0.5105	-0.602	-0.367	-0.271	NA	NA	NA	NA	NA	0.943
7	2610028H24Rik	76964	RIKEN cDNA 2610028H24 gene	11.585	NA	NA	-0.7375	-1.162	-1.631	-0.642	NA	NA	NA	NA	NA	NA	NA
7	2700046A07Rik	78449	RIKEN cDNA 2700046A07 gene	7.488	NA	-0.465	-0.7445	-0.902	-1.133	-0.815	NA	NA	NA	NA	NA	-0.526	-0.622
7	2900006A17Rik	72913	RIKEN cDNA 2900006A17 gene	9.674	-0.833	-1.319	-1.1055	-1.1095	-1.708	-0.894	NA	-0.486	NA	-0.609	NA	NA	NA
7	2900009J20Rik	72876	RIKEN cDNA 2900009J20 gene	10.359	NA	-0.624	-0.7555	-0.9945	-1.621	-0.915	-0.722	NA	NA	NA	NA	NA	NA
7	2900064A13Rik	73024	RIKEN cDNA 2900064A13 gene	10.225	NA	-0.345	-0.43	-0.68	-1.251	-0.843	-0.635	NA	NA	NA	NA	NA	NA
7	3300002A11Rik	71823	RIKEN cDNA 3300002A11 gene	9.5	-0.583	-1.461	-1.8445	-1.883	-1.936	-1.251	NA	NA	NA	NA	NA	NA	NA
7	3930402G23Rik	665306	RIKEN cDNA 3930402G23 gene	7.209	NA	NA	-0.1635	NA	NA	NA	NA	NA	1.135	NA	NA	NA	0.93
7	4732418C07Rik	230648	RIKEN cDNA 4732418C07 gene	12.124	NA	NA	NA	NA	-0.73	NA	-0.487	-1	-0.494	-1.419	-1.066	-1.348	-1.568
7	4833417J20Rik	74604	RIKEN cDNA 4833417J20 gene	9.01	NA	NA	NA	-0.265	-1.316	-0.718	NA	-0.54	-0.404	-0.684	-0.71	-0.637	-0.476
7	4922501L14Rik	209601	RIKEN cDNA 4922501L14 gene	8.565	NA	NA	NA	-0.582	-1.1715	-1.0025	-0.6295	-0.609	-0.482	-0.276	-0.402	NA	0.929
7	4930420K17Rik	652925	RIKEN cDNA 4930420K17 gene	10.83	NA	NA	NA	-0.516	-1.279	-0.797	-0.601	NA	NA	NA	NA	NA	NA
7	4930451C15Rik	74685	RIKEN cDNA 4930451C15 gene	9.629	NA	-0.852	-1.164	-1.4295	-1.791	-1.008	-0.688	-0.868	-0.709	-0.465	NA	NA	NA
7	4933402P03Rik	108803	RIKEN cDNA 4933402P03 gene	6.601	NA	NA	NA	NA	NA	NA	NA	NA	1.387	NA	NA	NA	1.024
7	4933436C20Rik	71296	RIKEN cDNA 4933436C20 gene	9.52	NA	NA	-0.4385	-0.69	-1.11	NA	NA	NA	-0.622	-0.516	-0.459	NA	NA
7	4933439F18Rik	66771	RIKEN cDNA 4933439F18 gene	10.819	NA	NA	-0.7	-0.808	-1.172	-0.906	-1	NA	NA	NA	0.823	0.896	0.969
7	5330417C22Rik	229722	RIKEN cDNA 5330417C22 gene	10.095	NA	-0.637	-0.79425	-1.21075	-1.607	-1.0635	-0.461	-0.756	-0.432	NA	NA	NA	-0.603
7	5430405H02Rik	74487	RIKEN cDNA 5430405H02 gene	9.573	NA	NA	-0.1755	NA	NA	NA	NA	0.872	NA	NA	0.868	0.815	1.033
7	5730409L17Rik	70499	RIKEN cDNA 5730409L17 gene	7.149	NA	NA	NA	NA	-0.883	-0.388	NA	NA	NA	NA	NA	NA	1.133
7	5830428M24Rik	76062	RIKEN cDNA 5830428M24 gene	10.437	-0.247	NA	-0.5305	-0.7845	-1.061	NA	NA	NA	NA	NA	NA	NA	NA
7	5930430L01Rik	319982	RIKEN cDNA 5930430L01 gene	7.266	NA	NA	-0.4675	-0.8035	-1.085	-0.814	-0.568	-0.668	-0.72	-0.821	-0.891	-0.904	-0.598
7	6030487A22Rik	402755	RIKEN cDNA 6030487A22 gene	8.582	-0.34	-1.006	-0.587	NA	NA	NA	NA	NA	NA	NA	NA	NA	0.999
7	6230424C14Rik	67786	RIKEN cDNA 6230424C14 gene	12.832	NA	-0.52	-0.39	-0.3795	-1.001	-0.492	-0.396	NA	-0.525	NA	-0.509	NA	-0.463
7	6330439K17Rik	241688	RIKEN cDNA 6330439K17 gene	9.788	NA	-0.81	-0.9085	-0.96	-1.34	-0.916	-0.478	-0.752	-0.629	-0.396	-0.538	NA	NA
7	6430548M08Rik	234797	RIKEN cDNA 6430548M08 gene	12.625	NA	NA	NA	-0.5395	-1.163	-0.834	-0.561	-0.6805	-0.535	-0.689	-0.541	-0.6525	NA
7	6720401G13Rik	103012	RIKEN cDNA 6720401G13 gene	10.502	-0.266	-0.708	-0.668	-0.93525	-1.3475	-0.9585	NA	NA	-0.612	NA	NA	NA	NA
7	9230104K21Rik	77688	RIKEN cDNA 9230104K21 gene	10.145	-0.359	-0.97	-0.566	-0.986	-1.282	-0.772	NA	NA	-0.596	-0.608	-0.413	NA	NA
7	9230104L09Rik	77705	RIKEN cDNA 9230104L09 gene	10.825	NA	-0.367	-0.801	-0.908	-1.249	-1.195	-0.782	-0.58	NA	-0.501	NA	-0.559	-0.642
7	9430020K01Rik	240185	RIKEN cDNA 9430020K01 gene	13.653	NA	NA	-0.2575	-0.3655	-1.001	-0.691	-0.6035	-0.405	-0.506	-0.362	-0.482	-0.371	-0.321
7	9430079G20Rik	77291	RIKEN cDNA 9430079G20 gene	8.894	NA	NA	-0.635	-0.586	-1.227	-0.587	NA	-0.563	NA	NA	NA	NA	-0.415
7	9530006C21Rik	77393	RIKEN cDNA 9530006C21 gene	9.585	-0.719	-1.26	-0.756	-0.827	-1.224	-0.727	NA	NA	NA	-0.388	NA	NA	NA
7	9530010C24Rik	109279	RIKEN cDNA 9530010C24 gene	8.177	-0.232	-0.968	-0.7425	-0.765	-1.278	-0.723	NA	NA	NA	NA	NA	NA	0.948
7	9530083O12Rik	319610	RIKEN cDNA 9530083O12 gene	9.593	-0.388	-1.442	-0.9755	-0.93	-1.558	-0.724	NA	NA	NA	NA	NA	NA	NA
7	9530091C08Rik	320440	RIKEN cDNA 9530091C08 gene	9.686	-0.486	-1.406	-0.9435	-0.9485	-1.292	NA	NA	NA	-0.594	NA	-0.561	NA	NA
7	1700088E04Rik	27660	RIKEN cDNA 1700088E04 gene	11.019	NA	NA	-0.5215	-0.528	-1.123	-0.931	-0.684	-0.712	-0.555	NA	NA	NA	NA
7	2410066E13Rik	68235	RIKEN cDNA 2410066E13 gene	8.66	NA	-0.433	-0.63575	-1.02025	-1.812	-0.9825	-0.9795	-0.674	-0.949	-0.73	-0.552	-0.702	-0.554
7	4632427E13Rik	666737	RIKEN cDNA 4632427E13 gene	10.058	-0.109	-0.364	-0.4095	-0.3325	-0.507	NA	NA	NA	NA	NA	NA	0.893	1.127
7	A130019P10Rik	399617	RIKEN cDNA A130019P10 gene	7.587	NA	-0.582	NA	NA	NA	NA	NA	NA	NA	NA	NA	NA	1.023
7	A130038J17Rik	320628	RIKEN cDNA A130038J17 gene	7.815	NA	NA	NA	-0.6015	-1.255	-1.1	-1.082	-0.306	-0.921	-1.074	-0.864	-0.713	NA
7	A730054J21Rik	320862	RIKEN cDNA A730054J21 gene	7.855	NA	NA	-0.5285	NA	-1.174	NA	NA	-0.541	-0.572	NA	-0.592	NA	NA
7	A930001A20Rik	77127	RIKEN cDNA A930001A20 gene	7.129	NA	-0.898	-0.857	-0.9375	-1.014	-0.677	NA	NA	NA	NA	NA	NA	NA
7	A330021E22Rik	207686	RIKEN cDNA A330021E22 gene	11.008	NA	NA	-0.4655	NA	-1.025	-0.565	NA	NA	NA	NA	NA	NA	0.858
7	Aass	30956	aminoadipate-semialdehyde synthase	9.792	NA	-0.741	-0.829	-1.1095	-1.714	-1.318	-1.075	-0.868	-0.78	-0.606	-0.482	NA	NA
7	Abca3	27410	ATP-binding cassette, sub-family A (ABC1), member 3	7.144	NA	NA	-0.352	-0.8835	-1.294	-0.8	NA	-0.586	-0.694	-0.694	-0.504	NA	-0.479
7	Abca8a	217258	ATP-binding cassette, sub-family A (ABC1), member 8a	11.871	NA	-0.557	-0.672	-1.138	-1.43	-1.074	-1.177	NA	-0.657	NA	NA	NA	NA
7	Abhd3	106861	abhydrolase domain containing 3	9.032	NA	-0.294	-0.6625	-0.6715	-1.153	-0.632	-0.475	-0.6	NA	NA	NA	NA	NA
7	Abhd14b	76491	abhydrolase domain containing 14b	11.151	NA	-0.597	-0.638	-0.842	-1.021	-0.914	NA	NA	NA	NA	NA	NA	NA
7	Abi3bp	320712	ABI gene family, member 3 (NESH) binding protein	6.965	NA	-0.32	-0.6035	-0.471	-1.123	-0.7655	-0.577	-0.7835	-0.649	-0.4945	-0.7975	-0.7155	-0.7015
7	Ablim3	319713	actin binding LIM protein family, member 3	12.814	NA	-0.462	-0.6075	-0.872	-1.288	NA	NA	-0.906	NA	-0.575	-0.439	NA	-0.53
7	Acaa2	52538	acetyl-Coenzyme A acyltransferase 2 (mitochondrial 3-oxoacyl-Coenzyme A thiolase)	14.592	NA	-0.415	-0.5685	-0.9705	-1.185	-1.02	-0.485	NA	-0.505	-0.482	NA	NA	NA
7	Acap2	78618	ArfGAP with coiled-coil, ankyrin repeat and PH domains 2	11.594	NA	NA	NA	0.6645	NA	-0.48	-0.549	-0.467	-0.396	-1.196	-0.779	-0.7045	-0.861
7	Acbd4	67131	acyl-Coenzyme A binding domain containing 4	13.74	NA	-0.52	-0.681	-1.0735	-1.049	-0.905	NA	NA	NA	NA	NA	NA	NA
7	Ace2	70008	angiotensin I converting enzyme (peptidyl-dipeptidase A) 2	10.488	NA	-0.433	-0.805	-1.2855	-2.154	-1.844	-1.287	-0.985	-0.876	-0.778	-0.512	-0.372	NA
7	Ace	11421	angiotensin I converting enzyme (peptidyl-dipeptidase A) 1	11.697	NA	NA	NA	-0.408	-1.1985	-0.9785	-0.815	NA	-0.6765	NA	-0.581	-0.387	-0.455
7	Acer2	230379	alkaline ceramidase 2	10.208	NA	NA	-0.3685	-0.626	-1.48	-1.284	-1.0145	-0.6325	-0.525	-0.6055	-0.529	-0.661	-0.424
7	Acot1	26897	acyl-CoA thioesterase 1	13.09	NA	-0.524	-1.132	-1.405	-2.423	-1.153	-0.497	-1.668	-0.467	NA	NA	NA	NA
7	Acoxl	74121	acyl-Coenzyme A oxidase-like	12.393	-0.415	-0.504	-0.801	-0.845	-1.751	-1.114	-0.862	-1.123	-0.258	-0.846	NA	-0.475	-0.84
7	Acss1	68738	acyl-CoA synthetase short-chain family member 1	13.805	NA	-0.5145	-0.60325	-0.77825	-1.0825	-0.737	NA	NA	NA	NA	NA	NA	NA
7	Acss2	60525	acyl-CoA synthetase short-chain family member 2	8.673	NA	NA	-0.55025	-0.719	-1.011	-0.6545	-0.5655	-0.5445	NA	NA	-0.44	NA	-0.54
7	Acvr2b	11481	activin receptor IIB	9.382	NA	-0.512	-0.5215	-0.9965	-1.402	-0.92	-0.646	-0.793	-0.803	-0.739	-0.747	-0.476	-0.423
7	Acvrl1	11482	activin A receptor, type II-like 1	13.05	NA	NA	NA	-0.8565	-1.125	-1.091	-0.837	-1.409	-1.008	-1.013	-0.94	-0.84	-0.602
7	Adam28	13522	a disintegrin and metallopeptidase domain 28	7.93	NA	NA	-0.417	-0.5785	-1.1485	-0.86	NA	0.634	NA	0.6865	1.0805	0.878	1.064
7	Adam33	110751	a disintegrin and metallopeptidase domain 33	9.389	-0.325	-0.846	-0.80575	-1.01975	-1.446	-0.9485	-0.844	-0.886	-0.866	-1.176	-0.8795	-0.803	-0.926
7	Adamts1	11504	a disintegrin-like and metallopeptidase (reprolysin type) with thrombospondin type 1 motif, 1	8.87	-0.438	-0.61	-0.2985	-0.78225	-1.1725	-0.506	-0.8015	NA	NA	NA	-0.461	NA	-0.52
7	Adamtsl4	229595	ADAMTS-like 4	9.958	NA	NA	NA	NA	-0.766	-1.07	-1.025	-0.817	-0.796	-0.711	-0.565	-0.622	-0.505
7	Adcy5	224129	adenylate cyclase 5	8.732	NA	NA	NA	-0.7235	-1.175	-0.5965	-0.4725	-0.6215	-0.6135	-0.5945	-0.707	-0.485	-0.639
7	Adcy8	11514	adenylate cyclase 8	9.151	NA	-0.361	-0.635	-0.753	-1.37	-0.922	-0.961	NA	NA	NA	NA	NA	NA
7	Adcy9	11515	adenylate cyclase 9	11.427	-0.161	-0.525	-0.539	-0.727	-1.271	-0.763	-0.633	NA	NA	NA	NA	NA	NA
7	Adh7	11529	alcohol dehydrogenase 7 (class IV), mu or sigma polypeptide	7.978	NA	NA	-0.5865	-0.9235	NA	NA	1.081	1.468	0.757	0.62	0.782	0.765	0.967
7	Adipor2	68465	adiponectin receptor 2	15.038	NA	NA	NA	-0.5955	-1.062	-0.6365	-0.5115	-0.719	NA	-1.007	-0.526	-0.729	-0.716
7	Adk	11534	adenosine kinase	13.726	NA	NA	-0.4835	-0.752	-1.105	-0.704	NA	NA	NA	NA	NA	NA	NA
7	Adra2a	11551	adrenergic receptor, alpha 2a	8.248	NA	NA	-0.5065	NA	-0.683	NA	NA	NA	NA	NA	NA	NA	1.042
7	Adrb1	11554	adrenergic receptor, beta 1	11.283	NA	NA	NA	-0.64225	-1.46	-0.9535	-0.6595	NA	-0.58	-0.455	NA	NA	NA
7	Adrb2	11555	adrenergic receptor, beta 2	10.984	NA	NA	NA	NA	-1.128	-1.137	-1.145	NA	NA	NA	NA	NA	NA
7	Afap1l1	106877	actin filament associated protein 1-like 1	13.767	NA	NA	-0.4415	-0.7485	-1.516	-0.9795	-0.7045	-0.597	-0.886	-0.6675	-0.5465	-0.5405	-0.459
7	Agap1	347722	ArfGAP with GTPase domain, ankyrin repeat and PH domain 1	9.879	-0.555	-1.106	-0.9625	-1.3025	-1.77	-1.431	-0.562	-0.115	-0.621	-0.875	-0.548	-0.311	NA
7	Agap3	213990	ArfGAP with GTPase domain, ankyrin repeat and PH domain 3	12.357	NA	NA	NA	-0.5945	-1.062	-0.866	NA	NA	-0.947	NA	NA	NA	NA
7	Ager	11596	advanced glycosylation end product-specific receptor	15.381	NA	NA	NA	-0.5345	-1.101	-0.889	-0.562	-0.647	-0.631	-0.495	-0.49	-0.45	NA
7	Agtr1a	11607	angiotensin II receptor, type 1a	10.215	NA	NA	-0.5845	-0.7255	-1.1615	-0.979	-0.839	-0.71	-0.447	-0.75	-0.702	-0.726	-0.792
7	Ahdc1	230793	AT hook, DNA binding motif, containing 1	8.841	-0.485	-1.141	-0.3485	-0.611	-0.705	-0.547	NA	NA	NA	NA	NA	NA	NA
7	Ahnak	66395	AHNAK nucleoprotein (desmoyokin)	12.382	-0.155	-0.432	-0.513	-0.7355	-0.828	-0.74	-0.592	-0.992	-0.455	-1.168	-0.7655	-0.8115	-1.013
7	AI426330	101563	expressed sequence AI426330	9.429	NA	-0.83	-1.13	-1.298	-1.335	-0.68	NA	NA	NA	-0.42	-0.399	-0.357	NA
7	Ak7	78801	adenylate kinase 7	7.737	NA	-0.36	-0.76	-0.8905	-1.523	-1.05	-0.834	-0.355	NA	NA	NA	NA	0.7325
7	Akap2	11641	A kinase (PRKA) anchor protein 2	10.604	NA	NA	NA	NA	-1.2285	-0.733	-1.233	-1.4485	-0.612	-1.7515	-1.419	-1.5695	-2.737
7	Akap5	238276	A kinase (PRKA) anchor protein 5	14.234	-0.308	-0.549	-0.8655	-1.043	-1.628	-1.251	-0.722	-0.978	-0.616	-0.52	-0.565	-0.517	-0.666
7	Akap14	434756	A kinase (PRKA) anchor protein 14	9.193	NA	-0.476	-0.8435	-1.0605	-1.852	-1.086	-0.741	-0.849	-0.568	NA	NA	NA	NA
7	Akr1b7	11997	aldo-keto reductase family 1, member B7	8.54	NA	-0.477	-1.0555	-0.9925	-1.344	-1.129	-0.799	-0.863	-0.712	-0.632	-0.753	-0.402	-0.578
7	Akr1c14	105387	aldo-keto reductase family 1, member C14	11.034	NA	NA	NA	-0.22	-0.897	-1.295	-1.307	NA	NA	NA	NA	NA	NA
7	Alas1	11655	aminolevulinic acid synthase 1	14.838	NA	NA	-0.444	-0.70175	-0.932	-1.017	-0.855	NA	-0.531	-0.572	-0.602	-0.569	NA
7	Alas2	11656	aminolevulinic acid synthase 2, erythroid	13.314	NA	NA	-0.236	-0.627	-2.087	-1.019	-0.55	-1.617	-1.479	-1.554	-1.398	-1.131	-1.095
7	Aldh1a1	11668	aldehyde dehydrogenase family 1, subfamily A1	16.36	NA	-0.707	-0.8085	-1.382	-1.925	-1.571	-0.628	-0.799	-0.727	-0.354	-0.533	NA	NA
7	Aldh1a7	26358	aldehyde dehydrogenase family 1, subfamily A7	14.19	NA	NA	-0.713	-1.3075	-1.367	-1.091	-0.544	-1.018	-0.98	-0.837	-0.806	-0.833	-0.779
7	Aldh2	11669	aldehyde dehydrogenase 2, mitochondrial	10.17	NA	-0.642	-0.55225	-0.77775	-1.303	-1.297	-0.7055	-0.618	-0.7095	-0.5795	-0.5215	NA	NA
7	Aldh6a1	104776	aldehyde dehydrogenase family 6, subfamily A1	12.318	NA	-0.751	-0.96	-1.2555	-1.61	-1.232	-0.915	NA	NA	NA	NA	NA	NA
7	Aldoc	11676	aldolase C, fructose-bisphosphate	7.613	NA	NA	NA	-0.597	NA	NA	NA	1.086	NA	1.046	1.217	1.249	0.987
7	Alox5	11689	arachidonate 5-lipoxygenase	8.953	NA	-0.466	-0.5615	-0.894	-1.621	-0.509	-0.446	-0.605	-0.645	-0.507	-0.525	NA	NA
7	Amhr2	110542	anti-Mullerian hormone type 2 receptor	10.269	NA	NA	-0.384	-0.7025	-1.341	-0.776	NA	-0.589	NA	-0.42	-0.414	NA	-0.408
7	Amotl2	56332	angiomotin-like 2	10.992	NA	NA	-0.4505	-0.6515	-1.177	-0.747	-0.935	NA	NA	NA	NA	NA	NA
7	Ampd1	229665	adenosine monophosphate deaminase 1	7.87	NA	NA	-0.813	-0.7965	-1.333	-1.024	NA	NA	-0.75	NA	NA	NA	NA
7	Amph	218038	amphiphysin	6.661	NA	-0.478	-0.5275	-0.811	-1.541	-0.916	-0.564	-0.856	NA	-0.659	-0.588	-0.571	-0.6055
7	Amy1	11722	amylase 1, salivary	10.621	NA	NA	-0.44025	-0.8975	-1.019	-0.842	-0.549	NA	-0.645	-0.4825	NA	NA	NA
7	Angptl2	26360	angiopoietin-like 2	9.019	NA	NA	NA	-0.80825	-1.2825	-0.923	-0.4145	NA	NA	NA	-0.324	NA	NA
7	Ank3	11735	ankyrin 3, epithelial	13.281	NA	-0.45	-0.69575	-0.71475	-1.3225	NA	-0.561	NA	NA	0.873	0.904	1.066	0.816
7	Ankhd1	108857	ankyrin repeat and KH domain containing 1	8.033	NA	NA	NA	NA	NA	NA	NA	0.903	NA	NA	NA	0.825	1.159
7	Antxr1	69538	anthrax toxin receptor 1	12.962	NA	-0.63	-0.6645	-0.528	-1.069	NA	NA	NA	NA	NA	NA	NA	NA
7	Anxa8	11752	annexin A8	13.053	NA	NA	NA	NA	NA	NA	NA	NA	NA	0.73	1.034	1.119	1.085
7	Aox1	11761	aldehyde oxidase 1	11.344	NA	-0.301	-0.6595	-1.033	-1.483	-1	NA	-0.549	-0.292	NA	NA	NA	NA
7	Aox3	71724	aldehyde oxidase 3	11.089	NA	-0.48	-1.1535	-1.7775	-2.181	-1.708	-0.662	NA	-0.587	NA	NA	NA	NA
7	Ap1ar	211556	adaptor-related protein complex 1 associated regulatory protein	7.675	NA	NA	NA	NA	NA	NA	-0.694	0.951	0.815	0.971	0.956	1.09	1.061
7	Apbb1	11785	amyloid beta (A4) precursor protein-binding, family B, member 1	11.113	NA	NA	-0.4495	-0.8645	-1.599	-0.955	-0.483	-0.921	-0.839	-0.829	-0.834	-0.709	-0.633
7	Apcdd1	494504	adenomatosis polyposis coli down-regulated 1	11.203	NA	NA	NA	NA	-1.055	-0.701	NA	NA	NA	NA	NA	NA	NA
7	Apln	30878	apelin	11.59	NA	NA	NA	-0.47225	-1.398	-0.5615	NA	-0.49	NA	NA	-0.3895	-0.412	-0.45
7	Aplnr	23796	apelin receptor	10.747	NA	-0.491	-0.899	-1.103	-1.695	NA	0.79	NA	NA	NA	NA	NA	NA
7	Aplp2	11804	amyloid beta (A4) precursor-like protein 2	9.116	NA	-0.361	-0.431	-0.657	-1.336	-0.829	-0.678	-0.607	-0.763	-0.39	-0.791	-0.886	-0.5055
7	App	11820	amyloid beta (A4) precursor protein	13.119	-0.193	-0.64	-0.3965	-0.405	-1.0035	-0.683	-0.5915	-0.94	-0.811	-0.533	-0.801	-0.618	-0.4015
7	Appl2	216190	adaptor protein, phosphotyrosine interaction, PH domain and leucine zipper containing 2	11.351	NA	-0.599	-0.5975	-0.9395	-1.142	-0.874	NA	NA	NA	NA	NA	NA	NA
7	Aqp1	11826	aquaporin 1	15.683	NA	NA	-0.215	-0.4695	-1.123	-0.692	-0.42	-1.142	-0.427	-0.733	-0.64	-0.809	-0.795
7	Aqp4	11829	aquaporin 4	7.39	NA	NA	NA	NA	NA	NA	0.9705	1.001	1.077	1.368	1.797	1.534	1.358
7	Arap3	106952	ArfGAP with RhoGAP domain, ankyrin repeat and PH domain 3	14.414	NA	-0.472	-0.629	-0.9545	-1.355	-0.7345	-0.672	-0.587	-0.62	-0.665	-0.742	-0.695	-0.511
7	Arf5	11844	ADP-ribosylation factor 5	9.538	NA	NA	NA	NA	NA	NA	NA	1.04	0.786	0.918	1.174	0.892	0.917
7	Arf6	11845	ADP-ribosylation factor 6	11.444	NA	NA	NA	0.6715	NA	NA	NA	1.1865	0.958	1.0695	1.203	1.0645	1.1025
7	Arhgap5	11855	Rho GTPase activating protein 5	8.256	NA	NA	-0.3495	NA	-0.846	-0.639	-0.617	-0.98	-0.338	-0.93	-0.739	-0.877	-1.036
[truncated: 1,596 more rows]
