# Supplementary material for: Global Transcriptome Analysis in Influenza-Infected Mouse Lungs Reveals the Kinetics of Innate and Adaptive Host Immune Responses
Source: PLoS One. 2012 Jul 17;7(7):e41169. doi: 10.1371/journal.pone.0041169 (PMC3398930; doi:10.1371/journal.pone.0041169)
Supplement: Table S2 — GO term analysis for all DE cluster genes depicted in Figure2. GOBPID: GO term identifier; Pvalue: hypergeometric test; ExpCount: expected count, number of genes expected if randomly selected; Count: observed number of genes; size: number of all genes detected on the microarray chip associated with the GO term; Term: description of the GO term; cluster: number of cluster as described in Figure 2. (XLS) [file pone.0041169.s004.xls]

## Sheet: Sheet1
GOBPID	Pvalue	ExpCount	Count	Size	Term	cluster
GO:0042113	4.80600211478656e-05	0.649932	6	143	B cell activation	1
GO:0060157	0.000121799	0.0181799	2	4	urinary bladder development	1
GO:0015840	0.000302697	0.0272699	2	6	urea transport	1
GO:0032355	0.000336897	0.136349	3	30	response to estradiol stimulus	1
GO:0045683	0.000422523	0.0318149	2	7	negative regulation of epidermis development	1
GO:0030890	0.000448303	0.149984	3	33	positive regulation of B cell proliferation	1
GO:0042886	0.0005617	0.0363598	2	8	amide transport	1
GO:0046456	0.000681893	0.172709	3	38	icosanoid biosynthetic process	1
GO:0006636	0.000736301	0.177254	3	39	unsaturated fatty acid biosynthetic process	1
GO:0006978	0.000897405	0.0454498	2	10	DNA damage response, signal transduction by p53 class mediator resulting in transcription of p21 class mediator	1
GO:0031581	0.000897405	0.0454498	2	10	hemidesmosome assembly	1
GO:0030330	0.0010497	0.199979	3	44	DNA damage response, signal transduction by p53 class mediator	1
GO:0042772	0.00109359	0.0499948	2	11	DNA damage response, signal transduction resulting in transcription	1
GO:0060767	0.00109359	0.0499948	2	11	epithelial cell proliferation involved in prostate gland development	1
GO:0030888	0.0011953	0.209069	3	46	regulation of B cell proliferation	1
GO:0008629	0.00127263	0.213614	3	47	induction of apoptosis by intracellular signals	1
GO:0030850	0.00135304	0.218159	3	48	prostate gland development	1
GO:0050871	0.0016132	0.231794	3	51	positive regulation of B cell activation	1
GO:0019882	0.00170638	0.236339	3	52	antigen processing and presentation	1
GO:0048144	0.00170638	0.236339	3	52	fibroblast proliferation	1
GO:0048145	0.00170638	0.236339	3	52	regulation of fibroblast proliferation	1
GO:0030855	0.00174949	0.863546	5	190	epithelial cell differentiation	1
GO:0019886	0.00179342	0.0636297	2	14	antigen processing and presentation of exogenous peptide antigen via MHC class II	1
GO:0031571	0.00179342	0.0636297	2	14	mitotic cell cycle G1/S transition DNA damage checkpoint	1
GO:0051085	0.00179342	0.0636297	2	14	chaperone mediated protein folding requiring cofactor	1
GO:0006690	0.00190269	0.245429	3	54	icosanoid metabolic process	1
GO:0033559	0.0020059	0.249974	3	55	unsaturated fatty acid metabolic process	1
GO:0006833	0.00206323	0.0681747	2	15	water transport	1
GO:0034644	0.00206323	0.0681747	2	15	cellular response to UV	1
GO:0042100	0.00233622	0.263609	3	58	B cell proliferation	1
GO:0043627	0.00233622	0.263609	3	58	response to estrogen stimulus	1
GO:0002495	0.00235103	0.0727197	2	16	antigen processing and presentation of peptide antigen via MHC class II	1
GO:0042044	0.00235103	0.0727197	2	16	fluid transport	1
GO:0006458	0.00265665	0.0772647	2	17	'de novo' protein folding	1
GO:0051084	0.00265665	0.0772647	2	17	'de novo' posttranslational protein folding	1
GO:0071482	0.00265665	0.0772647	2	17	cellular response to light stimulus	1
GO:0002376	0.00271372	4.76314	12	1048	immune system process	1
GO:0042770	0.00295802	0.286334	3	63	signal transduction in response to DNA damage	1
GO:0019370	0.00297993	0.0818096	2	18	leukotriene biosynthetic process	1
GO:0043450	0.00297993	0.0818096	2	18	alkene biosynthetic process	1
GO:0061077	0.0033207	0.0863546	2	19	chaperone-mediated protein folding	1
GO:0006955	0.00334237	2.47701	8	545	immune response	1
GO:0001942	0.00337543	0.299969	3	66	hair follicle development	1
GO:0022404	0.00337543	0.299969	3	66	molting cycle process	1
GO:0022405	0.00337543	0.299969	3	66	hair cycle process	1
GO:0002460	0.00353237	0.622662	4	137	adaptive immune response based on somatic recombination of immune receptors built from immunoglobulin superfamily domains	1
GO:0002504	0.0036788	0.0908996	2	20	antigen processing and presentation of peptide or polysaccharide antigen via MHC class II	1
GO:0042771	0.0036788	0.0908996	2	20	DNA damage response, signal transduction by p53 class mediator resulting in induction of apoptosis	1
GO:0002250	0.00391436	0.640842	4	141	adaptive immune response	1
GO:0002478	0.00405408	0.0954446	2	21	antigen processing and presentation of exogenous peptide antigen	1
GO:0006691	0.00405408	0.0954446	2	21	leukotriene metabolic process	1
GO:0010165	0.00405408	0.0954446	2	21	response to X-ray	1
GO:0043449	0.00405408	0.0954446	2	21	cellular alkene metabolic process	1
GO:0042303	0.00414785	0.322694	3	71	molting cycle	1
GO:0042633	0.00414785	0.322694	3	71	hair cycle	1
GO:0050864	0.00431413	0.327239	3	72	regulation of B cell activation	1
GO:0002640	0.00454498	0.00454498	1	1	regulation of immunoglobulin biosynthetic process	1
GO:0002642	0.00454498	0.00454498	1	1	positive regulation of immunoglobulin biosynthetic process	1
GO:0007499	0.00454498	0.00454498	1	1	ectoderm and mesoderm interaction	1
GO:0007538	0.00454498	0.00454498	1	1	primary sex determination	1
GO:0007542	0.00454498	0.00454498	1	1	primary sex determination, germ-line	1
GO:0018992	0.00454498	0.00454498	1	1	germ-line sex determination	1
GO:0019100	0.00454498	0.00454498	1	1	male germ-line sex determination	1
GO:0043501	0.00454498	0.00454498	1	1	skeletal muscle adaptation	1
GO:0060197	0.00454498	0.00454498	1	1	cloacal septation	1
GO:0060517	0.00454498	0.00454498	1	1	epithelial cell proliferation involved in prostatic bud elongation	1
GO:0016064	0.00483704	0.340873	3	75	immunoglobulin mediated immune response	1
GO:0031069	0.00485551	0.104535	2	23	hair follicle morphogenesis	1
GO:0031575	0.00485551	0.104535	2	23	mitotic cell cycle G1/S transition checkpoint	1
GO:0071779	0.00485551	0.104535	2	23	G1/S transition checkpoint	1
GO:0046649	0.00487465	1.56802	6	345	lymphocyte activation	1
GO:0019724	0.00520601	0.349963	3	77	B cell mediated immunity	1
GO:0046651	0.00547035	0.704472	4	155	lymphocyte proliferation	1
GO:0032943	0.00559515	0.709017	4	156	mononuclear cell proliferation	1
GO:0050671	0.00579049	0.363598	3	80	positive regulation of lymphocyte proliferation	1
GO:0071216	0.00579049	0.363598	3	80	cellular response to biotic stimulus	1
GO:0001655	0.00585045	0.718107	4	158	urogenital system development	1
GO:0070661	0.00598097	0.722652	4	159	leukocyte proliferation	1
GO:0032946	0.00599369	0.368143	3	81	positive regulation of mononuclear cell proliferation	1
GO:0019884	0.00618249	0.118169	2	26	antigen processing and presentation of exogenous antigen	1
GO:0045682	0.00618249	0.118169	2	26	regulation of epidermis development	1
GO:2000045	0.00618249	0.118169	2	26	regulation of G1/S transition of mitotic cell cycle	1
GO:0070665	0.00641279	0.377233	3	83	positive regulation of leukocyte proliferation	1
GO:0010332	0.00665748	0.122714	2	27	response to gamma radiation	1
GO:0008544	0.0075466	0.772647	4	170	epidermis development	1
GO:0002684	0.00790225	1.73618	6	382	positive regulation of immune system process	1
GO:0060740	0.00817829	0.136349	2	30	prostate gland epithelium morphogenesis	1
GO:0071478	0.00817829	0.136349	2	30	cellular response to radiation	1
GO:0048608	0.00850458	0.799916	4	176	reproductive structure development	1
GO:0002792	0.00871667	0.140894	2	31	negative regulation of peptide secretion	1
GO:0060512	0.00871667	0.140894	2	31	prostate gland morphogenesis	1
GO:0002252	0.00875289	1.2635	5	278	immune effector process	1
GO:0006851	0.00906954	0.00908996	1	2	mitochondrial calcium ion transport	1
GO:0031296	0.00906954	0.00908996	1	2	B cell costimulation	1
GO:0042488	0.00906954	0.00908996	1	2	positive regulation of odontogenesis of dentine-containing tooth	1
GO:0051799	0.00906954	0.00908996	1	2	negative regulation of hair follicle development	1
GO:0060516	0.00906954	0.00908996	1	2	primary prostatic bud elongation	1
GO:0060529	0.00906954	0.00908996	1	2	squamous basal epithelial stem cell differentiation involved in prostate gland acinus development	1
GO:0090403	0.00906954	0.00908996	1	2	oxidative stress-induced premature senescence	1
GO:0030856	0.00927052	0.145439	2	32	regulation of epithelial cell differentiation	1
GO:0048002	0.00927052	0.145439	2	32	antigen processing and presentation of peptide antigen	1
GO:0048730	0.00927052	0.145439	2	32	epidermis morphogenesis	1
GO:0045321	0.00978533	1.81799	6	400	leukocyte activation	1
GO:0008630	0.0098397	0.149984	2	33	DNA damage response, signal transduction resulting in induction of apoptosis	1
GO:0050830	0.0110234	0.159074	2	35	defense response to Gram-positive bacterium	1
GO:0045596	0.0111191	1.34077	5	295	negative regulation of cell differentiation	1
GO:0048146	0.0116377	0.163619	2	36	positive regulation of fibroblast proliferation	1
GO:0071214	0.0116377	0.163619	2	36	cellular response to abiotic stimulus	1
GO:0042742	0.0128166	0.486313	3	107	defense response to bacterium	1
GO:0006984	0.0129103	0.172709	2	38	ER-nucleus signaling pathway	1
GO:0007044	0.0129103	0.172709	2	38	cell-substrate junction assembly	1
GO:0034976	0.0129103	0.172709	2	38	response to endoplasmic reticulum stress	1
GO:0002682	0.0134143	2.53155	7	557	regulation of immune system process	1
GO:0043406	0.0134686	0.495403	3	109	positive regulation of MAP kinase activity	1
GO:0002074	0.0135738	0.0136349	1	3	extraocular skeletal muscle development	1
GO:0002309	0.0135738	0.0136349	1	3	T cell proliferation involved in immune response	1
GO:0002378	0.0135738	0.0136349	1	3	immunoglobulin biosynthetic process	1
GO:0002636	0.0135738	0.0136349	1	3	positive regulation of germinal center formation	1
GO:0006663	0.0135738	0.0136349	1	3	platelet activating factor biosynthetic process	1
GO:0014888	0.0135738	0.0136349	1	3	striated muscle adaptation	1
GO:0034259	0.0135738	0.0136349	1	3	negative regulation of Rho GTPase activity	1
GO:0046469	0.0135738	0.0136349	1	3	platelet activating factor metabolic process	1
GO:0048807	0.0135738	0.0136349	1	3	female genitalia morphogenesis	1
GO:0060729	0.0135738	0.0136349	1	3	intestinal epithelial structure maintenance	1
GO:0090400	0.0135738	0.0136349	1	3	stress-induced premature senescence	1
GO:0048545	0.0151802	0.518128	3	114	response to steroid hormone stimulus	1
GO:0001775	0.0155467	2.01343	6	443	cell activation	1
GO:0043588	0.0156278	0.190889	2	42	skin development	1
GO:0050670	0.016634	0.536308	3	118	regulation of lymphocyte proliferation	1
GO:0032944	0.0170092	0.540853	3	119	regulation of mononuclear cell proliferation	1
GO:0007569	0.0170705	0.199979	2	44	cell aging	1
GO:0032526	0.0170705	0.199979	2	44	response to retinoic acid	1
GO:0006633	0.0177739	0.549943	3	121	fatty acid biosynthetic process	1
GO:0070663	0.0177739	0.549943	3	121	regulation of leukocyte proliferation	1
GO:0000270	0.0180578	0.0181799	1	4	peptidoglycan metabolic process	1
GO:0000733	0.0180578	0.0181799	1	4	DNA strand renaturation	1
GO:0006216	0.0180578	0.0181799	1	4	cytidine catabolic process	1
GO:0009253	0.0180578	0.0181799	1	4	peptidoglycan catabolic process	1
GO:0009972	0.0180578	0.0181799	1	4	cytidine deamination	1
GO:0042482	0.0180578	0.0181799	1	4	positive regulation of odontogenesis	1
GO:0045110	0.0180578	0.0181799	1	4	intermediate filament bundle assembly	1
GO:0045617	0.0180578	0.0181799	1	4	negative regulation of keratinocyte differentiation	1
GO:0046087	0.0180578	0.0181799	1	4	cytidine metabolic process	1
GO:0046133	0.0180578	0.0181799	1	4	pyrimidine ribonucleoside catabolic process	1
GO:0046618	0.0180578	0.0181799	1	4	drug export	1
GO:0048312	0.0180578	0.0181799	1	4	intracellular distribution of mitochondria	1
GO:0060737	0.0180578	0.0181799	1	4	prostate gland morphogenetic growth	1
GO:0070295	0.0180578	0.0181799	1	4	renal water absorption	1
GO:0033189	0.0185677	0.209069	2	46	response to vitamin A	1
GO:0042475	0.0193363	0.213614	2	47	odontogenesis of dentine-containing tooth	1
GO:0000077	0.0201182	0.218159	2	48	DNA damage checkpoint	1
GO:0051251	0.0218821	0.595392	3	131	positive regulation of lymphocyte activation	1
GO:0002449	0.0223191	0.599937	3	132	lymphocyte mediated immunity	1
GO:0001302	0.0225216	0.0227249	1	5	replicative cell aging	1
GO:0001961	0.0225216	0.0227249	1	5	positive regulation of cytokine-mediated signaling pathway	1
GO:0002326	0.0225216	0.0227249	1	5	B cell lineage commitment	1
GO:0002634	0.0225216	0.0227249	1	5	regulation of germinal center formation	1
GO:0003097	0.0225216	0.0227249	1	5	renal water transport	1
GO:0015722	0.0225216	0.0227249	1	5	canalicular bile acid transport	1
GO:0015793	0.0225216	0.0227249	1	5	glycerol transport	1
GO:0030277	0.0225216	0.0227249	1	5	maintenance of gastrointestinal epithelium	1
GO:0030540	0.0225216	0.0227249	1	5	female genitalia development	1
GO:0045605	0.0225216	0.0227249	1	5	negative regulation of epidermal cell differentiation	1
GO:0046135	0.0225216	0.0227249	1	5	pyrimidine nucleoside catabolic process	1
GO:0048311	0.0225216	0.0227249	1	5	mitochondrion distribution	1
GO:0070293	0.0225216	0.0227249	1	5	renal absorption	1
GO:0007093	0.0225418	0.231794	2	51	mitotic cell cycle checkpoint	1
GO:0000902	0.0233314	2.20886	6	486	cell morphogenesis	1
GO:0031570	0.0233752	0.236339	2	52	DNA integrity checkpoint	1
GO:0055067	0.0233752	0.236339	2	52	monovalent inorganic cation homeostasis	1
GO:0009968	0.0241317	1.63619	5	360	negative regulation of signal transduction	1
GO:0051093	0.0246413	1.64528	5	362	negative regulation of developmental process	1
GO:0071902	0.0250411	0.627207	3	138	positive regulation of protein serine/threonine kinase activity	1
GO:0034329	0.0250796	0.245429	2	54	cell junction assembly	1
GO:0042221	0.0253769	7.16289	13	1576	response to chemical stimulus	1
GO:0006839	0.0259503	0.249974	2	55	mitochondrial transport	1
GO:0033077	0.0268332	0.254519	2	56	T cell differentiation in thymus	1
GO:0006977	0.0269654	0.0272699	1	6	DNA damage response, signal transduction by p53 class mediator resulting in cell cycle arrest	1
GO:0009247	0.0269654	0.0272699	1	6	glycolipid biosynthetic process	1
GO:0030859	0.0269654	0.0272699	1	6	polarized epithelial cell differentiation	1
GO:0034261	0.0269654	0.0272699	1	6	negative regulation of Ras GTPase activity	1
GO:0042149	0.0269654	0.0272699	1	6	cellular response to glucose starvation	1
GO:0043518	0.0269654	0.0272699	1	6	negative regulation of DNA damage response, signal transduction by p53 class mediator	1
GO:0043569	0.0269654	0.0272699	1	6	negative regulation of insulin-like growth factor receptor signaling pathway	1
GO:0043589	0.0269654	0.0272699	1	6	skin morphogenesis	1
GO:0060009	0.0269654	0.0272699	1	6	Sertoli cell development	1
GO:0060760	0.0269654	0.0272699	1	6	positive regulation of response to cytokine stimulus	1
GO:0072395	0.0269654	0.0272699	1	6	signal transduction involved in cell cycle checkpoint	1
GO:0072401	0.0269654	0.0272699	1	6	signal transduction involved in DNA integrity checkpoint	1
GO:0072404	0.0269654	0.0272699	1	6	signal transduction involved in G1/S transition checkpoint	1
GO:0072413	0.0269654	0.0272699	1	6	signal transduction involved in mitotic cell cycle checkpoint	1
GO:0072422	0.0269654	0.0272699	1	6	signal transduction involved in DNA damage checkpoint	1
GO:0072431	0.0269654	0.0272699	1	6	signal transduction involved in mitotic cell cycle G1/S transition DNA damage checkpoint	1
GO:0072474	0.0269654	0.0272699	1	6	signal transduction involved in mitotic cell cycle G1/S checkpoint	1
GO:0090399	0.0269654	0.0272699	1	6	replicative senescence	1
GO:0002696	0.0274402	0.649932	3	143	positive regulation of leukocyte activation	1
GO:0031667	0.0274402	0.649932	3	143	response to nutrient levels	1
GO:0002285	0.0277281	0.259064	2	57	lymphocyte activation involved in immune response	1
GO:0042493	0.0279343	0.654477	3	144	response to drug	1
GO:0045137	0.0279343	0.654477	3	144	development of primary sexual characteristics	1
GO:0033273	0.028635	0.263609	2	58	response to vitamin	1
GO:0009607	0.0295413	1.72709	5	380	response to biotic stimulus	1
GO:0002377	0.0295537	0.268154	2	59	immunoglobulin production	1
GO:0031669	0.0295537	0.268154	2	59	cellular response to nutrient levels	1
GO:0050867	0.029958	0.672657	3	148	positive regulation of cell activation	1
GO:0000904	0.0313024	1.75436	5	386	cell morphogenesis involved in differentiation	1
GO:0002067	0.0313892	0.0318149	1	7	glandular epithelial cell differentiation	1
GO:0006027	0.0313892	0.0318149	1	7	glycosaminoglycan catabolic process	1
GO:0008635	0.0313892	0.0318149	1	7	activation of caspase activity by cytochrome c	1
GO:0010669	0.0313892	0.0318149	1	7	epithelial structure maintenance	1
GO:0016048	0.0313892	0.0318149	1	7	detection of temperature stimulus	1
GO:0031065	0.0313892	0.0318149	1	7	positive regulation of histone deacetylation	1
GO:0060008	0.0313892	0.0318149	1	7	Sertoli cell differentiation	1
GO:0060770	0.0313892	0.0318149	1	7	negative regulation of epithelial cell proliferation involved in prostate gland development	1
GO:0032989	0.0318501	2.37702	6	523	cellular component morphogenesis	1
GO:0035556	0.0325411	5.89029	11	1296	intracellular signal transduction	1
GO:0030154	0.0326314	8.99906	15	1980	cell differentiation	1
GO:0030216	0.0333438	0.286334	2	63	keratinocyte differentiation	1
GO:0042476	0.0333438	0.286334	2	63	odontogenesis	1
GO:0048741	0.0333438	0.286334	2	63	skeletal muscle fiber development	1
GO:0023057	0.0337517	1.79072	5	394	negative regulation of signaling	1
GO:0010648	0.034066	1.79527	5	395	negative regulation of cell communication	1
GO:0007409	0.0342775	1.2226	4	269	axonogenesis	1
GO:0006959	0.0343196	0.290879	2	64	humoral immune response	1
GO:0050680	0.0343196	0.290879	2	64	negative regulation of epithelial cell proliferation	1
GO:0043405	0.0347874	0.713562	3	157	regulation of MAP kinase activity	1
GO:0002360	0.0357931	0.0363598	1	8	T cell lineage commitment	1
GO:0007406	0.0357931	0.0363598	1	8	negative regulation of neuroblast proliferation	1
GO:0030502	0.0357931	0.0363598	1	8	negative regulation of bone mineralization	1
GO:0031063	0.0357931	0.0363598	1	8	regulation of histone deacetylation	1
GO:0034260	0.0357931	0.0363598	1	8	negative regulation of GTPase activity	1
GO:0042454	0.0357931	0.0363598	1	8	ribonucleoside catabolic process	1
GO:0045662	0.0357931	0.0363598	1	8	negative regulation of myoblast differentiation	1
GO:0045747	0.0357931	0.0363598	1	8	positive regulation of Notch signaling pathway	1
GO:0051797	0.0357931	0.0363598	1	8	regulation of hair follicle development	1
GO:0055075	0.0357931	0.0363598	1	8	potassium ion homeostasis	1
GO:0055078	0.0357931	0.0363598	1	8	sodium ion homeostasis	1
GO:0060513	0.0357931	0.0363598	1	8	prostatic bud formation	1
GO:0010212	0.0363044	0.299969	2	66	response to ionizing radiation	1
GO:0015718	0.0363044	0.299969	2	66	monocarboxylic acid transport	1
GO:0048634	0.0363044	0.299969	2	66	regulation of muscle organ development	1
GO:0051262	0.0363044	0.299969	2	66	protein tetramerization	1
GO:0002443	0.0364816	0.727197	3	160	leukocyte mediated immunity	1
GO:0048468	0.0374377	4.54043	9	999	cell development	1
GO:0050731	0.0383325	0.309059	2	68	positive regulation of peptidyl-tyrosine phosphorylation	1
GO:0048869	0.0393016	9.22176	15	2029	cellular developmental process	1
GO:0009411	0.0393625	0.313604	2	69	response to UV	1
GO:0009991	0.0393983	0.749922	3	165	response to extracellular stimulus	1
GO:0042127	0.0397271	3.87232	8	852	regulation of cell proliferation	1
GO:0015791	0.0401772	0.0409048	1	9	polyol transport	1
GO:0042487	0.0401772	0.0409048	1	9	regulation of odontogenesis of dentine-containing tooth	1
GO:0042634	0.0401772	0.0409048	1	9	regulation of hair cycle	1
GO:0045059	0.0401772	0.0409048	1	9	positive thymic T cell selection	1
GO:0070168	0.0401772	0.0409048	1	9	negative regulation of biomineral tissue development	1
GO:0071299	0.0401772	0.0409048	1	9	cellular response to vitamin A	1
GO:0071300	0.0401772	0.0409048	1	9	cellular response to retinoic acid	1
GO:0090312	0.0401772	0.0409048	1	9	positive regulation of protein deacetylation	1
GO:0000082	0.040403	0.318149	2	70	G1/S transition of mitotic cell cycle	1
GO:0009581	0.040403	0.318149	2	70	detection of external stimulus	1
GO:0000187	0.0435863	0.331784	2	73	activation of MAPK activity	1
GO:0048747	0.0435863	0.331784	2	73	muscle fiber development	1
GO:0006878	0.0445417	0.0454498	1	10	cellular copper ion homeostasis	1
GO:0006983	0.0445417	0.0454498	1	10	ER overload response	1
GO:0009164	0.0445417	0.0454498	1	10	nucleoside catabolic process	1
GO:0030857	0.0445417	0.0454498	1	10	negative regulation of epithelial cell differentiation	1
GO:0032331	0.0445417	0.0454498	1	10	negative regulation of chondrocyte differentiation	1
GO:0040037	0.0445417	0.0454498	1	10	negative regulation of fibroblast growth factor receptor signaling pathway	1
GO:0045060	0.0445417	0.0454498	1	10	negative thymic T cell selection	1
GO:0045616	0.0445417	0.0454498	1	10	regulation of keratinocyte differentiation	1
GO:0060768	0.0445417	0.0454498	1	10	regulation of epithelial cell proliferation involved in prostate gland development	1
GO:0090311	0.0445417	0.0454498	1	10	regulation of protein deacetylation	1
GO:0007154	0.0445483	6.19935	11	1364	cell communication	1
GO:0007548	0.0449384	0.790826	3	174	sex differentiation	1
GO:0060429	0.0451006	1.94071	5	427	epithelium development	1
GO:0034330	0.0457588	0.340873	2	75	cell junction organization	1
GO:0050768	0.0457588	0.340873	2	75	negative regulation of neurogenesis	1
GO:0007417	0.0466144	1.95889	5	431	central nervous system development	1
GO:0002467	0.0488865	0.0499948	1	11	germinal center formation	1
GO:0007520	0.0488865	0.0499948	1	11	myoblast fusion	1
GO:0015721	0.0488865	0.0499948	1	11	bile acid and bile salt transport	1
GO:0016045	0.0488865	0.0499948	1	11	detection of bacterium	1
GO:0030238	0.0488865	0.0499948	1	11	male sex determination	1
GO:0031293	0.0488865	0.0499948	1	11	membrane protein intracellular domain proteolysis	1
GO:0031294	0.0488865	0.0499948	1	11	lymphocyte costimulation	1
GO:0031295	0.0488865	0.0499948	1	11	T cell costimulation	1
GO:0032855	0.0488865	0.0499948	1	11	positive regulation of Rac GTPase activity	1
GO:0043383	0.0488865	0.0499948	1	11	negative T cell selection	1
GO:0045022	0.0488865	0.0499948	1	11	early endosome to late endosome transport	1
GO:0045078	0.0488865	0.0499948	1	11	positive regulation of interferon-gamma biosynthetic process	1
GO:0046902	0.0488865	0.0499948	1	11	regulation of mitochondrial membrane permeability	1
GO:0050482	0.0488865	0.0499948	1	11	arachidonic acid secretion	1
GO:0055070	0.0488865	0.0499948	1	11	copper ion homeostasis	1
GO:0060601	0.0488865	0.0499948	1	11	lateral sprouting from an epithelium	1
GO:0071158	0.0488865	0.0499948	1	11	positive regulation of cell cycle arrest	1
GO:0016043	0.0490413	12.8577	19	2829	cellular component organization	1
GO:0007584	0.049091	0.354508	2	78	response to nutrient	1
GO:0009913	0.049091	0.354508	2	78	epidermal cell differentiation	1
GO:0002376	6.140421306882e-10	1.80671	14	1048	immune system process	2
GO:0001775	4.13706913685782e-08	0.763713	9	443	cell activation	2
GO:0042113	1.46741668392807e-07	0.246526	6	143	B cell activation	2
GO:0045321	2.9789384231897e-07	0.689583	8	400	leukocyte activation	2
GO:0046649	1.65923712791148e-06	0.594765	7	345	lymphocyte activation	2
GO:0048731	2.72840954102166e-06	4.08578	15	2370	system development	2
GO:0002768	5.8460964337338e-06	0.118953	4	69	immune response-regulating cell surface receptor signaling pathway	2
GO:0048856	9.85194359088864e-06	4.52539	15	2625	anatomical structure development	2
GO:0048513	1.77066442246274e-05	2.99969	12	1740	organ development	2
GO:0007275	2.83640963157703e-05	4.93224	15	2861	multicellular organismal development	2
GO:0048534	7.40711584049998e-05	0.72751	6	422	hemopoietic or lymphoid organ development	2
GO:0032502	8.20490086067079e-05	5.38909	15	3126	developmental process	2
GO:0002520	0.00010044	0.768885	6	446	immune system development	2
GO:0050794	0.000104364	12.0194	23	6972	regulation of cellular process	2
GO:0065007	0.000141471	13.2055	24	7660	biological regulation	2
GO:0002764	0.000151726	0.272385	4	158	immune response-regulating signaling pathway	2
GO:0002429	0.000207423	0.115505	3	67	immune response-activating cell surface receptor signaling pathway	2
GO:0050776	0.000210472	0.555114	5	322	regulation of immune response	2
GO:0050789	0.00023289	12.5814	23	7298	regulation of biological process	2
GO:0006955	0.000298161	0.939557	6	545	immune response	2
GO:0030154	0.000315081	3.41344	11	1980	cell differentiation	2
GO:0002682	0.000335038	0.960244	6	557	regulation of immune system process	2
GO:0048869	0.000390099	3.49791	11	2029	cellular developmental process	2
GO:0048535	0.00048388	0.0327552	2	19	lymph node development	2
GO:0002504	0.000537065	0.0344792	2	20	antigen processing and presentation of peptide or polysaccharide antigen via MHC class II	2
GO:0007166	0.000682842	4.37368	12	2537	cell surface receptor linked signaling pathway	2
GO:0050853	0.000712835	0.039651	2	23	B cell receptor signaling pathway	2
GO:0002521	0.000837475	0.427542	4	248	leukocyte differentiation	2
GO:0006873	0.000840105	0.751646	5	436	cellular ion homeostasis	2
GO:0045104	0.000843438	0.0430989	2	25	intermediate filament cytoskeleton organization	2
GO:0050778	0.000902047	0.436161	4	253	positive regulation of immune response	2
GO:0051235	0.00091214	0.191359	3	111	maintenance of location	2
GO:0045103	0.00091274	0.0448229	2	26	intermediate filament-based process	2
GO:0055065	0.000915371	0.437885	4	254	metal ion homeostasis	2
GO:0055082	0.000977565	0.777505	5	451	cellular chemical homeostasis	2
GO:0050801	0.00122011	0.817156	5	474	ion homeostasis	2
GO:0051239	0.0015714	2.29976	8	1334	regulation of multicellular organismal process	2
GO:0032805	0.00172396	0.00172396	1	1	positive regulation of low-density lipoprotein particle receptor catabolic process	2
GO:0045162	0.00172396	0.00172396	1	1	clustering of voltage-gated sodium channels	2
GO:0002455	0.00184838	0.0637864	2	37	humoral immune response mediated by circulating immunoglobulin	2
GO:0055080	0.00192866	0.536151	4	311	cation homeostasis	2
GO:0019725	0.00197929	0.911974	5	529	cellular homeostasis	2
GO:0009987	0.00206814	19.8531	28	11516	cellular process	2
GO:0002757	0.00237738	0.267213	3	155	immune response-activating signal transduction	2
GO:0048878	0.0032934	1.02575	5	595	chemical homeostasis	2
GO:0002876	0.00344503	0.00344792	1	2	positive regulation of chronic inflammatory response to antigenic stimulus	2
GO:0030505	0.00344503	0.00344792	1	2	inorganic diphosphate transport	2
GO:0033875	0.00344503	0.00344792	1	2	ribonucleoside bisphosphate metabolic process	2
GO:0034032	0.00344503	0.00344792	1	2	purine nucleoside bisphosphate metabolic process	2
GO:0034035	0.00344503	0.00344792	1	2	purine ribonucleoside bisphosphate metabolic process	2
GO:0042231	0.00344503	0.00344792	1	2	interleukin-13 biosynthetic process	2
GO:0045082	0.00344503	0.00344792	1	2	positive regulation of interleukin-10 biosynthetic process	2
GO:0045366	0.00344503	0.00344792	1	2	regulation of interleukin-13 biosynthetic process	2
GO:0045368	0.00344503	0.00344792	1	2	positive regulation of interleukin-13 biosynthetic process	2
GO:0045541	0.00344503	0.00344792	1	2	negative regulation of cholesterol biosynthetic process	2
GO:0050427	0.00344503	0.00344792	1	2	3'-phosphoadenosine 5'-phosphosulfate metabolic process	2
GO:0051933	0.00344503	0.00344792	1	2	amino acid uptake involved in synaptic transmission	2
GO:0051935	0.00344503	0.00344792	1	2	glutamate uptake involved in synaptic transmission	2
GO:0060075	0.00344503	0.00344792	1	2	regulation of resting membrane potential	2
GO:0090206	0.00344503	0.00344792	1	2	negative regulation of cholesterol metabolic process	2
GO:0019882	0.00362119	0.0896458	2	52	antigen processing and presentation	2
GO:0002684	0.00404363	0.658552	4	382	positive regulation of immune system process	2
GO:0002253	0.00421859	0.327552	3	190	activation of immune response	2
GO:0050851	0.00433518	0.0982656	2	57	antigen receptor-mediated signaling pathway	2
GO:0030097	0.00435232	0.672344	4	390	hemopoiesis	2
GO:0040008	0.00459408	0.682687	4	396	regulation of growth	2
GO:0002430	0.00516323	0.00517187	1	3	complement receptor mediated signaling pathway	2
GO:0002874	0.00516323	0.00517187	1	3	regulation of chronic inflammatory response to antigenic stimulus	2
GO:0006358	0.00516323	0.00517187	1	3	regulation of transcription from RNA polymerase II promoter, global	2
GO:0042091	0.00516323	0.00517187	1	3	interleukin-10 biosynthetic process	2
GO:0045074	0.00516323	0.00517187	1	3	regulation of interleukin-10 biosynthetic process	2
GO:0045719	0.00516323	0.00517187	1	3	negative regulation of glycogen biosynthetic process	2
GO:0045817	0.00516323	0.00517187	1	3	positive regulation of transcription from RNA polymerase II promoter, global	2
GO:0048733	0.00516323	0.00517187	1	3	sebaceous gland development	2
GO:0006874	0.00542714	0.358583	3	208	cellular calcium ion homeostasis	2
GO:0006959	0.00543499	0.110333	2	64	humoral immune response	2
GO:0023052	0.00568757	7.11995	14	4130	signaling	2
GO:0001942	0.00577036	0.113781	2	66	hair follicle development	2
GO:0022404	0.00577036	0.113781	2	66	molting cycle process	2
GO:0022405	0.00577036	0.113781	2	66	hair cycle process	2
GO:0055074	0.00579609	0.367203	3	213	calcium ion homeostasis	2
GO:0072503	0.00625834	0.377547	3	219	cellular divalent inorganic cation homeostasis	2
GO:0090066	0.00633917	0.748198	4	434	regulation of anatomical structure size	2
GO:0042303	0.00664923	0.122401	2	71	molting cycle	2
GO:0042633	0.00664923	0.122401	2	71	hair cycle	2
GO:0072507	0.00665997	0.386167	3	224	divalent inorganic cation homeostasis	2
GO:0002439	0.00687856	0.00689583	1	4	chronic inflammatory response to antigenic stimulus	2
GO:0010544	0.00687856	0.00689583	1	4	negative regulation of platelet activation	2
GO:0032488	0.00687856	0.00689583	1	4	Cdc42 protein signal transduction	2
GO:0032802	0.00687856	0.00689583	1	4	low-density lipoprotein particle receptor catabolic process	2
GO:0032803	0.00687856	0.00689583	1	4	regulation of low-density lipoprotein particle receptor catabolic process	2
GO:0042097	0.00687856	0.00689583	1	4	interleukin-4 biosynthetic process	2
GO:0045161	0.00687856	0.00689583	1	4	neuronal ion channel clustering	2
GO:0045402	0.00687856	0.00689583	1	4	regulation of interleukin-4 biosynthetic process	2
GO:0045404	0.00687856	0.00689583	1	4	positive regulation of interleukin-4 biosynthetic process	2
GO:0046642	0.00687856	0.00689583	1	4	negative regulation of alpha-beta T cell proliferation	2
GO:0032501	0.00690345	8.08709	15	4691	multicellular organismal process	2
GO:0050865	0.00707671	0.394786	3	229	regulation of cell activation	2
GO:0016064	0.0073934	0.129297	2	75	immunoglobulin mediated immune response	2
GO:0042110	0.00742107	0.401682	3	233	T cell activation	2
GO:0050866	0.00758508	0.131021	2	76	negative regulation of cell activation	2
GO:0019724	0.007779	0.132745	2	77	B cell mediated immunity	2
GO:0006875	0.00851337	0.42237	3	245	cellular metal ion homeostasis	2
GO:0002678	0.00859101	0.00861979	1	5	positive regulation of chronic inflammatory response	2
GO:0006927	0.00859101	0.00861979	1	5	transformed cell apoptosis	2
GO:0010107	0.00859101	0.00861979	1	5	potassium ion import	2
GO:0034380	0.00859101	0.00861979	1	5	high-density lipoprotein particle assembly	2
GO:0042159	0.00859101	0.00861979	1	5	lipoprotein catabolic process	2
GO:0070307	0.00859101	0.00861979	1	5	lens fiber cell development	2
GO:0070874	0.00859101	0.00861979	1	5	negative regulation of glycogen metabolic process	2
GO:0048771	0.00962381	0.14826	2	86	tissue remodeling	2
GO:0009890	0.0101543	1.34296	5	779	negative regulation of biosynthetic process	2
GO:0006707	0.0103006	0.0103437	1	6	cholesterol catabolic process	2
GO:0016127	0.0103006	0.0103437	1	6	sterol catabolic process	2
GO:0019227	0.0103006	0.0103437	1	6	neuronal action potential propagation	2
GO:0030643	0.0103006	0.0103437	1	6	cellular phosphate ion homeostasis	2
GO:0032616	0.0103006	0.0103437	1	6	interleukin-13 production	2
GO:0032656	0.0103006	0.0103437	1	6	regulation of interleukin-13 production	2
GO:0034374	0.0103006	0.0103437	1	6	low-density lipoprotein particle remodeling	2
GO:0034384	0.0103006	0.0103437	1	6	high-density lipoprotein particle clearance	2
GO:0034447	0.0103006	0.0103437	1	6	very-low-density lipoprotein particle clearance	2
GO:0051798	0.0103006	0.0103437	1	6	positive regulation of hair follicle development	2
GO:0072502	0.0103006	0.0103437	1	6	cellular trivalent inorganic anion homeostasis	2
GO:0002573	0.0107248	0.15688	2	91	myeloid leukocyte differentiation	2
GO:0048469	0.0109513	0.158604	2	92	cell maturation	2
GO:0048583	0.0112082	2.53077	7	1468	regulation of response to stimulus	2
GO:0048518	0.0114612	4.57538	10	2654	positive regulation of biological process	2
GO:0030003	0.0116418	0.474088	3	275	cellular cation homeostasis	2
GO:0002925	0.0120073	0.0120677	1	7	positive regulation of humoral immune response mediated by circulating immunoglobulin	2
GO:0010873	0.0120073	0.0120677	1	7	positive regulation of cholesterol esterification	2
GO:0031953	0.0120073	0.0120677	1	7	negative regulation of protein autophosphorylation	2
GO:0034382	0.0120073	0.0120677	1	7	chylomicron remnant clearance	2
GO:0051000	0.0120073	0.0120677	1	7	positive regulation of nitric-oxide synthase activity	2
GO:0051938	0.0120073	0.0120677	1	7	L-glutamate import	2
GO:0071830	0.0120073	0.0120677	1	7	triglyceride-rich lipoprotein particle clearance	2
GO:0050896	0.013535	9.54038	16	5534	response to stimulus	2
GO:0010543	0.0137112	0.0137917	1	8	regulation of platelet activation	2
GO:0010872	0.0137112	0.0137917	1	8	regulation of cholesterol esterification	2
GO:0010875	0.0137112	0.0137917	1	8	positive regulation of cholesterol efflux	2
GO:0030828	0.0137112	0.0137917	1	8	positive regulation of cGMP biosynthetic process	2
GO:0032799	0.0137112	0.0137917	1	8	low-density lipoprotein receptor particle metabolic process	2
GO:0032801	0.0137112	0.0137917	1	8	receptor catabolic process	2
GO:0046325	0.0137112	0.0137917	1	8	negative regulation of glucose import	2
GO:0051797	0.0137112	0.0137917	1	8	regulation of hair follicle development	2
GO:0055062	0.0137112	0.0137917	1	8	phosphate ion homeostasis	2
GO:0055075	0.0137112	0.0137917	1	8	potassium ion homeostasis	2
GO:0072506	0.0137112	0.0137917	1	8	trivalent inorganic anion homeostasis	2
GO:0010551	0.0149568	0.520635	3	302	regulation of gene-specific transcription from RNA polymerase II promoter	2
GO:0032569	0.0150889	0.522359	3	303	gene-specific transcription from RNA polymerase II promoter	2
GO:0002676	0.0154123	0.0155156	1	9	regulation of chronic inflammatory response	2
GO:0010829	0.0154123	0.0155156	1	9	negative regulation of glucose transport	2
GO:0010874	0.0154123	0.0155156	1	9	regulation of cholesterol efflux	2
GO:0015671	0.0154123	0.0155156	1	9	oxygen transport	2
GO:0022010	0.0154123	0.0155156	1	9	central nervous system myelination	2
GO:0032291	0.0154123	0.0155156	1	9	axon ensheathment in central nervous system	2
GO:0032373	0.0154123	0.0155156	1	9	positive regulation of sterol transport	2
GO:0032376	0.0154123	0.0155156	1	9	positive regulation of cholesterol transport	2
GO:0034372	0.0154123	0.0155156	1	9	very-low-density lipoprotein particle remodeling	2
GO:0034377	0.0154123	0.0155156	1	9	plasma lipoprotein particle assembly	2
GO:0042487	0.0154123	0.0155156	1	9	regulation of odontogenesis of dentine-containing tooth	2
GO:0042634	0.0154123	0.0155156	1	9	regulation of hair cycle	2
GO:0071804	0.0154123	0.0155156	1	9	cellular potassium ion transport	2
GO:0071805	0.0154123	0.0155156	1	9	potassium ion transmembrane transport	2
GO:0007519	0.0161875	0.194807	2	113	skeletal muscle tissue development	2
GO:0042592	0.0163849	1.51363	5	878	homeostatic process	2
GO:0002863	0.0171104	0.0172396	1	10	positive regulation of inflammatory response to antigenic stimulus	2
GO:0002923	0.0171104	0.0172396	1	10	regulation of humoral immune response mediated by circulating immunoglobulin	2
GO:0010894	0.0171104	0.0172396	1	10	negative regulation of steroid biosynthetic process	2
GO:0030825	0.0171104	0.0172396	1	10	positive regulation of cGMP metabolic process	2
GO:0030826	0.0171104	0.0172396	1	10	regulation of cGMP biosynthetic process	2
GO:0034370	0.0171104	0.0172396	1	10	triglyceride-rich lipoprotein particle remodeling	2
GO:0034375	0.0171104	0.0172396	1	10	high-density lipoprotein particle remodeling	2
GO:0043011	0.0171104	0.0172396	1	10	myeloid dendritic cell differentiation	2
GO:0043537	0.0171104	0.0172396	1	10	negative regulation of blood vessel endothelial cell migration	2
GO:0045939	0.0171104	0.0172396	1	10	negative regulation of steroid metabolic process	2
GO:0051044	0.0171104	0.0172396	1	10	positive regulation of membrane protein ectodomain proteolysis	2
GO:0065005	0.0171104	0.0172396	1	10	protein-lipid complex assembly	2
GO:0060538	0.017285	0.201703	2	117	skeletal muscle organ development	2
GO:0007601	0.0175643	0.203427	2	118	visual perception	2
GO:0050953	0.0175643	0.203427	2	118	sensory perception of light stimulus	2
GO:0009888	0.0180557	1.55156	5	900	tissue development	2
GO:0001773	0.0188058	0.0189635	1	11	myeloid dendritic cell activation	2
GO:0002021	0.0188058	0.0189635	1	11	response to dietary excess	2
GO:0002922	0.0188058	0.0189635	1	11	positive regulation of humoral immune response	2
GO:0033700	0.0188058	0.0189635	1	11	phospholipid efflux	2
GO:0033865	0.0188058	0.0189635	1	11	nucleoside bisphosphate metabolic process	2
GO:0034433	0.0188058	0.0189635	1	11	steroid esterification	2
GO:0034434	0.0188058	0.0189635	1	11	sterol esterification	2
GO:0034435	0.0188058	0.0189635	1	11	cholesterol esterification	2
GO:0043092	0.0188058	0.0189635	1	11	L-amino acid import	2
GO:0043586	0.0188058	0.0189635	1	11	tongue development	2
GO:0021700	0.0195726	0.215495	2	125	developmental maturation	2
GO:0002544	0.0204983	0.0206875	1	12	chronic inflammatory response	2
GO:0019934	0.0204983	0.0206875	1	12	cGMP-mediated signaling	2
GO:0030730	0.0204983	0.0206875	1	12	sequestering of triglyceride	2
GO:0030889	0.0204983	0.0206875	1	12	negative regulation of B cell proliferation	2
GO:0032770	0.0204983	0.0206875	1	12	positive regulation of monooxygenase activity	2
GO:0043090	0.0204983	0.0206875	1	12	amino acid import	2
GO:0043691	0.0204983	0.0206875	1	12	reverse cholesterol transport	2
GO:0045086	0.0204983	0.0206875	1	12	positive regulation of interleukin-2 biosynthetic process	2
GO:0045540	0.0204983	0.0206875	1	12	regulation of cholesterol biosynthetic process	2
GO:0045684	0.0204983	0.0206875	1	12	positive regulation of epidermis development	2
GO:0046636	0.0204983	0.0206875	1	12	negative regulation of alpha-beta T cell activation	2
GO:0030217	0.0213674	0.225838	2	131	T cell differentiation	2
GO:0002449	0.021673	0.227562	2	132	lymphocyte mediated immunity	2
GO:0032535	0.0217245	0.599937	3	348	regulation of cellular component size	2
GO:0007165	0.0219418	6.61827	12	3839	signal transduction	2
GO:0001504	0.022188	0.0224115	1	13	neurotransmitter uptake	2
GO:0007263	0.022188	0.0224115	1	13	nitric oxide mediated signal transduction	2
GO:0010677	0.022188	0.0224115	1	13	negative regulation of cellular carbohydrate metabolic process	2
GO:0045912	0.022188	0.0224115	1	13	negative regulation of carbohydrate metabolic process	2
GO:0060081	0.022188	0.0224115	1	13	membrane hyperpolarization	2
GO:0070306	0.022188	0.0224115	1	13	lens fiber cell differentiation	2
GO:0008285	0.0230473	0.613729	3	356	negative regulation of cell proliferation	2
GO:0002460	0.0232283	0.236182	2	137	adaptive immune response based on somatic recombination of immune receptors built from immunoglobulin superfamily domains	2
GO:0050863	0.0232283	0.236182	2	137	regulation of T cell activation	2
GO:0032583	0.023725	0.620625	3	360	regulation of gene-specific transcription	2
GO:0002714	0.0238748	0.0241354	1	14	positive regulation of B cell mediated immunity	2
GO:0002891	0.0238748	0.0241354	1	14	positive regulation of immunoglobulin mediated immune response	2
GO:0019886	0.0238748	0.0241354	1	14	antigen processing and presentation of exogenous peptide antigen via MHC class II	2
GO:0030225	0.0238748	0.0241354	1	14	macrophage differentiation	2
GO:0051043	0.0238748	0.0241354	1	14	regulation of membrane protein ectodomain proteolysis	2
GO:0002250	0.024505	0.243078	2	141	adaptive immune response	2
GO:0015669	0.0255589	0.0258594	1	15	gas transport	2
GO:0030002	0.0255589	0.0258594	1	15	cellular anion homeostasis	2
GO:0030823	0.0255589	0.0258594	1	15	regulation of cGMP metabolic process	2
GO:0032673	0.0255589	0.0258594	1	15	regulation of interleukin-4 production	2
GO:0042481	0.0255589	0.0258594	1	15	regulation of odontogenesis	2
GO:0045109	0.0255589	0.0258594	1	15	intermediate filament organization	2
GO:0048147	0.0255589	0.0258594	1	15	negative regulation of fibroblast proliferation	2
GO:0050999	0.0255589	0.0258594	1	15	regulation of nitric-oxide synthase activity	2
GO:0065003	0.0268428	1.14988	4	667	macromolecular complex assembly	2
GO:0031326	0.0270421	4.45126	9	2582	regulation of cellular biosynthetic process	2
GO:0002495	0.0272401	0.0275833	1	16	antigen processing and presentation of peptide antigen via MHC class II	2
GO:0046640	0.0272401	0.0275833	1	16	regulation of alpha-beta T cell proliferation	2
GO:0090181	0.0272401	0.0275833	1	16	regulation of cholesterol metabolic process	2
GO:0031328	0.0273956	1.72913	5	1003	positive regulation of cellular biosynthetic process	2
GO:0045926	0.0278196	0.260318	2	151	negative regulation of growth	2
GO:0009605	0.02802	1.1654	4	676	response to external stimulus	2
GO:0010553	0.0281605	0.262042	2	152	negative regulation of gene-specific transcription from RNA polymerase II promoter	2
GO:0001937	0.0289185	0.0293073	1	17	negative regulation of endothelial cell proliferation	2
GO:0006706	0.0289185	0.0293073	1	17	steroid catabolic process	2
GO:0015813	0.0289185	0.0293073	1	17	L-glutamate transport	2
GO:0032633	0.0289185	0.0293073	1	17	interleukin-4 production	2
GO:0045076	0.0289185	0.0293073	1	17	regulation of interleukin-2 biosynthetic process	2
GO:0046627	0.0289185	0.0293073	1	17	negative regulation of insulin receptor signaling pathway	2
GO:0051208	0.0289185	0.0293073	1	17	sequestering of calcium ion	2
GO:0009889	0.0289895	4.5047	9	2613	regulation of biosynthetic process	2
GO:0009891	0.0294049	1.76188	5	1022	positive regulation of biosynthetic process	2
GO:0006820	0.0298906	0.270661	2	157	anion transport	2
GO:0005979	0.0305941	0.0310312	1	18	regulation of glycogen biosynthetic process	2
GO:0010596	0.0305941	0.0310312	1	18	negative regulation of endothelial cell migration	2
GO:0010962	0.0305941	0.0310312	1	18	regulation of glucan biosynthetic process	2
GO:0016925	0.0305941	0.0310312	1	18	protein sumoylation	2
GO:0031952	0.0305941	0.0310312	1	18	regulation of protein autophosphorylation	2
GO:0032885	0.0305941	0.0310312	1	18	regulation of polysaccharide biosynthetic process	2
GO:0034367	0.0305941	0.0310312	1	18	macromolecular complex remodeling	2
GO:0034368	0.0305941	0.0310312	1	18	protein-lipid complex remodeling	2
GO:0034369	0.0305941	0.0310312	1	18	plasma lipoprotein particle remodeling	2
GO:0002443	0.0309486	0.275833	2	160	leukocyte mediated immunity	2
GO:0010552	0.0316623	0.279281	2	162	positive regulation of gene-specific transcription from RNA polymerase II promoter	2
GO:0014003	0.0322669	0.0327552	1	19	oligodendrocyte development	2
GO:0030279	0.0322669	0.0327552	1	19	negative regulation of ossification	2
GO:0032370	0.0322669	0.0327552	1	19	positive regulation of lipid transport	2
GO:0032653	0.0322669	0.0327552	1	19	regulation of interleukin-10 production	2
GO:0042094	0.0322669	0.0327552	1	19	interleukin-2 biosynthetic process	2
GO:0044110	0.0322669	0.0327552	1	19	growth involved in symbiotic interaction	2
GO:0044116	0.0322669	0.0327552	1	19	growth of symbiont involved in interaction with host	2
GO:0044117	0.0322669	0.0327552	1	19	growth of symbiont in host	2
GO:0044126	0.0322669	0.0327552	1	19	regulation of growth of symbiont in host	2
GO:0044130	0.0322669	0.0327552	1	19	negative regulation of growth of symbiont in host	2
GO:0044144	0.0322669	0.0327552	1	19	modulation of growth of symbiont involved in interaction with host	2
GO:0044146	0.0322669	0.0327552	1	19	negative regulation of growth of symbiont involved in interaction with host	2
GO:0055081	0.0322669	0.0327552	1	19	anion homeostasis	2
GO:0065008	0.0322708	3.12726	7	1814	regulation of biological quality	2
GO:0009892	0.033116	1.81878	5	1055	negative regulation of metabolic process	2
GO:0015800	0.0339368	0.0344792	1	20	acidic amino acid transport	2
GO:0032371	0.0339368	0.0344792	1	20	regulation of sterol transport	2
GO:0032374	0.0339368	0.0344792	1	20	regulation of cholesterol transport	2
GO:0032881	0.0339368	0.0344792	1	20	regulation of polysaccharide metabolic process	2
GO:0043903	0.0339368	0.0344792	1	20	regulation of symbiosis, encompassing mutualism through parasitism	2
GO:0045599	0.0339368	0.0344792	1	20	negative regulation of fat cell differentiation	2
GO:0046633	0.0339368	0.0344792	1	20	alpha-beta T cell proliferation	2
GO:0048844	0.0339368	0.0344792	1	20	artery morphogenesis	2
GO:0050869	0.0339368	0.0344792	1	20	negative regulation of B cell activation	2
GO:0051055	0.0339368	0.0344792	1	20	negative regulation of lipid biosynthetic process	2
GO:0070873	0.0339368	0.0344792	1	20	regulation of glycogen metabolic process	2
GO:0048584	0.0342222	1.24125	4	720	positive regulation of response to stimulus	2
GO:0008544	0.0345816	0.293073	2	170	epidermis development	2
GO:2000113	0.0346724	1.24642	4	723	negative regulation of cellular macromolecule biosynthetic process	2
GO:0002478	0.035604	0.0362031	1	21	antigen processing and presentation of exogenous peptide antigen	2
GO:0002861	0.035604	0.0362031	1	21	regulation of inflammatory response to antigenic stimulus	2
GO:0030195	0.035604	0.0362031	1	21	negative regulation of blood coagulation	2
GO:0032613	0.035604	0.0362031	1	21	interleukin-10 production	2
GO:0034381	0.035604	0.0362031	1	21	plasma lipoprotein particle clearance	2
GO:0042551	0.035604	0.0362031	1	21	neuron maturation	2
GO:0045940	0.035604	0.0362031	1	21	positive regulation of steroid metabolic process	2
GO:0010876	0.0360794	0.299969	2	174	lipid localization	2
GO:0043933	0.0361981	1.26366	4	733	macromolecular complex subunit organization	2
GO:0048519	0.0367123	3.93924	8	2285	negative regulation of biological process	2
GO:0051238	0.0372684	0.0379271	1	22	sequestering of metal ion	2
GO:0060840	0.0372684	0.0379271	1	22	artery development	2
GO:0030098	0.0376022	0.306864	2	178	lymphocyte differentiation	2
GO:0010558	0.0383997	1.2878	4	747	negative regulation of macromolecule biosynthetic process	2
GO:0031069	0.0389301	0.039651	1	23	hair follicle morphogenesis	2
GO:0071702	0.0391027	0.755094	3	438	organic substance transport	2
GO:0032582	0.0391495	0.31376	2	182	negative regulation of gene-specific transcription	2
GO:0002920	0.0405889	0.041375	1	24	regulation of humoral immune response	2
GO:0006958	0.0405889	0.041375	1	24	complement activation, classical pathway	2
GO:0007223	0.0405889	0.041375	1	24	Wnt receptor signaling pathway, calcium modulating pathway	2
GO:0046626	0.0405889	0.041375	1	24	regulation of insulin receptor signaling pathway	2
GO:0051353	0.0405889	0.041375	1	24	positive regulation of oxidoreductase activity	2
GO:0071825	0.0405889	0.041375	1	24	protein-lipid complex subunit organization	2
GO:0071827	0.0405889	0.041375	1	24	plasma lipoprotein particle organization	2
GO:0030099	0.040721	0.320656	2	186	myeloid cell differentiation	2
GO:0031327	0.0415103	1.32055	4	766	negative regulation of cellular biosynthetic process	2
GO:0006182	0.042245	0.0430989	1	25	cGMP biosynthetic process	2
GO:0032768	0.042245	0.0430989	1	25	regulation of monooxygenase activity	2
GO:0043535	0.042245	0.0430989	1	25	regulation of blood vessel endothelial cell migration	2
GO:0051930	0.042245	0.0430989	1	25	regulation of sensory perception of pain	2
GO:0051931	0.042245	0.0430989	1	25	regulation of sensory perception	2
GO:0019884	0.0438982	0.0448229	1	26	antigen processing and presentation of exogenous antigen	2
GO:0031424	0.0438982	0.0448229	1	26	keratinization	2
GO:0033344	0.0438982	0.0448229	1	26	cholesterol efflux	2
GO:0043901	0.0438982	0.0448229	1	26	negative regulation of multi-organism process	2
GO:0045682	0.0438982	0.0448229	1	26	regulation of epidermis development	2
GO:0050819	0.0438982	0.0448229	1	26	negative regulation of coagulation	2
GO:0051249	0.043935	0.334448	2	194	regulation of lymphocyte activation	2
GO:0016043	0.045466	4.87708	9	2829	cellular component organization	2
GO:0001974	0.0455488	0.0465469	1	27	blood vessel remodeling	2
GO:0002437	0.0455488	0.0465469	1	27	inflammatory response to antigenic stimulus	2
GO:0005978	0.0455488	0.0465469	1	27	glycogen biosynthetic process	2
GO:0006509	0.0455488	0.0465469	1	27	membrane protein ectodomain proteolysis	2
GO:0009250	0.0455488	0.0465469	1	27	glucan biosynthetic process	2
GO:2000112	0.0459182	4.11509	8	2387	regulation of cellular macromolecule biosynthetic process	2
GO:0014706	0.0459907	0.343068	2	199	striated muscle tissue development	2
GO:0032729	0.0471965	0.0482708	1	28	positive regulation of interferon-gamma production	2
GO:0048169	0.0471965	0.0482708	1	28	regulation of long-term neuronal synaptic plasticity	2
GO:0002712	0.0488415	0.0499948	1	29	regulation of B cell mediated immunity	2
GO:0002889	0.0488415	0.0499948	1	29	regulation of immunoglobulin mediated immune response	2
GO:0043193	0.0489277	0.355135	2	206	positive regulation of gene-specific transcription	2
GO:0007608	4.06643246988108e-05	3.51405	13	909	sensory perception of smell	3
GO:0007606	7.11010621906592e-05	3.71121	13	960	sensory perception of chemical stimulus	3
GO:0007600	0.000747566	4.72406	13	1222	sensory perception	3
GO:0007186	0.0024566	6.05778	14	1567	G-protein coupled receptor protein signaling pathway	3
GO:0032980	0.00386584	0.00386584	1	1	keratinocyte activation	3
GO:0019682	0.00771695	0.00773169	1	2	glyceraldehyde-3-phosphate metabolic process	3
GO:0050877	0.0110833	6.45596	13	1670	neurological system process	3
GO:0046475	0.0153751	0.0154634	1	4	glycerophospholipid catabolic process	3
GO:0051919	0.0153751	0.0154634	1	4	positive regulation of fibrinolysis	3
GO:0031099	0.0160228	0.193292	2	50	regeneration	3
GO:0006398	0.0191823	0.0193292	1	5	histone mRNA 3'-end processing	3
GO:0022617	0.022975	0.0231951	1	6	extracellular matrix disassembly	3
GO:0060707	0.022975	0.0231951	1	6	trophoblast giant cell differentiation	3
GO:0051918	0.0267532	0.0270609	1	7	negative regulation of fibrinolysis	3
GO:0071674	0.0267532	0.0270609	1	7	mononuclear cell migration	3
GO:0050832	0.030517	0.0309268	1	8	defense response to fungus	3
GO:0051546	0.0342665	0.0347926	1	9	keratinocyte migration	3
GO:0003008	0.0361615	7.56932	13	1958	system process	3
GO:0032874	0.0380016	0.0386584	1	10	positive regulation of stress-activated MAPK cascade	3
GO:0051917	0.0380016	0.0386584	1	10	regulation of fibrinolysis	3
GO:0031640	0.0417225	0.0425243	1	11	killing of cells of other organism	3
GO:0006098	0.0454292	0.0463901	1	12	pentose-phosphate shunt	3
GO:0006740	0.0491217	0.050256	1	13	NADPH regeneration	3
GO:0006817	0.0491217	0.050256	1	13	phosphate transport	3
GO:0060706	0.0491217	0.050256	1	13	cell differentiation involved in embryonic placenta development	3
GO:0002376	7.43347656795825e-53	50.0403	178	1048	immune system process	4
GO:0007049	2.3734407123285e-45	46.4592	160	973	cell cycle	4
GO:0006955	3.431638627652e-43	26.0229	115	545	immune response	4
GO:0045321	4.59367337250721e-41	19.0994	96	400	leukocyte activation	4
GO:0001775	1.91994323562325e-39	21.1525	99	443	cell activation	4
GO:0000087	3.17808063501977e-39	12.7011	77	266	M phase of mitotic cell cycle	4
GO:0000280	3.49142677138514e-39	12.3668	76	259	nuclear division	4
GO:0007067	3.49142677138514e-39	12.3668	76	259	mitosis	4
GO:0022402	5.38518386155809e-38	32.1347	121	673	cell cycle process	4
GO:0022403	6.26206167173461e-38	23.731	103	497	cell cycle phase	4
GO:0048285	8.79654581538184e-38	12.8921	76	270	organelle fission	4
GO:0000279	2.20404841610805e-37	18.0489	89	378	M phase	4
GO:0051301	9.42400986543863e-37	17.1417	86	359	cell division	4
GO:0046649	1.77714345822732e-36	16.4732	84	345	lymphocyte activation	4
GO:0000278	7.67853337935363e-34	23.4922	97	492	mitotic cell cycle	4
GO:0042110	3.5749510436348e-32	11.1254	65	233	T cell activation	4
GO:0002682	5.07986262333487e-32	26.5959	101	557	regulation of immune system process	4
GO:0002684	7.03276384271387e-30	18.2399	80	382	positive regulation of immune system process	4
GO:0002252	3.94045030613644e-28	13.2741	66	278	immune effector process	4
GO:0006260	7.46522057356963e-27	10.3614	57	217	DNA replication	4
GO:0050776	9.5760443942497e-26	15.375	68	322	regulation of immune response	4
GO:0006259	1.53995985424344e-24	25.7841	88	540	DNA metabolic process	4
GO:0007059	3.31669562915362e-24	5.20458	39	109	chromosome segregation	4
GO:0006996	7.56912628078968e-24	69.3784	159	1453	organelle organization	4
GO:0051249	2.71884803910453e-23	9.26319	50	194	regulation of lymphocyte activation	4
GO:0006950	3.66181128230784e-23	78.6416	171	1647	response to stress	4
GO:0002694	4.03299882639286e-23	10.5046	53	220	regulation of leukocyte activation	4
GO:0050865	3.0039926450137e-22	10.9344	53	229	regulation of cell activation	4
GO:0050778	1.17054337272619e-21	12.0803	55	253	positive regulation of immune response	4
GO:0050863	4.78151564668374e-21	6.54153	40	137	regulation of T cell activation	4
GO:0009987	7.2326318501592e-21	549.871	681	11516	cellular process	4
GO:0006952	8.69618138626577e-21	29.7473	89	623	defense response	4
GO:0002520	5.46049258102242e-20	21.2958	72	446	immune system development	4
GO:0006261	1.63668664218083e-19	2.76941	26	58	DNA-dependent DNA replication	4
GO:0030098	4.85510276476869e-19	8.49922	43	178	lymphocyte differentiation	4
GO:0030217	5.01863910467847e-19	6.25504	37	131	T cell differentiation	4
GO:0010564	1.91302142224023e-18	10.4569	47	219	regulation of cell cycle process	4
GO:0002443	2.25715596872823e-18	7.63975	40	160	leukocyte mediated immunity	4
GO:0050870	6.37580659155764e-18	4.29736	30	90	positive regulation of T cell activation	4
GO:0048534	1.11140313052134e-17	20.1498	66	422	hemopoietic or lymphoid organ development	4
GO:0016043	2.3586130786142e-17	135.08	230	2829	cellular component organization	4
GO:0071842	3.47814040183554e-17	103.375	189	2165	cellular component organization at cellular level	4
GO:0002521	6.84945926157579e-17	11.8416	48	248	leukocyte differentiation	4
GO:0002429	1.68481846605616e-16	3.19914	25	67	immune response-activating cell surface receptor signaling pathway	4
GO:0030097	1.98934847571238e-16	18.6219	61	390	hemopoiesis	4
GO:0048518	2.90294823896848e-16	126.724	216	2654	positive regulation of biological process	4
GO:0071840	3.31968620887258e-16	140.571	233	2944	cellular component organization or biogenesis	4
GO:0002768	3.81327714616442e-16	3.29464	25	69	immune response-regulating cell surface receptor signaling pathway	4
GO:0071841	4.05955583929157e-16	108.198	192	2266	cellular component organization or biogenesis at cellular level	4
GO:0002696	6.2065961496749e-16	6.82802	35	143	positive regulation of leukocyte activation	4
GO:0051726	9.48528442865857e-16	20.8661	64	437	regulation of cell cycle	4
GO:0050896	1.17421485012763e-15	264.24	374	5534	response to stimulus	4
GO:0051251	1.69659007089076e-15	6.25504	33	131	positive regulation of lymphocyte activation	4
GO:0050867	1.94364571167873e-15	7.06676	35	148	positive regulation of cell activation	4
GO:0002449	2.16085365426725e-15	6.30279	33	132	lymphocyte mediated immunity	4
GO:0002250	2.62450308171373e-15	6.73253	34	141	adaptive immune response	4
GO:0001816	2.93965663362268e-15	13.4651	49	282	cytokine production	4
GO:0046631	4.35352120496483e-15	3.29464	24	69	alpha-beta T cell activation	4
GO:0002697	7.14329272833477e-15	7.35325	35	154	regulation of immune effector process	4
GO:0002253	7.57338553685523e-15	9.0722	39	190	activation of immune response	4
GO:0071103	8.39296345314924e-15	5.06133	29	106	DNA conformation change	4
GO:0046651	8.81366602078552e-15	7.401	35	155	lymphocyte proliferation	4
GO:0032943	1.08543417570997e-14	7.44875	35	156	mononuclear cell proliferation	4
GO:0006974	1.56535443526453e-14	18.7651	58	393	response to DNA damage stimulus	4
GO:0001817	1.98614056867665e-14	11.6506	44	244	regulation of cytokine production	4
GO:0070661	2.00536616810955e-14	7.592	35	159	leukocyte proliferation	4
GO:0042098	3.80642468990482e-14	4.96583	28	104	T cell proliferation	4
GO:0002460	4.54085348613961e-14	6.54153	32	137	adaptive immune response based on somatic recombination of immune receptors built from immunoglobulin superfamily domains	4
GO:0002757	5.28435639814629e-14	7.401	34	155	immune response-activating signal transduction	4
GO:0048583	5.98784949076672e-14	70.0947	135	1468	regulation of response to stimulus	4
GO:0048584	6.79115993955069e-14	34.3789	83	720	positive regulation of response to stimulus	4
GO:0019882	9.13110757907856e-14	2.48292	20	52	antigen processing and presentation	4
GO:0002764	9.57886082809082e-14	7.54425	34	158	immune response-regulating signaling pathway	4
GO:0050670	1.74196770740766e-13	5.63431	29	118	regulation of lymphocyte proliferation	4
GO:0032944	2.20026077126154e-13	5.68206	29	119	regulation of mononuclear cell proliferation	4
GO:0070663	3.48234588713943e-13	5.77756	29	121	regulation of leukocyte proliferation	4
GO:0050851	6.9882232491122e-13	2.72166	20	57	antigen receptor-mediated signaling pathway	4
GO:0002703	8.13762274025361e-13	4.05861	24	85	regulation of leukocyte mediated immunity	4
GO:0000819	1.10840330862675e-12	1.67119	16	35	sister chromatid segregation	4
GO:0002683	1.2996605229757e-12	6.06405	29	127	negative regulation of immune system process	4
GO:0006954	1.53958495244629e-12	13.656	45	286	inflammatory response	4
GO:0006270	1.86334790050956e-12	0.859471	12	18	DNA-dependent DNA replication initiation	4
GO:0007010	2.15053851488228e-12	24.5904	64	515	cytoskeleton organization	4
GO:0002706	2.31256051809256e-12	3.53338	22	74	regulation of lymphocyte mediated immunity	4
GO:0000070	3.604733307229e-12	1.52795	15	32	mitotic sister chromatid segregation	4
GO:0048002	3.604733307229e-12	1.52795	15	32	antigen processing and presentation of peptide antigen	4
GO:0002263	4.13384475906657e-12	4.34511	24	91	cell activation involved in immune response	4
GO:0002366	4.13384475906657e-12	4.34511	24	91	leukocyte activation involved in immune response	4
GO:0006323	4.94273452757385e-12	4.01087	23	84	DNA packaging	4
GO:0048522	6.95919490736282e-12	114.835	186	2405	positive regulation of cellular process	4
GO:0007017	8.55153493279204e-12	12.2236	41	256	microtubule-based process	4
GO:0033554	9.24165441258848e-12	33.0419	76	692	cellular response to stress	4
GO:0051707	9.36702677158007e-12	14.3723	45	301	response to other organism	4
GO:0042102	1.29503168589554e-11	2.48292	18	52	positive regulation of T cell proliferation	4
GO:0042129	1.30650985941483e-11	3.81987	22	80	regulation of T cell proliferation	4
GO:0006310	2.0674480257584e-11	5.87305	27	123	DNA recombination	4
GO:0002478	2.58215788419946e-11	1.00272	12	21	antigen processing and presentation of exogenous peptide antigen	4
GO:0045087	2.58928514442625e-11	11.6029	39	243	innate immune response	4
GO:0042113	2.96445344177526e-11	6.82802	29	143	B cell activation	4
GO:0050789	4.50825807038327e-11	348.468	443	7298	regulation of biological process	4
GO:0046634	5.04812803864627e-11	2.05318	16	43	regulation of alpha-beta T cell activation	4
GO:0045058	5.43400745996249e-11	1.05046	12	22	T cell selection	4
GO:0002274	5.93095219658287e-11	3.72438	21	78	myeloid leukocyte activation	4
GO:0008283	6.59168625548162e-11	50.3746	99	1055	cell proliferation	4
GO:0046632	6.69018449517396e-11	2.38742	17	50	alpha-beta T cell differentiation	4
GO:0031347	1.12413419720087e-10	12.7011	40	266	regulation of defense response	4
GO:0006281	1.15814789276217e-10	13.7993	42	289	DNA repair	4
GO:0002819	1.57160349554445e-10	3.53338	20	74	regulation of adaptive immune response	4
GO:0050794	1.57330079829553e-10	332.902	424	6972	regulation of cellular process	4
GO:0065007	1.61035592118535e-10	365.753	458	7660	biological regulation	4
GO:0045619	2.0480261957926e-10	3.58113	20	75	regulation of lymphocyte differentiation	4
GO:0009607	2.44211574533533e-10	18.1444	49	380	response to biotic stimulus	4
GO:0046635	2.63408286800669e-10	1.67119	14	35	positive regulation of alpha-beta T cell activation	4
GO:0045580	2.65047081083557e-10	2.91265	18	61	regulation of T cell differentiation	4
GO:0045582	2.69757659975656e-10	1.95768	15	41	positive regulation of T cell differentiation	4
GO:0009611	3.1935229973725e-10	22.5372	56	472	response to wounding	4
GO:0045621	3.42703787730594e-10	2.29192	16	48	positive regulation of lymphocyte differentiation	4
GO:0002495	3.61715830587839e-10	0.763975	10	16	antigen processing and presentation of peptide antigen via MHC class II	4
GO:0002699	4.33476581776811e-10	4.10636	21	86	positive regulation of immune effector process	4
GO:0000075	5.01128700607558e-10	4.5361	22	95	cell cycle checkpoint	4
GO:0019884	6.79568974710447e-10	1.24146	12	26	antigen processing and presentation of exogenous antigen	4
GO:0071156	8.07452778614522e-10	5.06133	23	106	regulation of cell cycle arrest	4
GO:0048519	8.20370188379606e-10	109.105	171	2285	negative regulation of biological process	4
GO:0002822	9.1156702728093e-10	3.48563	19	73	regulation of adaptive immune response based on somatic recombination of immune receptors built from immunoglobulin superfamily domains	4
GO:0001909	9.52700710772688e-10	2.43517	16	51	leukocyte mediated cytotoxicity	4
GO:0051320	9.59989960353002e-10	1.81444	14	38	S phase	4
GO:0000226	1.10256835382975e-09	8.8812	31	186	microtubule cytoskeleton organization	4
GO:0016064	1.50039765124472e-09	3.58113	19	75	immunoglobulin mediated immune response	4
GO:0007050	1.63899035919637e-09	8.02173	29	168	cell cycle arrest	4
GO:0019886	2.00154024594312e-09	0.668478	9	14	antigen processing and presentation of exogenous peptide antigen via MHC class II	4
GO:0019724	2.42600298500224e-09	3.67663	19	77	B cell mediated immunity	4
GO:0012501	3.66867199012467e-09	55.0062	100	1152	programmed cell death	4
GO:0007346	3.98038269341901e-09	8.83346	30	185	regulation of mitotic cell cycle	4
GO:0051716	4.80793734355617e-09	209.043	283	4378	cellular response to stimulus	4
GO:0002440	4.83515453873779e-09	3.81987	19	80	production of molecular mediator of immune response	4
GO:0050671	4.83515453873779e-09	3.81987	19	80	positive regulation of lymphocyte proliferation	4
GO:0051239	5.07378861960656e-09	63.6964	111	1334	regulation of multicellular organismal process	4
GO:0002695	5.09041117193846e-09	3.43789	18	72	negative regulation of leukocyte activation	4
GO:0043065	5.40760829270656e-09	23.6832	55	496	positive regulation of apoptosis	4
GO:0008219	5.42204429827753e-09	57.6801	103	1208	cell death	4
GO:0006917	5.48988488961904e-09	15.0407	41	315	induction of apoptosis	4
GO:0012502	6.02588705898361e-09	15.0885	41	316	induction of programmed cell death	4
GO:0032946	6.03746486291914e-09	3.86762	19	81	positive regulation of mononuclear cell proliferation	4
GO:0043067	6.5285634944469e-09	45.9817	87	963	regulation of programmed cell death	4
GO:0016265	6.74096870542088e-09	57.9188	103	1213	death	4
GO:0002504	7.00433200661855e-09	0.954968	10	20	antigen processing and presentation of peptide or polysaccharide antigen via MHC class II	4
GO:0043068	7.18699691556126e-09	23.8742	55	500	positive regulation of programmed cell death	4
GO:0006915	8.02260927450599e-09	54.3377	98	1138	apoptosis	4
GO:0042981	8.05585456144678e-09	45.4565	86	952	regulation of apoptosis	4
GO:0001906	8.30624585819382e-09	3.15139	17	66	cell killing	4
GO:0051250	8.30624585819382e-09	3.15139	17	66	negative regulation of lymphocyte activation	4
GO:0070665	9.30966698321489e-09	3.96312	19	83	positive regulation of leukocyte proliferation	4
GO:0010941	9.46899924101067e-09	47.0799	88	986	regulation of cell death	4
GO:0045061	1.04864090353684e-08	0.763975	9	16	thymic T cell selection	4
GO:0050866	1.28496605789834e-08	3.62888	18	76	negative regulation of cell activation	4
GO:0009617	1.3991174236416e-08	9.31094	30	195	response to bacterium	4
GO:0010942	1.53996813970076e-08	24.3994	55	511	positive regulation of cell death	4
GO:0001819	1.66925431218886e-08	5.87305	23	123	positive regulation of cytokine production	4
GO:0033261	2.81617749844293e-08	1.33696	11	28	regulation of S phase	4
GO:0045576	2.81617749844293e-08	1.33696	11	28	mast cell activation	4
GO:0050864	3.41657135150042e-08	3.43789	17	72	regulation of B cell activation	4
GO:0006959	3.61622191682067e-08	3.0559	16	64	humoral immune response	4
GO:0050853	3.80394277767517e-08	1.09821	10	23	B cell receptor signaling pathway	4
GO:0045786	3.97251578273159e-08	10.8389	32	227	negative regulation of cell cycle	4
GO:0002712	4.34181133843508e-08	1.3847	11	29	regulation of B cell mediated immunity	4
GO:0002889	4.34181133843508e-08	1.3847	11	29	regulation of immunoglobulin mediated immune response	4
GO:0002285	4.57800906708876e-08	2.72166	15	57	lymphocyte activation involved in immune response	4
GO:0048523	4.64377744514794e-08	100.272	153	2100	negative regulation of cellular process	4
GO:0042127	5.03150436287625e-08	40.6816	77	852	regulation of cell proliferation	4
GO:0002705	5.44717841505887e-08	2.38742	14	50	positive regulation of leukocyte mediated immunity	4
GO:0002708	5.44717841505887e-08	2.38742	14	50	positive regulation of lymphocyte mediated immunity	4
GO:0051325	5.46658588511828e-08	6.73253	24	141	interphase	4
GO:0050852	5.65535575344874e-08	1.71894	12	36	T cell receptor signaling pathway	4
GO:0031341	5.93263040856371e-08	2.05318	13	43	regulation of cell killing	4
GO:0031349	6.06186147747336e-08	7.78299	26	163	positive regulation of defense response	4
GO:0002237	6.23614922356133e-08	4.87034	20	102	response to molecule of bacterial origin	4
GO:0030261	6.24217465283912e-08	1.14596	10	24	chromosome condensation	4
GO:0051276	7.39032306643572e-08	23.54	52	493	chromosome organization	4
GO:0031343	8.00774511987084e-08	1.76669	12	37	positive regulation of cell killing	4
GO:0051607	9.65282988992317e-08	2.8649	15	60	defense response to virus	4
GO:0001910	1.11973252027495e-07	1.81444	12	38	regulation of leukocyte mediated cytotoxicity	4
GO:0032609	1.22138720708714e-07	2.53067	14	53	interferon-gamma production	4
GO:0046633	1.29451056703742e-07	0.954968	9	20	alpha-beta T cell proliferation	4
GO:0001912	1.41903514801521e-07	1.52795	11	32	positive regulation of leukocyte mediated cytotoxicity	4
GO:0002821	1.44463698055832e-07	2.19643	13	46	positive regulation of adaptive immune response	4
GO:0002824	1.44463698055832e-07	2.19643	13	46	positive regulation of adaptive immune response based on somatic recombination of immune receptors built from immunoglobulin superfamily domains	4
GO:0043383	1.5423640440953e-07	0.525232	7	11	negative T cell selection	4
GO:0051313	1.5423640440953e-07	0.525232	7	11	attachment of spindle microtubules to chromosome	4
GO:0051704	1.93735371790268e-07	22.2508	49	466	multi-organism process	4
GO:0046640	2.39561783477801e-07	0.763975	8	16	regulation of alpha-beta T cell proliferation	4
GO:0002700	2.50601232354978e-07	2.29192	13	48	regulation of production of molecular mediator of immune response	4
GO:0050777	2.50601232354978e-07	2.29192	13	48	negative regulation of immune response	4
GO:0032945	2.86098747681323e-07	1.95768	12	41	negative regulation of mononuclear cell proliferation	4
GO:0050672	2.86098747681323e-07	1.95768	12	41	negative regulation of lymphocyte proliferation	4
GO:0070664	2.86098747681323e-07	1.95768	12	41	negative regulation of leukocyte proliferation	4
GO:0080134	3.19952985396817e-07	20.6273	46	432	regulation of response to stress	4
GO:0032649	3.26287130823978e-07	2.33967	13	49	regulation of interferon-gamma production	4
GO:0008284	3.422796727723e-07	23.349	50	489	positive regulation of cell proliferation	4
GO:0032729	3.50738823851793e-07	1.33696	10	28	positive regulation of interferon-gamma production	4
GO:0043368	3.54854488830983e-07	0.572981	7	12	positive T cell selection	4
GO:0046641	3.54854488830983e-07	0.572981	7	12	positive regulation of alpha-beta T cell proliferation	4
GO:0002377	5.17130806723763e-07	2.81716	14	59	immunoglobulin production	4
GO:0006796	6.11198581182203e-07	61.8342	101	1295	phosphate metabolic process	4
GO:0006793	6.33337966501937e-07	61.8819	101	1296	phosphorus metabolic process	4
GO:0031570	6.90703082048221e-07	2.48292	13	52	DNA integrity checkpoint	4
GO:0045088	7.12653806330465e-07	6.63703	22	139	regulation of innate immune response	4
GO:0002228	7.35927874667896e-07	1.43245	10	30	natural killer cell mediated immunity	4
GO:0042267	7.35927874667896e-07	1.43245	10	30	natural killer cell mediated cytotoxicity	4
GO:0051983	7.37067071414583e-07	0.620729	7	13	regulation of chromosome segregation	4
GO:0006297	7.47677911738891e-07	0.859471	8	18	nucleotide-excision repair, DNA gap filling	4
GO:0002715	8.47570128835322e-07	1.14596	9	24	regulation of natural killer cell mediated immunity	4
GO:0042269	8.47570128835322e-07	1.14596	9	24	regulation of natural killer cell mediated cytotoxicity	4
GO:0046638	8.47570128835322e-07	1.14596	9	24	positive regulation of alpha-beta T cell differentiation	4
GO:0031497	8.75486499483554e-07	2.53067	13	53	chromatin assembly	4
GO:0016310	9.47552102437425e-07	53.7647	90	1126	phosphorylation	4
GO:0034728	1.1030783857629e-06	2.57841	13	54	nucleosome organization	4
GO:0002717	1.23737091621078e-06	0.90722	8	19	positive regulation of natural killer cell mediated immunity	4
GO:0045954	1.23737091621078e-06	0.90722	8	19	positive regulation of natural killer cell mediated cytotoxicity	4
GO:0007052	1.413234221052e-06	0.668478	7	14	mitotic spindle organization	4
GO:0006334	1.85275926491275e-06	2.29192	12	48	nucleosome assembly	4
GO:0006468	2.0677111723574e-06	46.9844	80	984	protein phosphorylation	4
GO:0008608	2.07555427238451e-06	0.477484	6	10	attachment of spindle microtubules to kinetochore	4
GO:0045060	2.07555427238451e-06	0.477484	6	10	negative thymic T cell selection	4
GO:0048731	2.63771775287407e-06	113.164	160	2370	system development	4
GO:0002437	2.66886355150558e-06	1.28921	9	27	inflammatory response to antigenic stimulus	4
GO:0035710	2.66886355150558e-06	1.28921	9	27	CD4-positive, alpha-beta T cell activation	4
GO:0043367	2.66886355150558e-06	1.28921	9	27	CD4-positive, alpha-beta T cell differentiation	4
GO:0046637	2.66886355150558e-06	1.28921	9	27	regulation of alpha-beta T cell differentiation	4
GO:0050868	2.95605493625529e-06	2.38742	12	50	negative regulation of T cell activation	4
GO:0042035	2.99542139053904e-06	3.67663	15	77	regulation of cytokine biosynthetic process	4
GO:0050727	3.0957980551875e-06	5.63431	19	118	regulation of inflammatory response	4
GO:0009615	3.86929152327878e-06	5.20458	18	109	response to virus	4
GO:0051052	3.88576726807306e-06	6.78027	21	142	regulation of DNA metabolic process	4
GO:0048856	4.15559805319117e-06	125.34	173	2625	anatomical structure development	4
GO:0050000	4.32997297773591e-06	0.763975	7	16	chromosome localization	4
GO:0051303	4.32997297773591e-06	0.763975	7	16	establishment of chromosome localization	4
GO:0001562	4.38113571395449e-06	0.525232	6	11	response to protozoan	4
GO:0007076	4.38113571395449e-06	0.525232	6	11	mitotic chromosome condensation	4
GO:0031576	4.60526982703178e-06	1.05046	8	22	G2/M transition checkpoint	4
GO:0045586	4.75796417163231e-06	0.334239	5	7	regulation of gamma-delta T cell differentiation	4
GO:0045588	4.75796417163231e-06	0.334239	5	7	positive regulation of gamma-delta T cell differentiation	4
GO:0046643	4.75796417163231e-06	0.334239	5	7	regulation of gamma-delta T cell activation	4
GO:0046645	4.75796417163231e-06	0.334239	5	7	positive regulation of gamma-delta T cell activation	4
GO:0033043	5.3133834747403e-06	13.4651	32	282	regulation of organelle organization	4
GO:0042108	5.69200702851494e-06	2.53067	12	53	positive regulation of cytokine biosynthetic process	4
GO:0035556	6.09883516473719e-06	61.8819	97	1296	intracellular signal transduction	4
GO:0050793	6.73038385994898e-06	45.361	76	950	regulation of developmental process	4
GO:0031572	7.05747695576228e-06	0.811723	7	17	G2/M transition DNA damage checkpoint	4
GO:0002637	7.15805785813665e-06	1.43245	9	30	regulation of immunoglobulin production	4
GO:0042221	7.27266833675063e-06	75.2515	113	1576	response to chemical stimulus	4
GO:0065004	8.39910198274686e-06	3.0559	13	64	protein-DNA complex assembly	4
GO:0006968	8.407416939078e-06	0.572981	6	12	cellular defense response	4
GO:2000104	8.407416939078e-06	0.572981	6	12	negative regulation of DNA-dependent DNA replication	4
GO:0043170	8.71954416444839e-06	268.776	328	5629	macromolecule metabolic process	4
GO:0048513	8.81437058360907e-06	83.0822	122	1740	organ development	4
GO:0002312	9.6608868410725e-06	1.4802	9	31	B cell activation involved in immune response	4
GO:0000724	9.72582394937926e-06	1.14596	8	24	double-strand break repair via homologous recombination	4
GO:0000725	9.72582394937926e-06	1.14596	8	24	recombinational repair	4
GO:0007159	9.72582394937926e-06	1.14596	8	24	leukocyte cell-cell adhesion	4
GO:0032640	9.9221000534761e-06	2.24418	11	47	tumor necrosis factor production	4
GO:0032680	9.9221000534761e-06	2.24418	11	47	regulation of tumor necrosis factor production	4
GO:0033077	1.0440081807041e-05	2.67391	12	56	T cell differentiation in thymus	4
GO:0009605	1.15495407518205e-05	32.2779	58	676	response to external stimulus	4
GO:0042742	1.21482693499678e-05	5.10908	17	107	defense response to bacterium	4
GO:0045005	1.21868221820419e-05	0.381987	5	8	maintenance of fidelity involved in DNA-dependent DNA replication	4
GO:2000026	1.2241044309559e-05	38.3897	66	804	regulation of multicellular organismal development	4
GO:0000077	1.23210932608869e-05	2.29192	11	48	DNA damage checkpoint	4
GO:0000910	1.23210932608869e-05	2.29192	11	48	cytokinesis	4
GO:0071706	1.23210932608869e-05	2.29192	11	48	tumor necrosis factor superfamily cytokine production	4
GO:0071824	1.42074213578138e-05	3.19914	13	67	protein-DNA complex subunit organization	4
GO:0042089	1.43140358831287e-05	4.15411	15	87	cytokine biosynthetic process	4
GO:0051310	1.49820025399323e-05	0.620729	6	13	metaphase plate congression	4
GO:0010033	1.63186517266498e-05	44.1673	73	925	response to organic substance	4
GO:0042107	1.65042133391889e-05	4.20186	15	88	cytokine metabolic process	4
GO:0051656	1.68065996093555e-05	3.24689	13	68	establishment of organelle localization	4
GO:0032508	1.68101393641e-05	0.90722	7	19	DNA duplex unwinding	4
GO:0032653	1.68101393641e-05	0.90722	7	19	regulation of interleukin-10 production	4
GO:0034502	1.68101393641e-05	0.90722	7	19	protein localization to chromosome	4
GO:0045577	1.68101393641e-05	0.90722	7	19	regulation of B cell differentiation	4
GO:0002444	1.69564427482361e-05	1.5757	9	33	myeloid leukocyte mediated immunity	4
GO:0007051	1.70168188158811e-05	1.95768	10	41	spindle organization	4
GO:0045089	1.72790097879213e-05	5.77756	18	121	positive regulation of innate immune response	4
GO:0051329	2.04572975303644e-05	6.39829	19	134	interphase of mitotic cell cycle	4
GO:0032502	2.04954082691337e-05	149.262	196	3126	developmental process	4
GO:0002456	2.13860522121945e-05	2.00543	10	42	T cell mediated immunity	4
GO:0009306	2.25909240546926e-05	4.82259	16	101	protein secretion	4
GO:0007093	2.27791134560805e-05	2.43517	11	51	mitotic cell cycle checkpoint	4
GO:0050871	2.27791134560805e-05	2.43517	11	51	positive regulation of B cell activation	4
GO:0006269	2.48453042927012e-05	0.238742	4	5	DNA replication, synthesis of RNA primer	4
GO:0090329	2.51585787790926e-05	0.668478	6	14	regulation of DNA-dependent DNA replication	4
GO:0030183	2.61453573017542e-05	2.91265	12	61	B cell differentiation	4
GO:0040001	2.63386918632079e-05	0.429736	5	9	establishment of mitotic spindle localization	4
GO:0042492	2.63386918632079e-05	0.429736	5	9	gamma-delta T cell differentiation	4
GO:0045059	2.63386918632079e-05	0.429736	5	9	positive thymic T cell selection	4
GO:0045066	2.63386918632079e-05	0.429736	5	9	regulatory T cell differentiation	4
GO:0048302	2.63386918632079e-05	0.429736	5	9	regulation of isotype switching to IgG isotypes	4
GO:0090304	2.6956532271538e-05	149.93	196	3140	nucleic acid metabolic process	4
GO:0050714	2.76560410939556e-05	2.48292	11	52	positive regulation of protein secretion	4
GO:0007275	2.8017378736624e-05	136.608	181	2861	multicellular organismal development	4
GO:0007126	2.84481405498996e-05	5.44332	17	114	meiosis	4
GO:0051327	2.84481405498996e-05	5.44332	17	114	M phase of meiotic cell cycle	4
GO:0002275	2.84838180977429e-05	1.67119	9	35	myeloid cell activation involved in immune response	4
GO:0065009	2.9961844866036e-05	63.5531	96	1331	regulation of molecular function	4
GO:0002286	3.46635903389444e-05	1.33696	8	28	T cell activation involved in immune response	4
GO:0002861	3.5667405591553e-05	1.00272	7	21	regulation of inflammatory response to antigenic stimulus	4
GO:0032392	3.5667405591553e-05	1.00272	7	21	DNA geometric change	4
GO:0032613	3.5667405591553e-05	1.00272	7	21	interleukin-10 production	4
GO:0032651	3.5667405591553e-05	1.00272	7	21	regulation of interleukin-1 beta production	4
GO:0051321	4.00215018549914e-05	5.58656	17	117	meiotic cell cycle	4
GO:0007018	4.06646116320834e-05	4.01087	14	84	microtubule-based movement	4
GO:0002698	4.07108669057601e-05	2.14868	10	45	negative regulation of immune effector process	4
GO:0006302	4.32088819548262e-05	3.0559	12	64	double-strand break repair	4
GO:0051128	4.50398871277712e-05	36.1455	61	757	regulation of cellular component organization	4
GO:0002455	4.60519459173632e-05	1.76669	9	37	humoral immune response mediated by circulating immunoglobulin	4
GO:0032623	4.60519459173632e-05	1.76669	9	37	interleukin-2 production	4
GO:0050790	4.89417233185334e-05	51.2818	80	1074	regulation of catalytic activity	4
GO:0030888	4.98139444785795e-05	2.19643	10	46	regulation of B cell proliferation	4
GO:0033205	5.06018294540312e-05	0.477484	5	10	cell cycle cytokinesis	4
GO:0042832	5.06018294540312e-05	0.477484	5	10	defense response to protozoan	4
GO:0046629	5.06018294540312e-05	0.477484	5	10	gamma-delta T cell activation	4
GO:0048291	5.06018294540312e-05	0.477484	5	10	isotype switching to IgG isotypes	4
GO:0050716	5.06018294540312e-05	0.477484	5	10	positive regulation of interleukin-1 secretion	4
GO:0050718	5.06018294540312e-05	0.477484	5	10	positive regulation of interleukin-1 beta secretion	4
GO:0051240	5.89669555175294e-05	17.2372	35	361	positive regulation of multicellular organismal process	4
GO:0051222	6.09318452882911e-05	4.67934	15	98	positive regulation of protein transport	4
GO:0006911	6.17817803386741e-05	0.763975	6	16	phagocytosis, engulfment	4
GO:0045730	6.17817803386741e-05	0.763975	6	16	respiratory burst	4
GO:0050854	6.17817803386741e-05	0.763975	6	16	regulation of antigen receptor-mediated signaling pathway	4
GO:0032496	6.90434792686198e-05	4.20186	14	88	response to lipopolysaccharide	4
GO:0000076	7.17051531963671e-05	0.28649	4	6	DNA replication checkpoint	4
GO:0032297	7.17051531963671e-05	0.28649	4	6	negative regulation of DNA-dependent DNA replication initiation	4
GO:0034501	7.17051531963671e-05	0.28649	4	6	protein localization to kinetochore	4
GO:0048304	7.17051531963671e-05	0.28649	4	6	positive regulation of isotype switching to IgG isotypes	4
GO:0045639	7.32993216297858e-05	2.29192	10	48	positive regulation of myeloid cell differentiation	4
GO:0006935	7.33874761444983e-05	13.3218	29	279	chemotaxis	4
GO:0042330	7.33874761444983e-05	13.3218	29	279	taxis	4
GO:0000084	7.74486610210913e-05	1.4802	8	31	S phase of mitotic cell cycle	4
GO:0040011	7.75279772545167e-05	35.2861	59	739	locomotion	4
GO:0042100	8.02464836903238e-05	2.76941	11	58	B cell proliferation	4
GO:0030595	8.03948739370045e-05	3.24689	12	68	leukocyte chemotaxis	4
GO:0034097	8.20231482388498e-05	8.8812	22	186	response to cytokine stimulus	4
GO:0006268	8.91190742374284e-05	0.525232	5	11	DNA unwinding involved in replication	4
GO:0007080	8.91190742374284e-05	0.525232	5	11	mitotic metaphase plate congression	4
GO:0031294	8.91190742374284e-05	0.525232	5	11	lymphocyte costimulation	4
GO:0031295	8.91190742374284e-05	0.525232	5	11	T cell costimulation	4
GO:0050706	8.91190742374284e-05	0.525232	5	11	regulation of interleukin-1 beta secretion	4
GO:0051293	8.91190742374284e-05	0.525232	5	11	establishment of spindle localization	4
GO:0051653	8.91190742374284e-05	0.525232	5	11	spindle localization	4
GO:0008152	8.95314951661427e-05	370.91	426	7768	metabolic process	4
GO:0006807	9.22328745197105e-05	198.013	245	4147	nitrogen compound metabolic process	4
GO:0007249	9.28383197251563e-05	6.54153	18	137	I-kappaB kinase/NF-kappaB cascade	4
GO:0032611	9.36175204691255e-05	1.14596	7	24	interleukin-1 beta production	4
GO:0032652	9.36175204691255e-05	1.14596	7	24	regulation of interleukin-1 production	4
GO:0034453	9.36175204691255e-05	1.14596	7	24	microtubule anchoring	4
GO:0032844	9.87558726669205e-05	7.16226	19	150	regulation of homeostatic process	4
GO:0032663	9.89733750417642e-05	1.52795	8	32	regulation of interleukin-2 production	4
GO:0000236	0.000108522	0.143245	3	3	mitotic prometaphase	4
GO:0051984	0.000108522	0.143245	3	3	positive regulation of chromosome segregation	4
GO:0002673	0.000109234	1.95768	9	41	regulation of acute inflammatory response	4
GO:0031348	0.000110705	2.8649	11	60	negative regulation of defense response	4
GO:0006333	0.000113396	3.86762	13	81	chromatin assembly or disassembly	4
GO:0034641	0.000113674	194.002	240	4063	cellular nitrogen compound metabolic process	4
GO:0043299	0.000124694	1.19371	7	25	leukocyte degranulation	4
GO:0045428	0.000125219	1.5757	8	33	regulation of nitric oxide biosynthetic process	4
GO:0019722	0.000125772	2.43517	10	51	calcium-mediated signaling	4
GO:0060326	0.000128962	3.91537	13	82	cell chemotaxis	4
GO:0031399	0.000130387	32.8509	55	688	regulation of protein modification process	4
GO:0002279	0.000131911	0.859471	6	18	mast cell activation involved in immune response	4
GO:0002448	0.000131911	0.859471	6	18	mast cell mediated immunity	4
GO:0043303	0.000131911	0.859471	6	18	mast cell degranulation	4
GO:0044260	0.000139573	242.371	291	5076	cellular macromolecule metabolic process	4
GO:0048872	0.000140571	7.35325	19	154	homeostasis of number of cells	4
GO:0051493	0.000143281	7.97398	20	167	regulation of cytoskeleton organization	4
GO:0030889	0.00014677	0.572981	5	12	negative regulation of B cell proliferation	4
GO:0032731	0.00014677	0.572981	5	12	positive regulation of interleukin-1 beta production	4
GO:0043372	0.00014677	0.572981	5	12	positive regulation of CD4-positive, alpha-beta T cell differentiation	4
GO:0050704	0.00014677	0.572981	5	12	regulation of interleukin-1 secretion	4
GO:0051640	0.000151635	5.06133	15	106	organelle localization	4
GO:0051050	0.000158488	15.9957	32	335	positive regulation of transport	4
GO:0002335	0.000160968	0.334239	4	7	mature B cell differentiation	4
GO:0002827	0.000160968	0.334239	4	7	positive regulation of T-helper 1 type immune response	4
GO:0046209	0.000161386	2.05318	9	43	nitric oxide metabolic process	4
GO:0032655	0.000163645	1.24146	7	26	regulation of interleukin-12 production	4
GO:0050900	0.000168716	5.10908	15	107	leukocyte migration	4
GO:0034621	0.000170178	19.6246	37	411	cellular macromolecular complex subunit organization	4
GO:0031577	0.000185034	0.90722	6	19	spindle checkpoint	4
GO:0048535	0.000185034	0.90722	6	19	lymph node development	4
GO:0051258	0.000187439	5.15683	15	108	protein polymerization	4
GO:0050728	0.000194383	2.10093	9	44	negative regulation of inflammatory response	4
GO:0006139	0.000197147	179.009	222	3749	nucleobase, nucleoside, nucleotide and nucleic acid metabolic process	4
GO:0022607	0.000219793	45.5042	70	953	cellular component assembly	4
GO:0001556	0.000229138	0.620729	5	13	oocyte maturation	4
GO:0042533	0.000229138	0.620729	5	13	tumor necrosis factor biosynthetic process	4
GO:0042534	0.000229138	0.620729	5	13	regulation of tumor necrosis factor biosynthetic process	4
GO:0042554	0.000229138	0.620729	5	13	superoxide anion generation	4
GO:0045191	0.000229138	0.620729	5	13	regulation of isotype switching	4
GO:0050702	0.000229138	0.620729	5	13	interleukin-1 beta secretion	4
GO:0009059	0.000233808	146.54	186	3069	macromolecule biosynthetic process	4
GO:0050708	0.000241341	3.62888	12	76	regulation of protein secretion	4
GO:0044249	0.000243503	178.722	221	3743	cellular biosynthetic process	4
GO:0002675	0.000253707	0.954968	6	20	positive regulation of acute inflammatory response	4
GO:0042325	0.000259897	27.5508	47	577	regulation of phosphorylation	4
GO:0019222	0.000260686	178.006	220	3728	regulation of metabolic process	4
GO:0001818	0.000267298	3.15139	11	66	negative regulation of cytokine production	4
GO:0000086	0.000270949	1.33696	7	28	G2/M transition of mitotic cell cycle	4
GO:0002381	0.000270949	1.33696	7	28	immunoglobulin production involved in immunoglobulin mediated immune response	4
GO:0032612	0.000270949	1.33696	7	28	interleukin-1 production	4
GO:0032615	0.000270949	1.33696	7	28	interleukin-12 production	4
GO:0045055	0.000270949	1.33696	7	28	regulated secretory pathway	4
GO:0050766	0.000270949	1.33696	7	28	positive regulation of phagocytosis	4
GO:0006289	0.000282443	2.67391	10	56	nucleotide-excision repair	4
GO:0000132	0.000309749	0.381987	4	8	establishment of mitotic spindle orientation	4
GO:0002524	0.000309749	0.381987	4	8	hypersensitivity	4
GO:0002883	0.000309749	0.381987	4	8	regulation of hypersensitivity	4
GO:0009263	0.000309749	0.381987	4	8	deoxyribonucleotide biosynthetic process	4
GO:0030174	0.000309749	0.381987	4	8	regulation of DNA-dependent DNA replication initiation	4
GO:0051294	0.000309749	0.381987	4	8	establishment of spindle orientation	4
GO:0030154	0.00031047	94.5418	127	1980	cell differentiation	4
GO:0002831	0.000328639	2.24418	9	47	regulation of response to biotic stimulus	4
GO:0042088	0.000340922	1.00272	6	21	T-helper 1 type immune response	4
GO:0050798	0.000340922	1.00272	6	21	activated T cell proliferation	4
GO:0002714	0.00034246	0.668478	5	14	positive regulation of B cell mediated immunity	4
GO:0002891	0.00034246	0.668478	5	14	positive regulation of immunoglobulin mediated immune response	4
GO:0032732	0.00034246	0.668478	5	14	positive regulation of interleukin-1 production	4
GO:0050856	0.00034246	0.668478	5	14	regulation of T cell receptor signaling pathway	4
GO:0050688	0.000342563	1.3847	7	29	regulation of defense response to virus	4
GO:0008624	0.000373294	4.34511	13	91	induction of apoptosis by extracellular signals	4
GO:0007127	0.000387563	2.29192	9	48	meiosis I	4
GO:0006275	0.000393592	3.81987	12	80	regulation of DNA replication	4
GO:0001810	0.000418591	0.190994	3	4	regulation of type I hypersensitivity	4
GO:0002428	0.000418591	0.190994	3	4	antigen processing and presentation of peptide antigen via MHC class Ib	4
GO:0016068	0.000418591	0.190994	3	4	type I hypersensitivity	4
GO:0031297	0.000418591	0.190994	3	4	replication fork processing	4
GO:0060236	0.000418591	0.190994	3	4	regulation of mitotic spindle organization	4
GO:0002260	0.00043043	1.86219	8	39	lymphocyte homeostasis	4
GO:0002562	0.00043043	1.86219	8	39	somatic diversification of immune receptors via germline recombination within a single locus	4
GO:0016444	0.00043043	1.86219	8	39	somatic cell DNA recombination	4
GO:0051094	0.000432036	23.5877	41	494	positive regulation of developmental process	4
GO:0032101	0.000436832	11.3164	24	237	regulation of response to external stimulus	4
GO:0045597	0.00044219	17.6669	33	370	positive regulation of cell differentiation	4
GO:0001932	0.000451951	25.1634	43	527	regulation of protein phosphorylation	4
GO:0018108	0.000472693	6.20729	16	130	peptidyl-tyrosine phosphorylation	4
GO:0018212	0.000472693	6.20729	16	130	peptidyl-tyrosine modification	4
GO:0043370	0.000493571	0.716226	5	15	regulation of CD4-positive, alpha-beta T cell differentiation	4
GO:0050701	0.000493571	0.716226	5	15	interleukin-1 secretion	4
GO:0048585	0.000502334	22.2508	39	466	negative regulation of response to stimulus	4
GO:0006809	0.000515789	1.90994	8	40	nitric oxide biosynthetic process	4
GO:0009966	0.00052452	51.9025	76	1087	regulation of signal transduction	4
GO:0030101	0.000530986	1.4802	7	31	natural killer cell activation	4
GO:0006266	0.000536478	0.429736	4	9	DNA ligation	4
GO:0045342	0.000536478	0.429736	4	9	MHC class II biosynthetic process	4
GO:0045830	0.000536478	0.429736	4	9	positive regulation of isotype switching	4
GO:0050858	0.000536478	0.429736	4	9	negative regulation of antigen receptor-mediated signaling pathway	4
GO:0050860	0.000536478	0.429736	4	9	negative regulation of T cell receptor signaling pathway	4
GO:0034622	0.000541591	17.1417	32	359	cellular macromolecular complex assembly	4
GO:0048869	0.000571649	96.8815	128	2029	cellular developmental process	4
GO:0007163	0.000576736	2.91265	10	61	establishment or maintenance of cell polarity	4
GO:0050848	0.00058436	1.09821	6	23	regulation of calcium-mediated signaling	4
GO:0032879	0.000588893	43.833	66	918	regulation of localization	4
GO:0019220	0.000593214	28.6013	47	599	regulation of phosphate metabolic process	4
GO:0051174	0.000593214	28.6013	47	599	regulation of phosphorus metabolic process	4
GO:0051641	0.000596791	58.0143	83	1215	cellular localization	4
GO:0030099	0.000598311	8.8812	20	186	myeloid cell differentiation	4
GO:0009058	0.000605501	183.449	223	3842	biosynthetic process	4
GO:0044238	0.000607285	324.45	371	6795	primary metabolic process	4
GO:0001776	0.000614348	1.95768	8	41	leukocyte homeostasis	4
GO:0002200	0.000614348	1.95768	8	41	somatic diversification of immune receptors	4
GO:0071844	0.00061646	31.8004	51	666	cellular component assembly at cellular level	4
GO:0050663	0.000618571	2.43517	9	51	cytokine secretion	4
GO:0043933	0.000622242	34.9996	55	733	macromolecular complex subunit organization	4
GO:0065003	0.000637642	31.8482	51	667	macromolecular complex assembly	4
GO:0016447	0.00065195	1.52795	7	32	somatic recombination of immunoglobulin gene segments	4
GO:0030593	0.00065195	1.52795	7	32	neutrophil chemotaxis	4
GO:0042130	0.00065195	1.52795	7	32	negative regulation of T cell proliferation	4
GO:0050715	0.00065195	1.52795	7	32	positive regulation of cytokine secretion	4
GO:0051495	0.000658703	2.9604	10	62	positive regulation of cytoskeleton organization	4
GO:0007015	0.000660249	7.01902	17	147	actin filament organization	4
GO:0051223	0.000671576	8.30822	19	174	regulation of protein transport	4
GO:0008104	0.000699693	52.4278	76	1098	protein localization	4
GO:0051297	0.000727561	2.00543	8	42	centrosome organization	4
GO:0001913	0.000747941	1.14596	6	24	T cell mediated cytotoxicity	4
GO:0002920	0.000747941	1.14596	6	24	regulation of humoral immune response	4
GO:0007062	0.000747941	1.14596	6	24	sister chromatid cohesion	4
GO:0043900	0.000750047	3.00815	10	63	regulation of multi-organism process	4
GO:0071345	0.000773451	5.87305	15	123	cellular response to cytokine stimulus	4
GO:0008630	0.000793762	1.5757	7	33	DNA damage response, signal transduction resulting in induction of apoptosis	4
GO:0050764	0.000793762	1.5757	7	33	regulation of phagocytosis	4
GO:0019221	0.000818733	5.30007	14	111	cytokine-mediated signaling pathway	4
GO:0032880	0.000826982	10.4569	22	219	regulation of protein localization	4
GO:0044237	0.000847536	319.962	365	6701	cellular metabolic process	4
GO:0002864	0.000860395	0.477484	4	10	regulation of acute inflammatory response to antigenic stimulus	4
GO:0002923	0.000860395	0.477484	4	10	regulation of humoral immune response mediated by circulating immunoglobulin	4
GO:0045911	0.000860395	0.477484	4	10	positive regulation of DNA recombination	4
GO:0002704	0.000939092	0.811723	5	17	negative regulation of leukocyte mediated immunity	4
GO:0002707	0.000939092	0.811723	5	17	negative regulation of lymphocyte mediated immunity	4
GO:0045076	0.000939092	0.811723	5	17	regulation of interleukin-2 biosynthetic process	4
GO:0045132	0.000939092	0.811723	5	17	meiotic chromosome segregation	4
GO:0007098	0.000944756	1.19371	6	25	centrosome cycle	4
GO:0043029	0.000944756	1.19371	6	25	T cell homeostasis	4
GO:0002709	0.000958862	1.62345	7	34	regulation of T cell mediated immunity	4
GO:0008156	0.000958862	1.62345	7	34	negative regulation of DNA replication	4
GO:0016445	0.000958862	1.62345	7	34	somatic diversification of immunoglobulins	4
GO:0008285	0.000964085	16.9984	31	356	negative regulation of cell proliferation	4
GO:0050707	0.00100421	2.10093	8	44	regulation of cytokine secretion	4
GO:0000089	0.00100921	0.238742	3	5	mitotic metaphase	4
GO:0000090	0.00100921	0.238742	3	5	mitotic anaphase	4
GO:0002313	0.00100921	0.238742	3	5	mature B cell differentiation involved in immune response	4
GO:0002361	0.00100921	0.238742	3	5	CD4-positive, CD25-positive, alpha-beta regulatory T cell differentiation	4
GO:0045589	0.00100921	0.238742	3	5	regulation of regulatory T cell differentiation	4
GO:0090224	0.00100921	0.238742	3	5	regulation of spindle organization	4
GO:0045637	0.0010479	4.24961	12	89	regulation of myeloid cell differentiation	4
GO:0070507	0.00109032	2.62616	9	55	regulation of microtubule cytoskeleton organization	4
GO:0050830	0.00114982	1.67119	7	35	defense response to Gram-positive bacterium	4
GO:0007243	0.00115177	27.9328	45	585	intracellular protein kinase cascade	4
GO:0023014	0.00115177	27.9328	45	585	signal transduction via phosphorylation event	4
GO:0060255	0.00116739	150.407	185	3150	regulation of macromolecule metabolic process	4
GO:0000018	0.00117909	1.24146	6	26	regulation of DNA recombination	4
GO:0002204	0.00117909	1.24146	6	26	somatic recombination of immunoglobulin genes involved in immune response	4
GO:0002208	0.00117909	1.24146	6	26	somatic diversification of immunoglobulins involved in immune response	4
GO:0002711	0.00117909	1.24146	6	26	positive regulation of T cell mediated immunity	4
GO:0045190	0.00117909	1.24146	6	26	isotype switching	4
GO:0001916	0.00124955	0.859471	5	18	positive regulation of T cell mediated cytotoxicity	4
GO:0009595	0.00124955	0.859471	5	18	detection of biotic stimulus	4
GO:0001773	0.00130112	0.525232	4	11	myeloid dendritic cell activation	4
GO:0002862	0.00130112	0.525232	4	11	negative regulation of inflammatory response to antigenic stimulus	4
GO:0045579	0.00130112	0.525232	4	11	positive regulation of B cell differentiation	4
GO:0007165	0.00132534	183.306	220	3839	signal transduction	4
GO:0031023	0.00135915	2.19643	8	46	microtubule organizing center organization	4
GO:0010638	0.00137626	5.58656	14	117	positive regulation of organelle organization	4
GO:0044085	0.00141102	51.234	73	1073	cellular component biogenesis	4
GO:0009262	0.00145543	1.28921	6	27	deoxyribonucleotide metabolic process	4
GO:0050730	0.00154564	4.4406	12	93	regulation of peptidyl-tyrosine phosphorylation	4
GO:0050729	0.00157054	2.24418	8	47	positive regulation of inflammatory response	4
GO:0034645	0.00158333	143.102	176	2997	cellular macromolecule biosynthetic process	4
GO:0090068	0.00160746	2.76941	9	58	positive regulation of cell cycle process	4
GO:0002287	0.00162973	0.90722	5	19	alpha-beta T cell activation involved in immune response	4
GO:0042094	0.00162973	0.90722	5	19	interleukin-2 biosynthetic process	4
GO:0050850	0.00162973	0.90722	5	19	positive regulation of calcium-mediated signaling	4
GO:0070201	0.00169376	8.9767	19	188	regulation of establishment of protein localization	4
GO:0032102	0.00174361	3.91537	11	82	negative regulation of response to external stimulus	4
GO:0045595	0.00176371	34.1879	52	716	regulation of cell differentiation	4
GO:0002367	0.00177848	1.33696	6	28	cytokine production involved in immune response	4
GO:0033036	0.00179691	61.118	84	1280	macromolecule localization	4
GO:0002544	0.0018783	0.572981	4	12	chronic inflammatory response	4
GO:0032733	0.0018783	0.572981	4	12	positive regulation of interleukin-10 production	4
GO:0045086	0.0018783	0.572981	4	12	positive regulation of interleukin-2 biosynthetic process	4
GO:0002857	0.00194672	0.28649	3	6	positive regulation of natural killer cell mediated immune response to tumor cell	4
GO:0002860	0.00194672	0.28649	3	6	positive regulation of natural killer cell mediated cytotoxicity directed against tumor cell target	4
GO:0007063	0.00194672	0.28649	3	6	regulation of sister chromatid cohesion	4
GO:0032693	0.00194672	0.28649	3	6	negative regulation of interleukin-10 production	4
GO:0045010	0.00194672	0.28649	3	6	actin nucleation	4
GO:0045348	0.00194672	0.28649	3	6	positive regulation of MHC class II biosynthetic process	4
GO:0071780	0.00194672	0.28649	3	6	mitotic cell cycle G2/M transition checkpoint	4
GO:0007088	0.00204995	2.8649	9	60	regulation of mitosis	4
GO:0051783	0.00204995	2.8649	9	60	regulation of nuclear division	4
GO:0050869	0.0020884	0.954968	5	20	negative regulation of B cell activation	4
GO:0051225	0.0020884	0.954968	5	20	spindle assembly	4
GO:0002266	0.00227753	0.0954968	2	2	follicular dendritic cell activation	4
GO:0002268	0.00227753	0.0954968	2	2	follicular dendritic cell differentiation	4
GO:0043366	0.00227753	0.0954968	2	2	beta selection	4
GO:0045658	0.00227753	0.0954968	2	2	regulation of neutrophil differentiation	4
GO:0048478	0.00227753	0.0954968	2	2	replication fork protection	4
GO:0051125	0.00227753	0.0954968	2	2	regulation of actin nucleation	4
GO:0051782	0.00227753	0.0954968	2	2	negative regulation of cell division	4
GO:0051987	0.00227753	0.0954968	2	2	positive regulation of attachment of spindle microtubules to kinetochore	4
GO:0090007	0.00227753	0.0954968	2	2	regulation of mitotic anaphase	4
GO:0032675	0.0023642	2.38742	8	50	regulation of interleukin-6 production	4
GO:0032268	0.00247243	42.2096	61	884	regulation of cellular protein metabolic process	4
GO:0007204	0.00248262	6.58928	15	138	elevation of cytosolic calcium ion concentration	4
GO:0006464	0.00249085	90.913	117	1904	protein modification process	4
GO:0002438	0.00261126	0.620729	4	13	acute inflammatory response to antigenic stimulus	4
GO:0002820	0.00261126	0.620729	4	13	negative regulation of adaptive immune response	4
GO:0002823	0.00261126	0.620729	4	13	negative regulation of adaptive immune response based on somatic recombination of immune receptors built from immunoglobulin superfamily domains	4
GO:0002825	0.00261126	0.620729	4	13	regulation of T-helper 1 type immune response	4
GO:0010389	0.00261126	0.620729	4	13	regulation of G2/M transition of mitotic cell cycle	4
GO:0045648	0.00261126	0.620729	4	13	positive regulation of erythrocyte differentiation	4
GO:0071897	0.00261126	0.620729	4	13	DNA biosynthetic process	4
GO:0006909	0.00263154	3.53338	10	74	phagocytosis	4
GO:0001914	0.00263449	1.00272	5	21	regulation of T cell mediated cytotoxicity	4
GO:0007090	0.00263449	1.00272	5	21	regulation of S phase of mitotic cell cycle	4
GO:0032760	0.00263449	1.00272	5	21	positive regulation of tumor necrosis factor production	4
GO:0042531	0.00263449	1.00272	5	21	positive regulation of tyrosine phosphorylation of STAT protein	4
GO:0032635	0.00268896	2.43517	8	51	interleukin-6 production	4
GO:0051053	0.00268896	2.43517	8	51	negative regulation of DNA metabolic process	4
GO:0032886	0.00289022	3.00815	9	63	regulation of microtubule-based process	4
GO:0031323	0.00300033	159.145	191	3333	regulation of cellular metabolic process	4
GO:0070925	0.00304753	2.48292	8	52	organelle assembly	4
GO:0009893	0.00305786	65.7973	88	1378	positive regulation of metabolic process	4
GO:0046427	0.00307695	1.4802	6	31	positive regulation of JAK-STAT cascade	4
GO:0030036	0.0031841	13.0831	24	274	actin cytoskeleton organization	4
GO:0051439	0.00321025	3.62888	10	76	regulation of ubiquitin-protein ligase activity involved in mitotic cell cycle	4
GO:0030029	0.00326421	13.847	25	290	actin filament-based process	4
GO:0009994	0.003277	1.05046	5	22	oocyte differentiation	4
GO:0045646	0.003277	1.05046	5	22	regulation of erythrocyte differentiation	4
GO:0048599	0.003277	1.05046	5	22	oocyte development	4
GO:0002420	0.00328603	0.334239	3	7	natural killer cell mediated cytotoxicity directed against tumor cell target	4
GO:0002423	0.00328603	0.334239	3	7	natural killer cell mediated immune response to tumor cell	4
GO:0002475	0.00328603	0.334239	3	7	antigen processing and presentation via MHC class Ib	4
GO:0002855	0.00328603	0.334239	3	7	regulation of natural killer cell mediated immune response to tumor cell	4
GO:0002858	0.00328603	0.334239	3	7	regulation of natural killer cell mediated cytotoxicity directed against tumor cell target	4
GO:0034390	0.00328603	0.334239	3	7	smooth muscle cell apoptosis	4
GO:0034391	0.00328603	0.334239	3	7	regulation of smooth muscle cell apoptosis	4
GO:0045019	0.00328603	0.334239	3	7	negative regulation of nitric oxide biosynthetic process	4
GO:0050665	0.00328603	0.334239	3	7	hydrogen peroxide biosynthetic process	4
GO:0051322	0.00328603	0.334239	3	7	anaphase	4
GO:0051323	0.00328603	0.334239	3	7	metaphase	4
GO:0042592	0.00331435	41.9231	60	878	homeostatic process	4
GO:0001934	0.0034309	8.16498	17	171	positive regulation of protein phosphorylation	4
GO:0006875	0.0034342	11.6984	22	245	cellular metal ion homeostasis	4
GO:0002347	0.00351878	0.668478	4	14	response to tumor cell	4
GO:0002418	0.00351878	0.668478	4	14	immune response to tumor cell	4
GO:0043549	0.00352429	18.4786	31	387	regulation of kinase activity	4
GO:0048871	0.00359643	5.53882	13	116	multicellular organismal homeostasis	4
GO:0070887	0.003741	27.2643	42	571	cellular response to chemical stimulus	4
GO:0051047	0.00395051	7.592	16	159	positive regulation of secretion	4
GO:0030041	0.00398148	3.15139	9	66	actin filament polymerization	4
GO:0043122	0.00398305	4.96583	12	104	regulation of I-kappaB kinase/NF-kappaB cascade	4
GO:0002573	0.00400078	4.34511	11	91	myeloid leukocyte differentiation	4
GO:0043412	0.00403327	94.0644	119	1970	macromolecule modification	4
GO:0030334	0.00409501	12.6056	23	264	regulation of cell migration	4
GO:0008154	0.00426345	3.77212	10	79	actin polymerization or depolymerization	4
GO:0046903	0.00432377	25.0679	39	525	secretion	4
GO:0023052	0.00437107	197.201	230	4130	signaling	4
GO:0051241	0.00443317	11.2209	21	235	negative regulation of multicellular organismal process	4
GO:0032735	0.00461886	0.716226	4	15	positive regulation of interleukin-12 production	4
GO:0033628	0.00461886	0.716226	4	15	regulation of cell adhesion mediated by integrin	4
GO:0048305	0.00461886	0.716226	4	15	immunoglobulin secretion	4
GO:0071173	0.00461886	0.716226	4	15	spindle assembly checkpoint	4
GO:0007264	0.00462785	18.0489	30	378	small GTPase mediated signal transduction	4
GO:0007154	0.00477596	65.1288	86	1364	cell communication	4
GO:0050731	0.00487165	3.24689	9	68	positive regulation of peptidyl-tyrosine phosphorylation	4
GO:0002718	0.00488733	1.14596	5	24	regulation of cytokine production involved in immune response	4
GO:2000145	0.00491388	12.7966	23	268	regulation of cell motility	4
GO:0016477	0.00506554	26.1184	40	547	cell migration	4
GO:0032069	0.00507179	0.381987	3	8	regulation of nuclease activity	4
GO:0045346	0.00507179	0.381987	3	8	regulation of MHC class II biosynthetic process	4
GO:0050690	0.00507179	0.381987	3	8	regulation of defense response to virus by virus	4
GO:0032940	0.00519795	21.3435	34	447	secretion by cell	4
GO:0055065	0.00526658	12.1281	22	254	metal ion homeostasis	4
GO:0007155	0.00528898	32.7554	48	686	cell adhesion	4
GO:0022610	0.00528898	32.7554	48	686	biological adhesion	4
GO:0040007	0.0053427	28.649	43	600	growth	4
GO:0045859	0.00563158	17.5237	29	367	regulation of protein kinase activity	4
GO:0010604	0.0056761	61.1657	81	1281	positive regulation of macromolecule metabolic process	4
GO:0051179	0.00570078	158.716	188	3324	localization	4
GO:0006461	0.00571684	25.4976	39	534	protein complex assembly	4
GO:0031401	0.0057173	14.4678	25	303	positive regulation of protein modification process	4
GO:0030010	0.00576939	1.67119	6	35	establishment of cell polarity	4
GO:0051480	0.00581438	7.21001	15	151	cytosolic calcium ion homeostasis	4
GO:0070271	0.00589275	25.5454	39	535	protein complex biogenesis	4
GO:0045185	0.00590904	3.34239	9	70	maintenance of protein location	4
GO:0051651	0.00590904	3.34239	9	70	maintenance of location in cell	4
GO:0002886	0.00592854	0.763975	4	16	regulation of myeloid leukocyte mediated immunity	4
GO:0007128	0.00592854	0.763975	4	16	meiotic prophase I	4
GO:0033003	0.00592854	0.763975	4	16	regulation of mast cell activation	4
GO:0046006	0.00592854	0.763975	4	16	regulation of activated T cell proliferation	4
GO:0051324	0.00592854	0.763975	4	16	prophase	4
GO:0060713	0.00592854	0.763975	4	16	labyrinthine layer morphogenesis	4
GO:0051246	0.00604878	43.9763	61	921	regulation of protein metabolic process	4
GO:0010627	0.00612813	16.8552	28	353	regulation of intracellular protein kinase cascade	4
GO:0048870	0.0061976	28.0761	42	588	cell motility	4
GO:0051674	0.0061976	28.0761	42	588	localization of cell	4
GO:0051338	0.00631988	19.2426	31	403	regulation of transferase activity	4
GO:0030155	0.0064185	8.69021	17	182	regulation of cell adhesion	4
GO:0044092	0.00649516	20.8661	33	437	negative regulation of molecular function	4
GO:0002218	0.00650165	4.6316	11	97	activation of innate immune response	4
GO:0002758	0.00650165	4.6316	11	97	innate immune response-activating signal transduction	4
GO:0032103	0.00650165	4.6316	11	97	positive regulation of response to external stimulus	4
GO:0033002	0.00650165	4.6316	11	97	muscle cell proliferation	4
GO:0008629	0.00655156	2.24418	7	47	induction of apoptosis by intracellular signals	4
GO:0043623	0.00660868	10.8866	20	228	cellular protein complex assembly	4
GO:0000212	0.00661556	0.143245	2	3	meiotic spindle organization	4
GO:0001802	0.00661556	0.143245	2	3	type III hypersensitivity	4
GO:0001803	0.00661556	0.143245	2	3	regulation of type III hypersensitivity	4
GO:0001805	0.00661556	0.143245	2	3	positive regulation of type III hypersensitivity	4
GO:0001812	0.00661556	0.143245	2	3	positive regulation of type I hypersensitivity	4
GO:0002431	0.00661556	0.143245	2	3	Fc receptor mediated stimulatory signaling pathway	4
GO:0002476	0.00661556	0.143245	2	3	antigen processing and presentation of endogenous peptide antigen via MHC class Ib	4
GO:0002477	0.00661556	0.143245	2	3	antigen processing and presentation of exogenous peptide antigen via MHC class Ib	4
GO:0002481	0.00661556	0.143245	2	3	antigen processing and presentation of exogenous protein antigen via MHC class Ib, TAP-dependent	4
GO:0002713	0.00661556	0.143245	2	3	negative regulation of B cell mediated immunity	4
GO:0002884	0.00661556	0.143245	2	3	negative regulation of hypersensitivity	4
GO:0002890	0.00661556	0.143245	2	3	negative regulation of immunoglobulin mediated immune response	4
GO:0002924	0.00661556	0.143245	2	3	negative regulation of humoral immune response mediated by circulating immunoglobulin	4
GO:0006742	0.00661556	0.143245	2	3	NADP catabolic process	4
GO:0006922	0.00661556	0.143245	2	3	cleavage of lamin	4
GO:0006923	0.00661556	0.143245	2	3	cleavage of cytoskeletal proteins involved in apoptosis	4
GO:0006925	0.00661556	0.143245	2	3	inflammatory cell apoptosis	4
GO:0009162	0.00661556	0.143245	2	3	deoxyribonucleoside monophosphate metabolic process	4
GO:0010216	0.00661556	0.143245	2	3	maintenance of DNA methylation	4
GO:0010661	0.00661556	0.143245	2	3	positive regulation of muscle cell apoptosis	4
GO:0019364	0.00661556	0.143245	2	3	pyridine nucleotide catabolic process	4
GO:0032252	0.00661556	0.143245	2	3	secretory granule localization	4
GO:0032632	0.00661556	0.143245	2	3	interleukin-3 production	4
GO:0032762	0.00661556	0.143245	2	3	mast cell cytokine production	4
GO:0032763	0.00661556	0.143245	2	3	regulation of mast cell cytokine production	4
GO:0032829	0.00661556	0.143245	2	3	regulation of CD4-positive, CD25-positive, alpha-beta regulatory T cell differentiation	4
GO:0032831	0.00661556	0.143245	2	3	positive regulation of CD4-positive, CD25-positive, alpha-beta regulatory T cell differentiation	4
GO:0034138	0.00661556	0.143245	2	3	toll-like receptor 3 signaling pathway	4
GO:0034393	0.00661556	0.143245	2	3	positive regulation of smooth muscle cell apoptosis	4
GO:0034421	0.00661556	0.143245	2	3	post-translational protein acetylation	4
GO:0042365	0.00661556	0.143245	2	3	water-soluble vitamin catabolic process	4
GO:0042494	0.00661556	0.143245	2	3	detection of bacterial lipoprotein	4
GO:0045654	0.00661556	0.143245	2	3	positive regulation of megakaryocyte differentiation	4
GO:0046125	0.00661556	0.143245	2	3	pyrimidine deoxyribonucleoside metabolic process	4
GO:0050705	0.00661556	0.143245	2	3	regulation of interleukin-1 alpha secretion	4
GO:0050717	0.00661556	0.143245	2	3	positive regulation of interleukin-1 alpha secretion	4
GO:0051988	0.00661556	0.143245	2	3	regulation of attachment of spindle microtubules to kinetochore	4
GO:0070340	0.00661556	0.143245	2	3	detection of bacterial lipopeptide	4
GO:0030003	0.006673	13.1308	23	275	cellular cation homeostasis	4
GO:0051235	0.0067187	5.30007	12	111	maintenance of location	4
GO:0032270	0.0067632	17.7624	29	372	positive regulation of cellular protein metabolic process	4
GO:0021700	0.00677329	5.96855	13	125	developmental maturation	4
GO:0042345	0.00699056	1.24146	5	26	regulation of NF-kappaB import into nucleus	4
GO:0042348	0.00699056	1.24146	5	26	NF-kappaB import into nucleus	4
GO:0043901	0.00699056	1.24146	5	26	negative regulation of multi-organism process	4
GO:0045429	0.00699056	1.24146	5	26	positive regulation of nitric oxide biosynthetic process	4
GO:0051247	0.00714405	18.6219	30	390	positive regulation of protein metabolic process	4
GO:0000052	0.00733945	0.429736	3	9	citrulline metabolic process	4
GO:0002676	0.00733945	0.429736	3	9	regulation of chronic inflammatory response	4
GO:0006301	0.00733945	0.429736	3	9	postreplication repair	4
GO:0006312	0.00733945	0.429736	3	9	mitotic recombination	4
GO:0031622	0.00733945	0.429736	3	9	positive regulation of fever generation	4
GO:0033005	0.00733945	0.429736	3	9	positive regulation of mast cell activation	4
GO:0042535	0.00733945	0.429736	3	9	positive regulation of tumor necrosis factor biosynthetic process	4
GO:0001782	0.00746375	0.811723	4	17	B cell homeostasis	4
GO:0032633	0.00746375	0.811723	4	17	interleukin-4 production	4
GO:0051129	0.00775742	10.3137	19	216	negative regulation of cellular component organization	4
GO:0046578	0.00786936	9.59743	18	201	regulation of Ras protein signal transduction	4
GO:0055080	0.00787656	14.8498	25	311	cation homeostasis	4
GO:0051649	0.00789636	51.4728	69	1078	establishment of localization in cell	4
GO:0009967	0.00790387	21.1525	33	443	positive regulation of signal transduction	4
GO:0023051	0.00828377	62.1207	81	1301	regulation of signaling	4
GO:0051056	0.00832791	11.1254	20	233	regulation of small GTPase mediated signal transduction	4
GO:0040012	0.0085551	14.1813	24	297	regulation of locomotion	4
GO:0040008	0.00877636	18.9084	30	396	regulation of growth	4
GO:0071822	0.00881171	27.0256	40	566	protein complex subunit organization	4
GO:0072503	0.00893232	10.4569	19	219	cellular divalent inorganic cation homeostasis	4
GO:0031325	0.00907593	62.3594	81	1306	positive regulation of cellular metabolic process	4
GO:0051130	0.00918428	15.0407	25	315	positive regulation of cellular component organization	4
GO:0002292	0.00923924	0.859471	4	18	T cell differentiation involved in immune response	4
GO:0002293	0.00923924	0.859471	4	18	alpha-beta T cell differentiation involved in immune response	4
GO:0002532	0.00923924	0.859471	4	18	production of molecular mediator involved in inflammatory response	4
GO:0051298	0.00923924	0.859471	4	18	centrosome duplication	4
GO:0065008	0.00924903	86.6156	108	1814	regulation of biological quality	4
GO:0031326	0.00926009	123.286	148	2582	regulation of cellular biosynthetic process	4
GO:0042509	0.00965509	1.33696	5	28	regulation of tyrosine phosphorylation of STAT protein	4
GO:0070227	0.00965509	1.33696	5	28	lymphocyte apoptosis	4
GO:0030335	0.00975322	7.63975	15	160	positive regulation of cell migration	4
GO:2000147	0.00975322	7.63975	15	160	positive regulation of cell motility	4
GO:0001774	0.0101162	0.477484	3	10	microglial cell activation	4
GO:0002863	0.0101162	0.477484	3	10	positive regulation of inflammatory response to antigenic stimulus	4
GO:0009070	0.0101162	0.477484	3	10	serine family amino acid biosynthetic process	4
GO:0031620	0.0101162	0.477484	3	10	regulation of fever generation	4
GO:0042953	0.0101162	0.477484	3	10	lipoprotein transport	4
GO:0043011	0.0101162	0.477484	3	10	myeloid dendritic cell differentiation	4
GO:0043124	0.0101162	0.477484	3	10	negative regulation of I-kappaB kinase/NF-kappaB cascade	4
GO:0045787	0.0106109	4.29736	10	90	positive regulation of cell cycle	4
GO:0032507	0.0108712	3.0559	8	64	maintenance of protein location in cell	4
GO:0006874	0.0110023	9.93167	18	208	cellular calcium ion homeostasis	4
GO:0072507	0.0112052	10.6956	19	224	divalent inorganic cation homeostasis	4
GO:0002688	0.011218	1.3847	5	29	regulation of leukocyte chemotaxis	4
GO:0002763	0.011218	1.3847	5	29	positive regulation of myeloid leukocyte differentiation	4
GO:0042116	0.011218	1.3847	5	29	macrophage activation	4
GO:0071887	0.011218	1.3847	5	29	leukocyte apoptosis	4
GO:0042327	0.0112332	9.21544	17	193	positive regulation of phosphorylation	4
GO:0002262	0.0112684	0.90722	4	19	myeloid cell homeostasis	4
GO:0002702	0.0112684	0.90722	4	19	positive regulation of production of molecular mediator of immune response	4
GO:0034341	0.0112684	0.90722	4	19	response to interferon-gamma	4
GO:0042036	0.0112684	0.90722	4	19	negative regulation of cytokine biosynthetic process	4
GO:0044110	0.0112684	0.90722	4	19	growth involved in symbiotic interaction	4
GO:0044116	0.0112684	0.90722	4	19	growth of symbiont involved in interaction with host	4
GO:0044117	0.0112684	0.90722	4	19	growth of symbiont in host	4
GO:0044126	0.0112684	0.90722	4	19	regulation of growth of symbiont in host	4
GO:0044130	0.0112684	0.90722	4	19	negative regulation of growth of symbiont in host	4
GO:0044144	0.0112684	0.90722	4	19	modulation of growth of symbiont involved in interaction with host	4
GO:0044146	0.0112684	0.90722	4	19	negative regulation of growth of symbiont involved in interaction with host	4
GO:0051438	0.011427	4.34511	10	91	regulation of ubiquitin-protein ligase activity	4
GO:0015031	0.011469	41.9231	57	878	protein transport	4
GO:0060548	0.0118043	22.585	34	473	negative regulation of cell death	4
GO:0002526	0.011839	3.72438	9	78	acute inflammatory response	4
GO:0051054	0.011839	3.72438	9	78	positive regulation of DNA metabolic process	4
GO:0010556	0.0118913	116.793	140	2446	regulation of macromolecule biosynthetic process	4
GO:0032956	0.0123727	5.06133	11	106	regulation of actin cytoskeleton organization	4
GO:0046620	0.0125533	1.95768	6	41	regulation of organ growth	4
GO:0000733	0.0128125	0.190994	2	4	DNA strand renaturation	4
GO:0001794	0.0128125	0.190994	2	4	type IIa hypersensitivity	4
GO:0001796	0.0128125	0.190994	2	4	regulation of type IIa hypersensitivity	4
GO:0001798	0.0128125	0.190994	2	4	positive regulation of type IIa hypersensitivity	4
GO:0002220	0.0128125	0.190994	2	4	innate immune response activating cell surface receptor signaling pathway	4
GO:0002246	0.0128125	0.190994	2	4	wound healing involved in inflammatory response	4
GO:0002439	0.0128125	0.190994	2	4	chronic inflammatory response to antigenic stimulus	4
GO:0002445	0.0128125	0.190994	2	4	type II hypersensitivity	4
GO:0002865	0.0128125	0.190994	2	4	negative regulation of acute inflammatory response to antigenic stimulus	4
GO:0002888	0.0128125	0.190994	2	4	positive regulation of myeloid leukocyte mediated immunity	4
GO:0002892	0.0128125	0.190994	2	4	regulation of type II hypersensitivity	4
GO:0002894	0.0128125	0.190994	2	4	positive regulation of type II hypersensitivity	4
GO:0006564	0.0128125	0.190994	2	4	L-serine biosynthetic process	4
GO:0007095	0.0128125	0.190994	2	4	mitotic cell cycle G2/M transition DNA damage checkpoint	4
GO:0007144	0.0128125	0.190994	2	4	female meiosis I	4
GO:0009186	0.0128125	0.190994	2	4	deoxyribonucleoside diphosphate metabolic process	4
GO:0009221	0.0128125	0.190994	2	4	pyrimidine deoxyribonucleotide biosynthetic process	4
GO:0010759	0.0128125	0.190994	2	4	positive regulation of macrophage chemotaxis	4
GO:0019985	0.0128125	0.190994	2	4	translesion synthesis	4
GO:0021571	0.0128125	0.190994	2	4	rhombomere 5 development	4
GO:0030223	0.0128125	0.190994	2	4	neutrophil differentiation	4
GO:0031536	0.0128125	0.190994	2	4	positive regulation of exit from mitosis	4
GO:0032070	0.0128125	0.190994	2	4	regulation of deoxyribonuclease activity	4
GO:0032075	0.0128125	0.190994	2	4	positive regulation of nuclease activity	4
GO:0032650	0.0128125	0.190994	2	4	regulation of interleukin-1 alpha production	4
GO:0032730	0.0128125	0.190994	2	4	positive regulation of interleukin-1 alpha production	4
GO:0032873	0.0128125	0.190994	2	4	negative regulation of stress-activated MAPK cascade	4
GO:0034113	0.0128125	0.190994	2	4	heterotypic cell-cell adhesion	4
GO:0042536	0.0128125	0.190994	2	4	negative regulation of tumor necrosis factor biosynthetic process	4
GO:0045591	0.0128125	0.190994	2	4	positive regulation of regulatory T cell differentiation	4
GO:0050703	0.0128125	0.190994	2	4	interleukin-1 alpha secretion	4
GO:0051299	0.0128125	0.190994	2	4	centrosome separation	4
GO:0072526	0.0128125	0.190994	2	4	pyridine-containing compound catabolic process	4
GO:0006801	0.0129448	1.43245	5	30	superoxide metabolic process	4
GO:0034612	0.0129448	1.43245	5	30	response to tumor necrosis factor	4
GO:0010212	0.0129849	3.15139	8	66	response to ionizing radiation	4
GO:0043086	0.0129849	16.2822	26	341	negative regulation of catalytic activity	4
GO:0051270	0.0131603	13.9425	23	292	regulation of cellular component movement	4
GO:0001660	0.0134218	0.525232	3	11	fever generation	4
GO:0002467	0.0134218	0.525232	3	11	germinal center formation	4
GO:0002507	0.0134218	0.525232	3	11	tolerance induction	4
GO:0002836	0.0134218	0.525232	3	11	positive regulation of response to tumor cell	4
GO:0002839	0.0134218	0.525232	3	11	positive regulation of immune response to tumor cell	4
GO:0002921	0.0134218	0.525232	3	11	negative regulation of humoral immune response	4
GO:0016045	0.0134218	0.525232	3	11	detection of bacterium	4
GO:0031652	0.0134218	0.525232	3	11	positive regulation of heat generation	4
GO:0033006	0.0134218	0.525232	3	11	regulation of mast cell activation involved in immune response	4
GO:0043304	0.0134218	0.525232	3	11	regulation of mast cell degranulation	4
GO:0046902	0.0134218	0.525232	3	11	regulation of mitochondrial membrane permeability	4
GO:0043903	0.0135634	0.954968	4	20	regulation of symbiosis, encompassing mutualism through parasitism	4
GO:0010562	0.0135649	9.40644	17	197	positive regulation of phosphorus metabolic process	4
GO:0045937	0.0135649	9.40644	17	197	positive regulation of phosphate metabolic process	4
GO:0009889	0.013749	124.767	148	2613	regulation of biosynthetic process	4
GO:0055074	0.0137932	10.1704	18	213	calcium ion homeostasis	4
GO:0045184	0.0138127	43.2123	58	905	establishment of protein localization	4
GO:0051340	0.014161	4.48835	10	94	regulation of ligase activity	4
GO:0051272	0.0147986	8.02173	15	168	positive regulation of cellular component movement	4
GO:0007260	0.0148424	1.4802	5	31	tyrosine phosphorylation of STAT protein	4
GO:0002221	0.0151729	4.5361	10	95	pattern recognition receptor signaling pathway	4
GO:0032846	0.0152377	2.62616	7	55	positive regulation of homeostatic process	4
GO:0006928	0.0152674	29.6995	42	622	cellular component movement	4
GO:0051171	0.0157416	123.43	146	2585	regulation of nitrogen compound metabolic process	4
GO:0032970	0.0160055	5.25232	11	110	regulation of actin filament-based process	4
GO:0045927	0.0160055	5.25232	11	110	positive regulation of growth	4
GO:0033598	0.016135	1.00272	4	21	mammary gland epithelial cell proliferation	4
GO:0033627	0.016135	1.00272	4	21	cell adhesion mediated by integrin	4
GO:0040017	0.0163297	8.11723	15	170	positive regulation of locomotion	4
GO:0060341	0.0165933	19.0516	29	399	regulation of cellular localization	4
GO:0008064	0.0166978	3.29464	8	69	regulation of actin polymerization or depolymerization	4
GO:0044403	0.0166978	3.29464	8	69	symbiosis, encompassing mutualism through parasitism	4
GO:0032012	0.0169176	1.52795	5	32	regulation of ARF protein signal transduction	4
GO:0007265	0.0169941	9.64518	17	202	Ras protein signal transduction	4
GO:0010647	0.0170759	23.2057	34	486	positive regulation of cell communication	4
GO:0001833	0.0172697	0.572981	3	12	inner cell mass cell proliferation	4
GO:0002833	0.0172697	0.572981	3	12	positive regulation of response to biotic stimulus	4
GO:0006910	0.0172697	0.572981	3	12	phagocytosis, recognition	4
GO:0010660	0.0172697	0.572981	3	12	regulation of muscle cell apoptosis	4
GO:0018195	0.0172697	0.572981	3	12	peptidyl-arginine modification	4
GO:0030852	0.0172697	0.572981	3	12	regulation of granulocyte differentiation	4
GO:0031650	0.0172697	0.572981	3	12	regulation of heat generation	4
GO:0033599	0.0172697	0.572981	3	12	regulation of mammary gland epithelial cell proliferation	4
GO:0042523	0.0172697	0.572981	3	12	positive regulation of tyrosine phosphorylation of Stat5 protein	4
GO:0045824	0.0172697	0.572981	3	12	negative regulation of innate immune response	4
GO:0048246	0.0172697	0.572981	3	12	macrophage chemotaxis	4
GO:0060249	0.0174268	6.0163	12	126	anatomical structure homeostasis	4
GO:0008652	0.0180899	3.34239	8	70	cellular amino acid biosynthetic process	4
GO:0030832	0.0180899	3.34239	8	70	regulation of actin filament length	4
GO:0002761	0.0182997	2.72166	7	57	regulation of myeloid leukocyte differentiation	4
GO:0023056	0.0185273	23.349	34	489	positive regulation of signaling	4
GO:0016053	0.0186015	10.5046	18	220	organic acid biosynthetic process	4
GO:0046394	0.0186015	10.5046	18	220	carboxylic acid biosynthetic process	4
GO:0043069	0.0189099	21.7255	32	455	negative regulation of programmed cell death	4
GO:0030048	0.0189923	1.05046	4	22	actin filament-based movement	4
GO:0030890	0.0191764	1.5757	5	33	positive regulation of B cell proliferation	4
GO:0031109	0.0193765	2.14868	6	45	microtubule polymerization or depolymerization	4
GO:0046425	0.0193765	2.14868	6	45	regulation of JAK-STAT cascade	4
GO:0051437	0.0195632	3.39014	8	71	positive regulation of ubiquitin-protein ligase activity involved in mitotic cell cycle	4
GO:0043392	0.0199487	4.05861	9	85	negative regulation of DNA binding	4
GO:0080090	0.0206069	155.564	179	3258	regulation of primary metabolic process	4
GO:0002701	0.0206814	0.238742	2	5	negative regulation of production of molecular mediator of immune response	4
GO:0002885	0.0206814	0.238742	2	5	positive regulation of hypersensitivity	4
GO:0006271	0.0206814	0.238742	2	5	DNA strand elongation involved in DNA replication	4
GO:0006273	0.0206814	0.238742	2	5	lagging strand elongation	4
GO:0006398	0.0206814	0.238742	2	5	histone mRNA 3'-end processing	4
GO:0009265	0.0206814	0.238742	2	5	2'-deoxyribonucleotide biosynthetic process	4
GO:0010758	0.0206814	0.238742	2	5	regulation of macrophage chemotaxis	4
GO:0016584	0.0206814	0.238742	2	5	nucleosome positioning	4
GO:0018101	0.0206814	0.238742	2	5	peptidyl-citrulline biosynthetic process from peptidyl-arginine	4
GO:0032493	0.0206814	0.238742	2	5	response to bacterial lipoprotein	4
GO:0032610	0.0206814	0.238742	2	5	interleukin-1 alpha production	4
GO:0032700	0.0206814	0.238742	2	5	negative regulation of interleukin-17 production	4
GO:0033600	0.0206814	0.238742	2	5	negative regulation of mammary gland epithelial cell proliferation	4
GO:0035283	0.0206814	0.238742	2	5	central nervous system segmentation	4
GO:0035284	0.0206814	0.238742	2	5	brain segmentation	4
GO:0042510	0.0206814	0.238742	2	5	regulation of tyrosine phosphorylation of Stat1 protein	4
GO:0042590	0.0206814	0.238742	2	5	antigen processing and presentation of exogenous peptide antigen via MHC class I	4
GO:0051383	0.0206814	0.238742	2	5	kinetochore organization	4
GO:0070339	0.0206814	0.238742	2	5	response to bacterial lipopeptide	4
GO:0071168	0.0206814	0.238742	2	5	protein localization to chromatin	4
GO:0071220	0.0206814	0.238742	2	5	cellular response to bacterial lipoprotein	4
GO:0071221	0.0206814	0.238742	2	5	cellular response to bacterial lipopeptide	4
GO:0071421	0.0206814	0.238742	2	5	manganese ion transmembrane transport	4
GO:0071621	0.0206814	0.238742	2	5	granulocyte chemotaxis	4
GO:0071622	0.0206814	0.238742	2	5	regulation of granulocyte chemotaxis	4
GO:0071675	0.0206814	0.238742	2	5	regulation of mononuclear cell migration	4
GO:0031145	0.02112	3.43789	8	72	anaphase-promoting complex-dependent proteasomal ubiquitin-dependent protein catabolic process	4
GO:0048660	0.02112	3.43789	8	72	regulation of smooth muscle cell proliferation	4
GO:0043506	0.0214115	2.19643	6	46	regulation of JUN kinase activity	4
GO:0048477	0.0214115	2.19643	6	46	oogenesis	4
GO:0051928	0.0214115	2.19643	6	46	positive regulation of calcium ion transport	4
GO:0051209	0.0216245	1.62345	5	34	release of sequestered calcium ion into cytosol	4
GO:0051282	0.0216245	1.62345	5	34	regulation of sequestering of calcium ion	4
GO:0051283	0.0216245	1.62345	5	34	negative regulation of sequestering of calcium ion	4
GO:0055072	0.0216245	1.62345	5	34	iron ion homeostasis	4
GO:0002834	0.0216672	0.620729	3	13	regulation of response to tumor cell	4
GO:0002837	0.0216672	0.620729	3	13	regulation of immune response to tumor cell	4
GO:0010573	0.0216672	0.620729	3	13	vascular endothelial growth factor production	4
GO:0010574	0.0216672	0.620729	3	13	regulation of vascular endothelial growth factor production	4
GO:0010657	0.0216672	0.620729	3	13	muscle cell apoptosis	4
GO:0032715	0.0216672	0.620729	3	13	negative regulation of interleukin-6 production	4
GO:0042092	0.0216672	0.620729	3	13	type 2 immune response	4
GO:0043300	0.0216672	0.620729	3	13	regulation of leukocyte degranulation	4
GO:0071174	0.0216672	0.620729	3	13	mitotic cell cycle spindle checkpoint	4
GO:0045807	0.0217696	2.81716	7	59	positive regulation of endocytosis	4
GO:0010646	0.0217757	46.0772	60	965	regulation of cell communication	4
GO:0060402	0.0235862	2.24418	6	47	calcium ion transport into cytosol	4
GO:0071219	0.0235862	2.24418	6	47	cellular response to molecule of bacterial origin	4
GO:0007162	0.0236648	2.8649	7	60	negative regulation of cell adhesion	4
GO:0030833	0.0236648	2.8649	7	60	regulation of actin filament polymerization	4
GO:0044270	0.0239387	18.0011	27	377	cellular nitrogen compound catabolic process	4
GO:0009968	0.0240251	17.1894	26	360	negative regulation of signal transduction	4
GO:0048659	0.0244929	3.53338	8	74	smooth muscle cell proliferation	4
GO:0002690	0.0255945	1.14596	4	24	positive regulation of leukocyte chemotaxis	4
GO:0006284	0.0255945	1.14596	4	24	base-excision repair	4
GO:0007091	0.0255945	1.14596	4	24	mitotic metaphase/anaphase transition	4
GO:0030838	0.0255945	1.14596	4	24	positive regulation of actin filament polymerization	4
GO:0035265	0.0256705	2.91265	7	61	organ growth	4
GO:0043066	0.0258139	21.439	31	449	negative regulation of apoptosis	4
GO:0002685	0.025904	2.29192	6	48	regulation of leukocyte migration	4
GO:0060401	0.025904	2.29192	6	48	cytosolic calcium ion transport	4
GO:0043433	0.0263133	3.58113	8	75	negative regulation of transcription factor activity	4
GO:0090048	0.0263133	3.58113	8	75	negative regulation of transcription regulator activity	4
GO:0002474	0.0266168	0.668478	3	14	antigen processing and presentation of peptide antigen via MHC class I	4
GO:0002720	0.0266168	0.668478	3	14	positive regulation of cytokine production involved in immune response	4
GO:0042104	0.0266168	0.668478	3	14	positive regulation of activated T cell proliferation	4
GO:0043403	0.0266168	0.668478	3	14	skeletal muscle tissue regeneration	4
GO:0045408	0.0266168	0.668478	3	14	regulation of interleukin-6 biosynthetic process	4
GO:0045672	0.0266168	0.668478	3	14	positive regulation of osteoclast differentiation	4
GO:0048569	0.0266168	0.668478	3	14	post-embryonic organ development	4
GO:0051346	0.0268379	4.96583	10	104	negative regulation of hydrolase activity	4
GO:0006956	0.0271085	1.71894	5	36	complement activation	4
GO:0032273	0.0271085	1.71894	5	36	positive regulation of protein polymerization	4
GO:0043507	0.0271085	1.71894	5	36	positive regulation of JUN kinase activity	4
GO:2000021	0.0282257	3.62888	8	76	regulation of ion homeostasis	4
GO:0051049	0.0283936	31.8482	43	667	regulation of transport	4
GO:0006873	0.0290974	20.8183	30	436	cellular ion homeostasis	4
GO:0030199	0.029351	1.19371	4	25	collagen fibril organization	4
GO:0045840	0.029351	1.19371	4	25	positive regulation of mitosis	4
GO:0048662	0.029351	1.19371	4	25	negative regulation of smooth muscle cell proliferation	4
GO:0051785	0.029351	1.19371	4	25	positive regulation of nuclear division	4
GO:0042770	0.0300235	3.00815	7	63	signal transduction in response to DNA damage	4
GO:0001878	0.0300488	0.28649	2	6	response to yeast	4
GO:0002517	0.0300488	0.28649	2	6	T cell tolerance induction	4
GO:0002639	0.0300488	0.28649	2	6	positive regulation of immunoglobulin production	4
GO:0002664	0.0300488	0.28649	2	6	regulation of T cell tolerance induction	4
GO:0002666	0.0300488	0.28649	2	6	positive regulation of T cell tolerance induction	4
GO:0002679	0.0300488	0.28649	2	6	respiratory burst involved in defense response	4
GO:0002866	0.0300488	0.28649	2	6	positive regulation of acute inflammatory response to antigenic stimulus	4
GO:0006072	0.0300488	0.28649	2	6	glycerol-3-phosphate metabolic process	4
GO:0006089	0.0300488	0.28649	2	6	lactate metabolic process	4
GO:0007064	0.0300488	0.28649	2	6	mitotic sister chromatid cohesion	4
GO:0019240	0.0300488	0.28649	2	6	citrulline biosynthetic process	4
GO:0030853	0.0300488	0.28649	2	6	negative regulation of granulocyte differentiation	4
GO:0032691	0.0300488	0.28649	2	6	negative regulation of interleukin-1 beta production	4
GO:0032695	0.0300488	0.28649	2	6	negative regulation of interleukin-12 production	4
GO:0032753	0.0300488	0.28649	2	6	positive regulation of interleukin-4 production	4
GO:0032817	0.0300488	0.28649	2	6	regulation of natural killer cell proliferation	4
GO:0040016	0.0300488	0.28649	2	6	embryonic cleavage	4
GO:0043619	0.0300488	0.28649	2	6	regulation of transcription from RNA polymerase II promoter in response to oxidative stress	4
GO:0045143	0.0300488	0.28649	2	6	homologous chromosome segregation	4
GO:0046434	0.0300488	0.28649	2	6	organophosphate catabolic process	4
GO:0051103	0.0300488	0.28649	2	6	DNA ligation involved in DNA repair	4
GO:0085020	0.0300488	0.28649	2	6	protein K6-linked ubiquitination	4
GO:0090023	0.0300488	0.28649	2	6	positive regulation of neutrophil chemotaxis	4
GO:2000177	0.0301532	1.76669	5	37	regulation of neural precursor cell proliferation	4
GO:0051336	0.0306691	19.2426	28	403	regulation of hydrolase activity	4
GO:0031099	0.030982	2.38742	6	50	regeneration	4
GO:0048469	0.0314623	4.39285	9	92	cell maturation	4
GO:0016311	0.0317517	9.59743	16	201	dephosphorylation	4
GO:0001958	0.0321163	0.716226	3	15	endochondral ossification	4
GO:0007143	0.0321163	0.716226	3	15	female meiosis	4
GO:0032673	0.0321163	0.716226	3	15	regulation of interleukin-4 production	4
GO:0042226	0.0321163	0.716226	3	15	interleukin-6 biosynthetic process	4
GO:0042522	0.0321163	0.716226	3	15	regulation of tyrosine phosphorylation of Stat5 protein	4
GO:0045109	0.0321163	0.716226	3	15	intermediate filament organization	4
GO:0010741	0.0323755	3.0559	7	64	negative regulation of intracellular protein kinase cascade	4
GO:0071310	0.0327811	18.5264	27	388	cellular response to organic substance	4
GO:0016525	0.0334045	1.81444	5	38	negative regulation of angiogenesis	4
GO:0000060	0.0334165	1.24146	4	26	protein import into nucleus, translocation	4
GO:0048538	0.0334165	1.24146	4	26	thymus development	4
GO:0051017	0.0337481	2.43517	6	51	actin filament bundle assembly	4
GO:0048514	0.0339568	14.4678	22	303	blood vessel morphogenesis	4
GO:0010466	0.0348475	3.10365	7	65	negative regulation of peptidase activity	4
GO:0018193	0.0350431	17.8102	26	373	peptidyl-amino acid modification	4
GO:0019219	0.0359134	122.188	141	2559	regulation of nucleobase, nucleoside, nucleotide and nucleic acid metabolic process	4
GO:0001894	0.0368322	3.81987	8	80	tissue homeostasis	4
GO:0032271	0.0368322	3.81987	8	80	regulation of protein polymerization	4
GO:0051443	0.0368322	3.81987	8	80	positive regulation of ubiquitin-protein ligase activity	4
GO:0071216	0.0368322	3.81987	8	80	cellular response to biotic stimulus	4
GO:0002687	0.0368653	1.86219	5	39	positive regulation of leukocyte migration	4
GO:0072527	0.0368653	1.86219	5	39	pyrimidine-containing compound metabolic process	4
GO:0010740	0.0368807	11.3641	18	238	positive regulation of intracellular protein kinase cascade	4
GO:0007259	0.0374413	3.15139	7	66	JAK-STAT cascade	4
GO:0030100	0.0375809	4.5361	9	95	regulation of endocytosis	4
GO:0010332	0.0377936	1.28921	4	27	response to gamma radiation	4
GO:0019835	0.0377936	1.28921	4	27	cytolysis	4
GO:0042398	0.0377936	1.28921	4	27	cellular modified amino acid biosynthetic process	4
GO:0002294	0.0381596	0.763975	3	16	CD4-positive, alpha-beta T cell differentiation involved in immune response	4
GO:0031649	0.0381596	0.763975	3	16	heat generation	4
GO:0033209	0.0381596	0.763975	3	16	tumor necrosis factor-mediated signaling pathway	4
GO:0042093	0.0381596	0.763975	3	16	T-helper cell differentiation	4
GO:0042346	0.0381596	0.763975	3	16	positive regulation of NF-kappaB import into nucleus	4
GO:0048015	0.0381596	0.763975	3	16	phosphatidylinositol-mediated signaling	4
GO:0051101	0.0381846	11.4119	18	239	regulation of DNA binding	4
GO:0034655	0.0385266	17.1417	25	359	nucleobase, nucleoside, nucleotide and nucleic acid catabolic process	4
GO:0034656	0.0385266	17.1417	25	359	nucleobase, nucleoside and nucleotide catabolic process	4
GO:0010639	0.0395406	5.30007	10	111	negative regulation of organelle organization	4
GO:0008037	0.0397469	2.53067	6	53	cell recognition	4
GO:0051436	0.0401589	3.19914	7	67	negative regulation of ubiquitin-protein ligase activity involved in mitotic cell cycle	4
GO:0042990	0.0405382	1.90994	5	40	regulation of transcription factor import into nucleus	4
GO:0000239	0.0407538	0.334239	2	7	pachytene	4
GO:0000731	0.0407538	0.334239	2	7	DNA synthesis involved in DNA repair	4
GO:0001573	0.0407538	0.334239	2	7	ganglioside metabolic process	4
GO:0001787	0.0407538	0.334239	2	7	natural killer cell proliferation	4
GO:0001820	0.0407538	0.334239	2	7	serotonin secretion	4
GO:0001865	0.0407538	0.334239	2	7	NK T cell differentiation	4
GO:0002230	0.0407538	0.334239	2	7	positive regulation of defense response to virus by host	4
GO:0002483	0.0407538	0.334239	2	7	antigen processing and presentation of endogenous peptide antigen	4
GO:0002566	0.0407538	0.334239	2	7	somatic diversification of immune receptors via somatic mutation	4
GO:0002925	0.0407538	0.334239	2	7	positive regulation of humoral immune response mediated by circulating immunoglobulin	4
GO:0006828	0.0407538	0.334239	2	7	manganese ion transport	4
GO:0007096	0.0407538	0.334239	2	7	regulation of exit from mitosis	4
GO:0010225	0.0407538	0.334239	2	7	response to UV-C	4
GO:0016446	0.0407538	0.334239	2	7	somatic hypermutation of immunoglobulin genes	4
GO:0021546	0.0407538	0.334239	2	7	rhombomere development	4
GO:0032604	0.0407538	0.334239	2	7	granulocyte macrophage colony-stimulating factor production	4
GO:0032645	0.0407538	0.334239	2	7	regulation of granulocyte macrophage colony-stimulating factor production	4
GO:0032692	0.0407538	0.334239	2	7	negative regulation of interleukin-1 production	4
GO:0033008	0.0407538	0.334239	2	7	positive regulation of mast cell activation involved in immune response	4
GO:0034508	0.0407538	0.334239	2	7	centromere complex assembly	4
GO:0042508	0.0407538	0.334239	2	7	tyrosine phosphorylation of Stat1 protein	4
GO:0042976	0.0407538	0.334239	2	7	activation of Janus kinase activity	4
GO:0043302	0.0407538	0.334239	2	7	positive regulation of leukocyte degranulation	4
GO:0043306	0.0407538	0.334239	2	7	positive regulation of mast cell degranulation	4
GO:0043374	0.0407538	0.334239	2	7	CD8-positive, alpha-beta T cell differentiation	4
GO:0043618	0.0407538	0.334239	2	7	regulation of transcription from RNA polymerase II promoter in response to stress	4
GO:0045084	0.0407538	0.334239	2	7	positive regulation of interleukin-12 biosynthetic process	4
GO:0045410	0.0407538	0.334239	2	7	positive regulation of interleukin-6 biosynthetic process	4
GO:0045652	0.0407538	0.334239	2	7	regulation of megakaryocyte differentiation	4
GO:0048341	0.0407538	0.334239	2	7	paraxial mesoderm formation	4
GO:0060263	0.0407538	0.334239	2	7	regulation of respiratory burst	4
GO:0060558	0.0407538	0.334239	2	7	regulation of calcidiol 1-monooxygenase activity	4
GO:0070230	0.0407538	0.334239	2	7	positive regulation of lymphocyte apoptosis	4
GO:0071674	0.0407538	0.334239	2	7	mononuclear cell migration	4
GO:0034101	0.0417331	3.91537	8	82	erythrocyte homeostasis	4
GO:0031328	0.0420529	47.8917	60	1003	positive regulation of cellular biosynthetic process	4
GO:0055082	0.0425415	21.5345	30	451	cellular chemical homeostasis	4
GO:0030307	0.0430019	3.24689	7	68	positive regulation of cell growth	4
GO:0031396	0.0431274	6.87577	12	144	regulation of protein ubiquitination	4
GO:0051351	0.0443381	3.96312	8	83	positive regulation of ligase activity	4
GO:0030316	0.0444251	1.95768	5	41	osteoclast differentiation	4
GO:0000188	0.0447373	0.811723	3	17	inactivation of MAPK activity	4
GO:0033198	0.0447373	0.811723	3	17	response to ATP	4
GO:0034109	0.0447373	0.811723	3	17	homotypic cell-cell adhesion	4
GO:0042506	0.0447373	0.811723	3	17	tyrosine phosphorylation of Stat5 protein	4
GO:0048017	0.0447373	0.811723	3	17	inositol lipid-mediated signaling	4
GO:0070228	0.0447373	0.811723	3	17	regulation of lymphocyte apoptosis	4
GO:0070231	0.0447373	0.811723	3	17	T cell apoptosis	4
GO:0009166	0.0460239	16.6164	24	348	nucleotide catabolic process	4
GO:0051090	0.0461648	10.0749	16	211	regulation of transcription factor activity	4
GO:0010468	0.0462932	120.517	138	2524	regulation of gene expression	4
GO:0031334	0.0463813	2.62616	6	55	positive regulation of protein complex assembly	4
GO:0035023	0.0469347	4.72709	9	99	regulation of Rho protein signal transduction	4
GO:2000112	0.0469423	113.975	131	2387	regulation of cellular macromolecule biosynthetic process	4
GO:0006921	0.0474858	1.3847	4	29	cellular component disassembly involved in apoptosis	4
GO:0000912	0.0477484	0.0477484	1	1	assembly of actomyosin apparatus involved in cell cycle cytokinesis	4
GO:0000915	0.0477484	0.0477484	1	1	cytokinesis, actomyosin contractile ring assembly	4
GO:0001766	0.0477484	0.0477484	1	1	membrane raft polarization	4
GO:0001811	0.0477484	0.0477484	1	1	negative regulation of type I hypersensitivity	4
GO:0002315	0.0477484	0.0477484	1	1	marginal zone B cell differentiation	4
GO:0002316	0.0477484	0.0477484	1	1	follicular B cell differentiation	4
GO:0002355	0.0477484	0.0477484	1	1	detection of tumor cell	4
GO:0002357	0.0477484	0.0477484	1	1	defense response to tumor cell	4
GO:0002380	0.0477484	0.0477484	1	1	immunoglobulin secretion involved in immune response	4
GO:0002434	0.0477484	0.0477484	1	1	immune complex clearance	4
GO:0002436	0.0477484	0.0477484	1	1	immune complex clearance by monocytes and macrophages	4
GO:0002522	0.0477484	0.0477484	1	1	leukocyte migration involved in immune response	4
GO:0002534	0.0477484	0.0477484	1	1	cytokine production involved in inflammatory response	4
GO:0002631	0.0477484	0.0477484	1	1	regulation of granuloma formation	4
GO:0002632	0.0477484	0.0477484	1	1	negative regulation of granuloma formation	4
GO:0002638	0.0477484	0.0477484	1	1	negative regulation of immunoglobulin production	4
GO:0002875	0.0477484	0.0477484	1	1	negative regulation of chronic inflammatory response to antigenic stimulus	4
GO:0003083	0.0477484	0.0477484	1	1	negative regulation of renal output by angiotensin	4
GO:0003106	0.0477484	0.0477484	1	1	regulation of glomerular filtration by angiotensin	4
GO:0003284	0.0477484	0.0477484	1	1	septum primum development	4
GO:0003289	0.0477484	0.0477484	1	1	atrial septum primum morphogenesis	4
GO:0003290	0.0477484	0.0477484	1	1	atrial septum secundum morphogenesis	4
GO:0006043	0.0477484	0.0477484	1	1	glucosamine catabolic process	4
GO:0006127	0.0477484	0.0477484	1	1	glycerophosphate shuttle	4
GO:0006231	0.0477484	0.0477484	1	1	dTMP biosynthetic process	4
GO:0006272	0.0477484	0.0477484	1	1	leading strand elongation	4
GO:0006876	0.0477484	0.0477484	1	1	cellular cadmium ion homeostasis	4
GO:0007056	0.0477484	0.0477484	1	1	spindle assembly involved in female meiosis	4
GO:0007057	0.0477484	0.0477484	1	1	spindle assembly involved in female meiosis I	4
GO:0007108	0.0477484	0.0477484	1	1	cytokinesis, initiation of separation	4
GO:0008049	0.0477484	0.0477484	1	1	male courtship behavior	4
GO:0008626	0.0477484	0.0477484	1	1	induction of apoptosis by granzyme	4
GO:0009157	0.0477484	0.0477484	1	1	deoxyribonucleoside monophosphate biosynthetic process	4
GO:0009177	0.0477484	0.0477484	1	1	pyrimidine deoxyribonucleoside monophosphate biosynthetic process	4
GO:0010764	0.0477484	0.0477484	1	1	negative regulation of fibroblast migration	4
GO:0014739	0.0477484	0.0477484	1	1	positive regulation of muscle hyperplasia	4
GO:0014744	0.0477484	0.0477484	1	1	positive regulation of muscle adaptation	4
GO:0014895	0.0477484	0.0477484	1	1	smooth muscle hypertrophy	4
GO:0014904	0.0477484	0.0477484	1	1	myotube cell development	4
GO:0015707	0.0477484	0.0477484	1	1	nitrite transport	4
GO:0015794	0.0477484	0.0477484	1	1	glycerol-3-phosphate transport	4
GO:0016092	0.0477484	0.0477484	1	1	prenol catabolic process	4
GO:0016095	0.0477484	0.0477484	1	1	polyprenol catabolic process	4
GO:0019244	0.0477484	0.0477484	1	1	lactate biosynthetic process from pyruvate	4
GO:0019249	0.0477484	0.0477484	1	1	lactate biosynthetic process	4
GO:0019510	0.0477484	0.0477484	1	1	S-adenosylhomocysteine catabolic process	4
GO:0021572	0.0477484	0.0477484	1	1	rhombomere 6 development	4
GO:0021594	0.0477484	0.0477484	1	1	rhombomere formation	4
GO:0021660	0.0477484	0.0477484	1	1	rhombomere 3 formation	4
GO:0021664	0.0477484	0.0477484	1	1	rhombomere 5 morphogenesis	4
GO:0021666	0.0477484	0.0477484	1	1	rhombomere 5 formation	4
GO:0021773	0.0477484	0.0477484	1	1	striatal medium spiny neuron differentiation	4
GO:0021990	0.0477484	0.0477484	1	1	neural plate formation	4
GO:0030885	0.0477484	0.0477484	1	1	regulation of myeloid dendritic cell activation	4
GO:0030886	0.0477484	0.0477484	1	1	negative regulation of myeloid dendritic cell activation	4
GO:0031081	0.0477484	0.0477484	1	1	nuclear pore distribution	4
GO:0031179	0.0477484	0.0477484	1	1	peptide modification	4
GO:0031427	0.0477484	0.0477484	1	1	response to methotrexate	4
GO:0031580	0.0477484	0.0477484	1	1	membrane raft distribution	4
GO:0031585	0.0477484	0.0477484	1	1	regulation of inositol-1,4,5-triphosphate receptor activity	4
GO:0031619	0.0477484	0.0477484	1	1	homologous chromosome orientation involved in meiotic metaphase I plate congression	4
GO:0032076	0.0477484	0.0477484	1	1	negative regulation of deoxyribonuclease activity	4
GO:0032077	0.0477484	0.0477484	1	1	positive regulation of deoxyribonuclease activity	4
GO:0032078	0.0477484	0.0477484	1	1	negative regulation of endodeoxyribonuclease activity	4
GO:0032113	0.0477484	0.0477484	1	1	regulation of carbohydrate phosphatase activity	4
GO:0032765	0.0477484	0.0477484	1	1	positive regulation of mast cell cytokine production	4
GO:0033129	0.0477484	0.0477484	1	1	positive regulation of histone phosphorylation	4
GO:0033139	0.0477484	0.0477484	1	1	regulation of peptidyl-serine phosphorylation of STAT protein	4
GO:0033141	0.0477484	0.0477484	1	1	positive regulation of peptidyl-serine phosphorylation of STAT protein	4
GO:0033260	0.0477484	0.0477484	1	1	DNA replication involved in S phase	4
GO:0034120	0.0477484	0.0477484	1	1	positive regulation of erythrocyte aggregation	4
GO:0034140	0.0477484	0.0477484	1	1	negative regulation of toll-like receptor 3 signaling pathway	4
GO:0034162	0.0477484	0.0477484	1	1	toll-like receptor 9 signaling pathway	4
GO:0034275	0.0477484	0.0477484	1	1	kynurenic acid metabolic process	4
GO:0034276	0.0477484	0.0477484	1	1	kynurenic acid biosynthetic process	4
GO:0035415	0.0477484	0.0477484	1	1	regulation of mitotic prometaphase	4
GO:0035417	0.0477484	0.0477484	1	1	negative regulation of mitotic prometaphase	4
GO:0035507	0.0477484	0.0477484	1	1	regulation of myosin-light-chain-phosphatase activity	4
GO:0035509	0.0477484	0.0477484	1	1	negative regulation of myosin-light-chain-phosphatase activity	4
GO:0043376	0.0477484	0.0477484	1	1	regulation of CD8-positive, alpha-beta T cell differentiation	4
GO:0043378	0.0477484	0.0477484	1	1	positive regulation of CD8-positive, alpha-beta T cell differentiation	4
GO:0045091	0.0477484	0.0477484	1	1	regulation of retroviral genome replication	4
GO:0045590	0.0477484	0.0477484	1	1	negative regulation of regulatory T cell differentiation	4
GO:0045659	0.0477484	0.0477484	1	1	negative regulation of neutrophil differentiation	4
GO:0045660	0.0477484	0.0477484	1	1	positive regulation of neutrophil differentiation	4
GO:0045769	0.0477484	0.0477484	1	1	negative regulation of asymmetric cell division	4
GO:0045842	0.0477484	0.0477484	1	1	positive regulation of mitotic metaphase/anaphase transition	4
GO:0045870	0.0477484	0.0477484	1	1	positive regulation of retroviral genome replication	4
GO:0046073	0.0477484	0.0477484	1	1	dTMP metabolic process	4
GO:0046092	0.0477484	0.0477484	1	1	deoxycytidine metabolic process	4
GO:0046348	0.0477484	0.0477484	1	1	amino sugar catabolic process	4
GO:0046452	0.0477484	0.0477484	1	1	dihydrofolate metabolic process	4
GO:0046601	0.0477484	0.0477484	1	1	positive regulation of centriole replication	4
GO:0046916	0.0477484	0.0477484	1	1	cellular transition metal ion homeostasis	4
GO:0050849	0.0477484	0.0477484	1	1	negative regulation of calcium-mediated signaling	4
GO:0051105	0.0477484	0.0477484	1	1	regulation of DNA ligation	4
GO:0051106	0.0477484	0.0477484	1	1	positive regulation of DNA ligation	4
GO:0051126	0.0477484	0.0477484	1	1	negative regulation of actin nucleation	4
GO:0051127	0.0477484	0.0477484	1	1	positive regulation of actin nucleation	4
GO:0051317	0.0477484	0.0477484	1	1	attachment of spindle microtubules to meiotic chromosome	4
GO:0051440	0.0477484	0.0477484	1	1	regulation of ubiquitin-protein ligase activity involved in meiotic cell cycle	4
GO:0051442	0.0477484	0.0477484	1	1	negative regulation of ubiquitin-protein ligase activity involved in meiotic cell cycle	4
GO:0051661	0.0477484	0.0477484	1	1	maintenance of centrosome location	4
GO:0051664	0.0477484	0.0477484	1	1	nuclear pore localization	4
GO:0051754	0.0477484	0.0477484	1	1	meiotic sister chromatid cohesion, centromeric	4
GO:0055073	0.0477484	0.0477484	1	1	cadmium ion homeostasis	4
GO:0055076	0.0477484	0.0477484	1	1	transition metal ion homeostasis	4
GO:0060086	0.0477484	0.0477484	1	1	circadian temperature homeostasis	4
GO:0060139	0.0477484	0.0477484	1	1	positive regulation of apoptosis by virus	4
GO:0060509	0.0477484	0.0477484	1	1	Type I pneumocyte differentiation	4
GO:0060549	0.0477484	0.0477484	1	1	regulation of fructose 1,6-bisphosphate 1-phosphatase activity	4
GO:0060550	0.0477484	0.0477484	1	1	positive regulation of fructose 1,6-bisphosphate 1-phosphatase activity	4
GO:0060551	0.0477484	0.0477484	1	1	regulation of fructose 1,6-bisphosphate metabolic process	4
GO:0060552	0.0477484	0.0477484	1	1	positive regulation of fructose 1,6-bisphosphate metabolic process	4
GO:0060554	0.0477484	0.0477484	1	1	induction of necroptosis of activated-T cells	4
GO:0060623	0.0477484	0.0477484	1	1	regulation of chromosome condensation	4
GO:0060697	0.0477484	0.0477484	1	1	positive regulation of phospholipid catabolic process	4
GO:0060739	0.0477484	0.0477484	1	1	mesenchymal-epithelial cell signaling involved in prostate gland development	4
GO:0070425	0.0477484	0.0477484	1	1	negative regulation of nucleotide-binding oligomerization domain containing signaling pathway	4
GO:0070429	0.0477484	0.0477484	1	1	negative regulation of nucleotide-binding oligomerization domain containing 1 signaling pathway	4
GO:0070433	0.0477484	0.0477484	1	1	negative regulation of nucleotide-binding oligomerization domain containing 2 signaling pathway	4
GO:0070486	0.0477484	0.0477484	1	1	leukocyte aggregation	4
GO:0070489	0.0477484	0.0477484	1	1	T cell aggregation	4
GO:0070839	0.0477484	0.0477484	1	1	divalent metal ion export	4
GO:0071459	0.0477484	0.0477484	1	1	protein localization to chromosome, centromeric region	4
GO:0071593	0.0477484	0.0477484	1	1	lymphocyte aggregation	4
GO:0071594	0.0477484	0.0477484	1	1	thymocyte aggregation	4
GO:0071775	0.0477484	0.0477484	1	1	regulation of cell cycle cytokinesis	4
GO:0071777	0.0477484	0.0477484	1	1	positive regulation of cell cycle cytokinesis	4
GO:0090264	0.0477484	0.0477484	1	1	regulation of immune complex clearance by monocytes and macrophages	4
GO:0090265	0.0477484	0.0477484	1	1	positive regulation of immune complex clearance by monocytes and macrophages	4
GO:0090306	0.0477484	0.0477484	1	1	spindle assembly involved in meiosis	4
GO:0090344	0.0477484	0.0477484	1	1	negative regulation of cell aging	4
GO:0050801	0.0479608	22.6327	31	474	ion homeostasis	4
GO:0001525	0.0482675	11.7461	18	246	angiogenesis	4
GO:0022407	0.0485271	2.00543	5	42	regulation of cell-cell adhesion	4
GO:0042991	0.0485271	2.00543	5	42	transcription factor import into nucleus	4
GO:0043588	0.0485271	2.00543	5	42	skin development	4
GO:0044419	0.0498633	4.05861	8	85	interspecies interaction between organisms	4
GO:0010467	5.68315598184811e-08	29.7716	59	3238	gene expression	5
GO:0090304	3.04539073584957e-07	28.8705	56	3140	nucleic acid metabolic process	5
GO:0044260	5.42303681952769e-07	46.671	77	5076	cellular macromolecule metabolic process	5
GO:0006139	1.77577191674465e-06	34.47	61	3749	nucleobase, nucleoside, nucleotide and nucleic acid metabolic process	5
GO:0043170	2.12217194957536e-06	51.7555	81	5629	macromolecule metabolic process	5
GO:0006807	2.52789514520203e-06	38.1293	65	4147	nitrogen compound metabolic process	5
GO:2000112	3.84227832577728e-06	21.9471	44	2387	regulation of cellular macromolecule biosynthetic process	5
GO:0019219	4.25386569464701e-06	23.5286	46	2559	regulation of nucleobase, nucleoside, nucleotide and nucleic acid metabolic process	5
GO:0051171	5.58675280028164e-06	23.7676	46	2585	regulation of nitrogen compound metabolic process	5
GO:0010556	7.25615689937523e-06	22.4896	44	2446	regulation of macromolecule biosynthetic process	5
GO:0034645	1.17748475029303e-05	27.5557	50	2997	cellular macromolecule biosynthetic process	5
GO:0034641	1.22016444208124e-05	37.357	62	4063	cellular nitrogen compound metabolic process	5
GO:0010468	1.61309126172818e-05	23.2068	44	2524	regulation of gene expression	5
GO:0045449	1.6144904869672e-05	20.2002	40	2197	regulation of transcription	5
GO:0009059	2.26470913855669e-05	28.2177	50	3069	macromolecule biosynthetic process	5
GO:0031323	2.30434115348444e-05	30.6451	53	3333	regulation of cellular metabolic process	5
GO:0080090	2.57297293756244e-05	29.9555	52	3258	regulation of primary metabolic process	5
GO:0016070	2.70102030131924e-05	19.906	39	2165	RNA metabolic process	5
GO:0044238	2.74715224230533e-05	62.4762	89	6795	primary metabolic process	5
GO:0031326	2.83765371967153e-05	23.74	44	2582	regulation of cellular biosynthetic process	5
GO:0019222	3.15710500311905e-05	34.2769	57	3728	regulation of metabolic process	5
GO:0006350	3.23766972378624e-05	20.8162	40	2264	transcription	5
GO:0009889	3.80027102301347e-05	24.0251	44	2613	regulation of biosynthetic process	5
GO:0008380	4.3560697545547e-05	2.49169	11	271	RNA splicing	5
GO:0060255	4.56145462633927e-05	28.9625	50	3150	regulation of macromolecule metabolic process	5
GO:0044237	5.4710317957033e-05	61.612	87	6701	cellular metabolic process	5
GO:0016043	5.72972029082027e-05	26.0111	46	2829	cellular component organization	5
GO:0071840	7.31586551255691e-05	27.0684	47	2944	cellular component organization or biogenesis	5
GO:0006396	8.41422461739222e-05	4.72594	15	514	RNA processing	5
GO:0008152	0.000118777	71.4224	96	7768	metabolic process	5
GO:0071842	0.000137341	19.906	37	2165	cellular component organization at cellular level	5
GO:0071841	0.00016184	20.8346	38	2266	cellular component organization or biogenesis at cellular level	5
GO:0006397	0.00033443	2.6388	10	287	mRNA processing	5
GO:0030204	0.000472572	0.156306	3	17	chondroitin sulfate metabolic process	5
GO:0010628	0.000496109	8.1003	19	881	positive regulation of gene expression	5
GO:0044249	0.000505361	34.4148	53	3743	cellular biosynthetic process	5
GO:0009058	0.000525538	35.325	54	3842	biosynthetic process	5
GO:0045941	0.000647569	7.62219	18	829	positive regulation of transcription	5
GO:0050654	0.000776349	0.183889	3	20	chondroitin sulfate proteoglycan metabolic process	5
GO:0006996	0.000806527	13.3595	26	1453	organelle organization	5
GO:0007028	0.000825438	0.0459722	2	5	cytoplasm organization	5
GO:0045935	0.000867698	8.48647	19	923	positive regulation of nucleobase, nucleoside, nucleotide and nucleic acid metabolic process	5
GO:0030203	0.000904989	0.432139	4	47	glycosaminoglycan metabolic process	5
GO:0051173	0.00111621	8.67036	19	943	positive regulation of nitrogen compound metabolic process	5
GO:0010557	0.0011583	8.69794	19	946	positive regulation of macromolecule biosynthetic process	5
GO:0045010	0.00123067	0.0551666	2	6	actin nucleation	5
GO:0016071	0.00140378	3.18128	10	346	mRNA metabolic process	5
GO:0010604	0.00157688	11.7781	23	1281	positive regulation of macromolecule metabolic process	5
GO:0006022	0.00186642	0.524083	4	57	aminoglycan metabolic process	5
GO:0006040	0.00190008	0.24825	3	27	amino sugar metabolic process	5
GO:0060541	0.00202489	1.30561	6	142	respiratory system development	5
GO:0031328	0.00225821	9.22202	19	1003	positive regulation of cellular biosynthetic process	5
GO:0019800	0.00226958	0.0735555	2	8	peptide cross-linking via chondroitin 4-sulfate glycosaminoglycan	5
GO:0022011	0.00226958	0.0735555	2	8	myelination in peripheral nervous system	5
GO:0032292	0.00226958	0.0735555	2	8	peripheral nervous system axon ensheathment	5
GO:0006413	0.00239664	0.560861	4	61	translational initiation	5
GO:0031589	0.0024923	1.36078	6	148	cell-substrate adhesion	5
GO:0009891	0.0027811	9.39672	19	1022	positive regulation of biosynthetic process	5
GO:0009987	0.00281593	105.883	124	11516	cellular process	5
GO:0032507	0.00285648	0.588444	4	64	maintenance of protein location in cell	5
GO:0007010	0.00296067	4.73514	12	515	cytoskeleton organization	5
GO:0050794	0.00344749	64.1036	82	6972	regulation of cellular process	5
GO:0007507	0.00358721	2.4825	8	270	heart development	5
GO:0014044	0.00360366	0.0919444	2	10	Schwann cell development	5
GO:0050789	0.00364607	67.101	85	7298	regulation of biological process	5
GO:0045185	0.0039504	0.643611	4	70	maintenance of protein location	5
GO:0051651	0.0039504	0.643611	4	70	maintenance of location in cell	5
GO:0009893	0.00395293	12.6699	23	1378	positive regulation of metabolic process	5
GO:0051252	0.00401439	14.2146	25	1546	regulation of RNA metabolic process	5
GO:0032273	0.00436589	0.331	3	36	positive regulation of protein polymerization	5
GO:0071826	0.00481898	0.680389	4	74	ribonucleoprotein complex subunit organization	5
GO:0048518	0.0057977	24.402	37	2654	positive regulation of biological process	5
GO:0030324	0.00579944	1.14011	5	124	lung development	5
GO:0051457	0.0061342	0.119528	2	13	maintenance of protein location in nucleus	5
GO:0006366	0.00617841	8.66116	17	942	transcription from RNA polymerase II promoter	5
GO:0030323	0.00619952	1.1585	5	126	respiratory tube development	5
GO:0006029	0.00630351	0.376972	3	41	proteoglycan metabolic process	5
GO:0045893	0.0067599	5.93041	13	645	positive regulation of transcription, DNA-dependent	5
GO:0065007	0.0068639	70.4294	87	7660	biological regulation	5
GO:0022607	0.00690759	8.7623	17	953	cellular component assembly	5
GO:0051254	0.00737031	5.99478	13	652	positive regulation of RNA metabolic process	5
GO:0006357	0.00754343	8.11869	16	883	regulation of transcription from RNA polymerase II promoter	5
GO:0043933	0.00790395	6.73953	14	733	macromolecular complex subunit organization	5
GO:0014037	0.00815863	0.137917	2	15	Schwann cell differentiation	5
GO:0010811	0.00816942	0.41375	3	45	positive regulation of cell-substrate adhesion	5
GO:0031325	0.00882053	12.0079	21	1306	positive regulation of cellular metabolic process	5
GO:0007296	0.00919444	0.00919444	1	1	vitellogenesis	5
GO:0019042	0.00919444	0.00919444	1	1	latent virus infection	5
GO:0019046	0.00919444	0.00919444	1	1	reactivation of latent virus	5
GO:0022614	0.00919444	0.00919444	1	1	membrane to membrane docking	5
GO:0030214	0.00919444	0.00919444	1	1	hyaluronan catabolic process	5
GO:0032290	0.00919444	0.00919444	1	1	peripheral nervous system myelin formation	5
GO:0034723	0.00919444	0.00919444	1	1	DNA replication-dependent nucleosome organization	5
GO:0034725	0.00919444	0.00919444	1	1	DNA replication-dependent nucleosome disassembly	5
GO:0035561	0.00919444	0.00919444	1	1	regulation of chromatin binding	5
GO:0035562	0.00919444	0.00919444	1	1	negative regulation of chromatin binding	5
GO:0035617	0.00919444	0.00919444	1	1	stress granule disassembly	5
GO:0043585	0.00919444	0.00919444	1	1	nose morphogenesis	5
GO:0045299	0.00919444	0.00919444	1	1	otolith mineralization	5
GO:0045358	0.00919444	0.00919444	1	1	negative regulation of interferon-beta biosynthetic process	5
GO:0050653	0.00919444	0.00919444	1	1	chondroitin sulfate proteoglycan biosynthetic process, polysaccharide chain biosynthetic process	5
GO:0070060	0.00919444	0.00919444	1	1	'de novo' actin filament nucleation	5
GO:0072047	0.00919444	0.00919444	1	1	proximal/distal pattern formation involved in nephron development	5
GO:0072071	0.00919444	0.00919444	1	1	renal interstitial cell differentiation	5
GO:0072081	0.00919444	0.00919444	1	1	specification of nephron tubule identity	5
GO:0072141	0.00919444	0.00919444	1	1	renal interstitial cell development	5
GO:0072160	0.00919444	0.00919444	1	1	nephron tubule epithelial cell differentiation	5
[truncated: 2,523 more rows]
