# Supplementary material for: Global Transcriptome Analysis in Influenza-Infected Mouse Lungs Reveals the Kinetics of Innate and Adaptive Host Immune Responses
Source: PLoS One. 2012 Jul 17;7(7):e41169. doi: 10.1371/journal.pone.0041169 (PMC3398930; doi:10.1371/journal.pone.0041169)
Supplement: Table S3 — GO term analysis of all DE genes per day for each day p.i. GOBPID: GO term identifier; Pvalue: hypergeometric test; ExpCount: expected count, number of genes expected if randomly selected; Count: observed number of genes; size: number of all genes detected on the microarray chip associated with the GO term; Term: description of the GO term; day: day post infection. (XLS) [file pone.0041169.s005.xls]

## Sheet: Sheet1
GOBPID	Pvalue	ExpCount	Count	Size	Term	day
GO:0009615	1.2912072492611e-10	0.153746	7	109	response to virus	1
GO:0009607	1.48915212014918e-09	0.535994	9	380	response to biotic stimulus	1
GO:0051707	5.83363751942818e-09	0.424564	8	301	response to other organism	1
GO:0006955	3.41423520551126e-08	0.768728	9	545	immune response	1
GO:0051704	1.71737632236327e-07	0.657298	8	466	multi-organism process	1
GO:0002376	8.31767379618936e-07	1.47822	10	1048	immune system process	1
GO:0006952	1.54507525712296e-06	0.878748	8	623	defense response	1
GO:0032020	2.86393555688833e-05	0.00846307	2	6	ISG15-protein conjugation	1
GO:0048525	2.86393555688833e-05	0.00846307	2	6	negative regulation of viral reproduction	1
GO:0002252	3.8721005109185e-05	0.392122	5	278	immune effector process	1
GO:0006950	4.6555947012683e-05	2.32311	10	1647	response to stress	1
GO:0051607	8.11679687675275e-05	0.0846307	3	60	defense response to virus	1
GO:0002832	0.000125357	0.0169261	2	12	negative regulation of response to biotic stimulus	1
GO:0045087	0.000353382	0.342754	4	243	innate immune response	1
GO:0050792	0.000708025	0.0394943	2	28	regulation of viral reproduction	1
GO:0002419	0.00141051	0.00141051	1	1	T cell mediated cytotoxicity directed against tumor cell target	1
GO:0002841	0.00141051	0.00141051	1	1	negative regulation of T cell mediated immune response to tumor cell	1
GO:0002852	0.00141051	0.00141051	1	1	regulation of T cell mediated cytotoxicity directed against tumor cell target	1
GO:0002853	0.00141051	0.00141051	1	1	negative regulation of T cell mediated cytotoxicity directed against tumor cell target	1
GO:0002698	0.00182716	0.063473	2	45	negative regulation of immune effector process	1
GO:0002831	0.00199165	0.066294	2	47	regulation of response to biotic stimulus	1
GO:0002835	0.00281911	0.00282102	1	2	negative regulation of response to tumor cell	1
GO:0002838	0.00281911	0.00282102	1	2	negative regulation of immune response to tumor cell	1
GO:0006233	0.00281911	0.00282102	1	2	dTDP biosynthetic process	1
GO:0009139	0.00281911	0.00282102	1	2	pyrimidine nucleoside diphosphate biosynthetic process	1
GO:0009189	0.00281911	0.00282102	1	2	deoxyribonucleoside diphosphate biosynthetic process	1
GO:0009196	0.00281911	0.00282102	1	2	pyrimidine deoxyribonucleoside diphosphate metabolic process	1
GO:0009197	0.00281911	0.00282102	1	2	pyrimidine deoxyribonucleoside diphosphate biosynthetic process	1
GO:0046072	0.00281911	0.00282102	1	2	dTDP metabolic process	1
GO:0051097	0.00281911	0.00282102	1	2	negative regulation of helicase activity	1
GO:0050896	0.00333699	7.80577	15	5534	response to stimulus	1
GO:0009611	0.00408445	0.665761	4	472	response to wounding	1
GO:0002424	0.00422579	0.00423153	1	3	T cell mediated immune response to tumor cell	1
GO:0002840	0.00422579	0.00423153	1	3	regulation of T cell mediated immune response to tumor cell	1
GO:0009138	0.00422579	0.00423153	1	3	pyrimidine nucleoside diphosphate metabolic process	1
GO:0035457	0.00422579	0.00423153	1	3	cellular response to interferon-alpha	1
GO:0001915	0.00563056	0.00564204	1	4	negative regulation of T cell mediated cytotoxicity	1
GO:0009186	0.00563056	0.00564204	1	4	deoxyribonucleoside diphosphate metabolic process	1
GO:0009221	0.00563056	0.00564204	1	4	pyrimidine deoxyribonucleotide biosynthetic process	1
GO:0019060	0.00563056	0.00564204	1	4	intracellular transport of viral proteins in host cell	1
GO:0030581	0.00563056	0.00564204	1	4	symbiont intracellular protein transport in host	1
GO:0035455	0.00563056	0.00564204	1	4	response to interferon-alpha	1
GO:0046719	0.00563056	0.00564204	1	4	regulation of viral protein levels in host cell	1
GO:0050689	0.00563056	0.00564204	1	4	negative regulation of defense response to virus by host	1
GO:0051708	0.00563056	0.00564204	1	4	intracellular protein transport in other organism involved in symbiotic interaction	1
GO:0071357	0.00563056	0.00564204	1	4	cellular response to type I interferon	1
GO:0071360	0.00563056	0.00564204	1	4	cellular response to exogenous dsRNA	1
GO:0016032	0.00579594	0.114251	2	81	viral reproduction	1
GO:0001778	0.00703342	0.00705255	1	5	plasma membrane repair	1
GO:0009265	0.00703342	0.00705255	1	5	2'-deoxyribonucleotide biosynthetic process	1
GO:0045071	0.00703342	0.00705255	1	5	negative regulation of viral genome replication	1
GO:0002682	0.00731356	0.785655	4	557	regulation of immune system process	1
GO:0009207	0.00733364	0.401996	3	285	purine ribonucleoside triphosphate catabolic process	1
GO:0006954	0.00740446	0.403406	3	286	inflammatory response	1
GO:0009203	0.00740446	0.403406	3	286	ribonucleoside triphosphate catabolic process	1
GO:0009146	0.00754732	0.406227	3	288	purine nucleoside triphosphate catabolic process	1
GO:0009154	0.00769182	0.409048	3	290	purine ribonucleotide catabolic process	1
GO:0009143	0.00791165	0.41328	3	293	nucleoside triphosphate catabolic process	1
GO:0009261	0.00798574	0.41469	3	294	ribonucleotide catabolic process	1
GO:0034340	0.00843438	0.00846307	1	6	response to type I interferon	1
GO:0045070	0.00843438	0.00846307	1	6	positive regulation of viral genome replication	1
GO:0050687	0.00983343	0.00987358	1	7	negative regulation of defense response to virus	1
GO:0051095	0.00983343	0.00987358	1	7	regulation of helicase activity	1
GO:0006195	0.0104029	0.457006	3	324	purine nucleotide catabolic process	1
GO:0072523	0.0108428	0.464058	3	329	purine-containing compound catabolic process	1
GO:0009205	0.0112024	0.4697	3	333	purine ribonucleoside triphosphate metabolic process	1
GO:0002710	0.0112306	0.0112841	1	8	negative regulation of T cell mediated immunity	1
GO:0009133	0.0112306	0.0112841	1	8	nucleoside diphosphate biosynthetic process	1
GO:0009263	0.0112306	0.0112841	1	8	deoxyribonucleotide biosynthetic process	1
GO:0009199	0.0113848	0.472521	3	335	ribonucleoside triphosphate metabolic process	1
GO:0006753	0.011724	0.901316	4	639	nucleoside phosphate metabolic process	1
GO:0009117	0.011724	0.901316	4	639	nucleotide metabolic process	1
GO:0009144	0.0117548	0.478163	3	339	purine nucleoside triphosphate metabolic process	1
GO:0009141	0.0125157	0.489447	3	347	nucleoside triphosphate metabolic process	1
GO:0009166	0.0126127	0.490858	3	348	nucleotide catabolic process	1
GO:0009150	0.0136074	0.504963	3	358	purine ribonucleotide metabolic process	1
GO:0034655	0.0137093	0.506373	3	359	nucleobase, nucleoside, nucleotide and nucleic acid catabolic process	1
GO:0034656	0.0137093	0.506373	3	359	nucleobase, nucleoside and nucleotide catabolic process	1
GO:0002683	0.0137545	0.179135	2	127	negative regulation of immune system process	1
GO:0055086	0.0139685	0.949274	4	673	nucleobase, nucleoside and nucleotide metabolic process	1
GO:0001911	0.0140192	0.0141051	1	10	negative regulation of leukocyte mediated cytotoxicity	1
GO:0009259	0.0144347	0.516247	3	366	ribonucleotide metabolic process	1
GO:0002449	0.0147994	0.186187	2	132	lymphocyte mediated immunity	1
GO:0046700	0.0149662	0.5233	3	371	heterocycle catabolic process	1
GO:0009219	0.0154107	0.0155156	1	11	pyrimidine deoxyribonucleotide metabolic process	1
GO:0031342	0.0154107	0.0155156	1	11	negative regulation of cell killing	1
GO:0044270	0.0156186	0.531763	3	377	cellular nitrogen compound catabolic process	1
GO:0002460	0.0158775	0.19324	2	137	adaptive immune response based on somatic recombination of immune receptors built from immunoglobulin superfamily domains	1
GO:0002250	0.0167638	0.198882	2	141	adaptive immune response	1
GO:0014823	0.0168002	0.0169261	1	12	response to activity	1
GO:0045069	0.0168002	0.0169261	1	12	regulation of viral genome replication	1
GO:0045351	0.0168002	0.0169261	1	12	type I interferon biosynthetic process	1
GO:0046939	0.0168002	0.0169261	1	12	nucleotide phosphorylation	1
GO:0044248	0.017543	1.55438	5	1102	cellular catabolic process	1
GO:0002820	0.0181879	0.0183366	1	13	negative regulation of adaptive immune response	1
GO:0002823	0.0181879	0.0183366	1	13	negative regulation of adaptive immune response based on somatic recombination of immune receptors built from immunoglobulin superfamily domains	1
GO:0002834	0.0181879	0.0183366	1	13	regulation of response to tumor cell	1
GO:0002837	0.0181879	0.0183366	1	13	regulation of immune response to tumor cell	1
GO:0003009	0.0181879	0.0183366	1	13	skeletal muscle contraction	1
GO:0019079	0.0181879	0.0183366	1	13	viral genome replication	1
GO:0006936	0.0193076	0.214398	2	152	muscle contraction	1
GO:0001953	0.0195737	0.0197472	1	14	negative regulation of cell-matrix adhesion	1
GO:0002347	0.0195737	0.0197472	1	14	response to tumor cell	1
GO:0002418	0.0195737	0.0197472	1	14	immune response to tumor cell	1
GO:0051085	0.0195737	0.0197472	1	14	chaperone mediated protein folding requiring cofactor	1
GO:0002697	0.0197866	0.217219	2	154	regulation of immune effector process	1
GO:0046483	0.0207366	1.06917	4	758	heterocycle metabolic process	1
GO:0043330	0.0209576	0.0211577	1	15	response to exogenous dsRNA	1
GO:0050691	0.0209576	0.0211577	1	15	regulation of defense response to virus by host	1
GO:0071359	0.0209576	0.0211577	1	15	cellular response to dsRNA	1
GO:0002443	0.0212535	0.225682	2	160	leukocyte mediated immunity	1
GO:0003012	0.0232782	0.236966	2	168	muscle system process	1
GO:0002704	0.0237198	0.0239787	1	17	negative regulation of leukocyte mediated immunity	1
GO:0002707	0.0237198	0.0239787	1	17	negative regulation of lymphocyte mediated immunity	1
GO:0006458	0.0237198	0.0239787	1	17	'de novo' protein folding	1
GO:0022408	0.0237198	0.0239787	1	17	negative regulation of cell-cell adhesion	1
GO:0051084	0.0237198	0.0239787	1	17	'de novo' posttranslational protein folding	1
GO:0006221	0.0264745	0.0267997	1	19	pyrimidine nucleotide biosynthetic process	1
GO:0032091	0.0264745	0.0267997	1	19	negative regulation of protein binding	1
GO:0061077	0.0264745	0.0267997	1	19	chaperone-mediated protein folding	1
GO:0072528	0.027849	0.0282102	1	20	pyrimidine-containing compound biosynthetic process	1
GO:0001914	0.0292217	0.0296207	1	21	regulation of T cell mediated cytotoxicity	1
GO:0009394	0.0292217	0.0296207	1	21	2'-deoxyribonucleotide metabolic process	1
GO:0019048	0.0292217	0.0296207	1	21	virus-host interaction	1
GO:0048524	0.0292217	0.0296207	1	21	positive regulation of viral reproduction	1
GO:0009132	0.0305925	0.0310312	1	22	nucleoside diphosphate metabolic process	1
GO:0010812	0.0305925	0.0310312	1	22	negative regulation of cell-substrate adhesion	1
GO:0006184	0.0315394	0.279281	2	198	GTP catabolic process	1
GO:0050879	0.0319614	0.0324418	1	23	multicellular organismal movement	1
GO:0050881	0.0319614	0.0324418	1	23	musculoskeletal movement	1
GO:0001913	0.0333285	0.0338523	1	24	T cell mediated cytotoxicity	1
GO:0002690	0.0333285	0.0338523	1	24	positive regulation of leukocyte chemotaxis	1
GO:0009056	0.0344602	1.85341	5	1314	catabolic process	1
GO:0046039	0.0345166	0.293386	2	208	GTP metabolic process	1
GO:0007009	0.0346937	0.0352628	1	25	plasma membrane organization	1
GO:0043901	0.0360571	0.0366733	1	26	negative regulation of multi-organism process	1
GO:0006163	0.0371932	0.743339	3	527	purine nucleotide metabolic process	1
GO:0009262	0.0374186	0.0380838	1	27	deoxyribonucleotide metabolic process	1
GO:2000242	0.0374186	0.0380838	1	27	negative regulation of reproductive process	1
GO:0032606	0.0387782	0.0394943	1	28	type I interferon production	1
GO:0043331	0.0387782	0.0394943	1	28	response to dsRNA	1
GO:0002688	0.040136	0.0409048	1	29	regulation of leukocyte chemotaxis	1
GO:0006220	0.040136	0.0409048	1	29	pyrimidine nucleotide metabolic process	1
GO:0050688	0.040136	0.0409048	1	29	regulation of defense response to virus	1
GO:0010469	0.0428461	0.0437258	1	31	regulation of receptor activity	1
GO:0016337	0.0430753	0.33147	2	235	cell-cell adhesion	1
GO:0044282	0.0431048	0.788476	3	559	small molecule catabolic process	1
GO:0072521	0.0440694	0.795528	3	564	purine-containing compound metabolic process	1
GO:2000243	0.0455488	0.0465469	1	33	positive regulation of reproductive process	1
GO:0002709	0.0468974	0.0479574	1	34	regulation of T cell mediated immunity	1
GO:0001952	0.049589	0.0507784	1	36	regulation of cell-matrix adhesion	1
GO:0006952	6.86639014526635e-44	13.4416	85	623	defense response	2
GO:0002376	7.48132379436543e-42	22.6112	105	1048	immune system process	2
GO:0006955	7.41677455029636e-39	11.7587	75	545	immune response	2
GO:0051707	6.47309142039806e-33	6.49425	53	301	response to other organism	2
GO:0009607	1.4920382892542e-30	8.19873	56	380	response to biotic stimulus	2
GO:0006954	7.24798050456565e-28	6.17062	47	286	inflammatory response	2
GO:0009615	1.2203767099888e-27	2.35174	32	109	response to virus	2
GO:0051704	4.29356506886436e-25	10.0542	55	466	multi-organism process	2
GO:0009611	8.86757722113524e-21	10.1837	50	472	response to wounding	2
GO:0002252	1.04765355935398e-20	5.99801	39	278	immune effector process	2
GO:0006950	2.24459081656869e-20	35.535	97	1647	response to stress	2
GO:0045087	4.59163015155499e-19	5.24287	35	243	innate immune response	2
GO:0002682	1.18073574820832e-15	12.0176	47	557	regulation of immune system process	2
GO:0034097	4.63095420170482e-15	4.01306	27	186	response to cytokine stimulus	2
GO:0031347	2.11662725254206e-14	5.73911	31	266	regulation of defense response	2
GO:0051607	1.03862418690277e-13	1.29454	16	60	defense response to virus	2
GO:0009617	1.17906279914857e-13	4.20724	26	195	response to bacterium	2
GO:0042221	1.26834752971221e-13	34.0031	81	1576	response to chemical stimulus	2
GO:0050900	1.40127568605727e-12	2.30859	19	107	leukocyte migration	2
GO:0002250	3.21877387880391e-12	3.04216	21	141	adaptive immune response	2
GO:0030595	1.24179663090369e-11	1.46714	15	68	leukocyte chemotaxis	2
GO:0006935	1.54751096131924e-11	6.01959	28	279	chemotaxis	2
GO:0042330	1.54751096131924e-11	6.01959	28	279	taxis	2
GO:0002460	1.55318370877487e-11	2.95586	20	137	adaptive immune response based on somatic recombination of immune receptors built from immunoglobulin superfamily domains	2
GO:0080134	1.99733649880776e-11	9.32066	35	432	regulation of response to stress	2
GO:0050776	9.30727192960738e-11	6.94734	29	322	regulation of immune response	2
GO:0001816	1.06000461324774e-10	6.08432	27	282	cytokine production	2
GO:0071345	1.5668637913765e-10	2.6538	18	123	cellular response to cytokine stimulus	2
GO:0060326	2.11865576311919e-10	1.7692	15	82	cell chemotaxis	2
GO:0070887	2.30472363346078e-10	12.3197	39	571	cellular response to chemical stimulus	2
GO:0009605	2.45658148201338e-10	14.5851	43	676	response to external stimulus	2
GO:0030593	8.28130995667638e-10	0.690419	10	32	neutrophil chemotaxis	2
GO:0002697	9.61701755785856e-10	3.32264	19	154	regulation of immune effector process	2
GO:0002684	1.20946990961279e-09	8.24188	30	382	positive regulation of immune system process	2
GO:0001819	1.26252968723926e-09	2.6538	17	123	positive regulation of cytokine production	2
GO:0001775	2.65178863858717e-09	9.55799	32	443	cell activation	2
GO:0002821	2.79587621785983e-09	0.992477	11	46	positive regulation of adaptive immune response	2
GO:0002824	2.79587621785983e-09	0.992477	11	46	positive regulation of adaptive immune response based on somatic recombination of immune receptors built from immunoglobulin superfamily domains	2
GO:0032755	3.08637362840533e-09	0.582541	9	27	positive regulation of interleukin-6 production	2
GO:0002449	3.81474687380519e-09	2.84798	17	132	lymphocyte mediated immunity	2
GO:0006953	4.06055332436947e-09	0.798297	10	37	acute-phase response	2
GO:0032606	4.4621431262735e-09	0.604117	9	28	type I interferon production	2
GO:0002822	4.85546042621664e-09	1.57502	13	73	regulation of adaptive immune response based on somatic recombination of immune receptors built from immunoglobulin superfamily domains	2
GO:0042089	4.91571414111631e-09	1.87708	14	87	cytokine biosynthetic process	2
GO:0042107	5.73230285736838e-09	1.89865	14	88	cytokine metabolic process	2
GO:0002819	5.77627726019244e-09	1.59659	13	74	regulation of adaptive immune response	2
GO:0032675	7.24440415747335e-09	1.07878	11	50	regulation of interleukin-6 production	2
GO:0032635	9.05937157708019e-09	1.10036	11	51	interleukin-6 production	2
GO:0002526	1.12551573378014e-08	1.6829	13	78	acute inflammatory response	2
GO:0019882	1.12694747049193e-08	1.12193	11	52	antigen processing and presentation	2
GO:0048584	1.61510460258024e-08	15.5344	41	720	positive regulation of response to stimulus	2
GO:0010033	1.70200091316016e-08	19.9574	48	925	response to organic substance	2
GO:0042033	1.89909658999116e-08	0.215756	6	10	chemokine biosynthetic process	2
GO:0042832	1.89909658999116e-08	0.215756	6	10	defense response to protozoan	2
GO:0045073	1.89909658999116e-08	0.215756	6	10	regulation of chemokine biosynthetic process	2
GO:0050755	1.89909658999116e-08	0.215756	6	10	chemokine metabolic process	2
GO:0048525	2.69062100285017e-08	0.129454	5	6	negative regulation of viral reproduction	2
GO:0050778	3.39980956926048e-08	5.45863	22	253	positive regulation of immune response	2
GO:0002237	4.02840077640392e-08	2.20071	14	102	response to molecule of bacterial origin	2
GO:0001562	4.10195023482779e-08	0.237332	6	11	response to protozoan	2
GO:0045321	5.25106391057912e-08	8.63024	28	400	leukocyte activation	2
GO:0002443	7.03211121835668e-08	3.45209	17	160	leukocyte mediated immunity	2
GO:0001817	8.33665210156509e-08	5.26444	21	244	regulation of cytokine production	2
GO:0031349	9.24453744770082e-08	3.51682	17	163	positive regulation of defense response	2
GO:0045080	9.24994107113282e-08	0.151029	5	7	positive regulation of chemokine biosynthetic process	2
GO:0019221	1.19431992135284e-07	2.39489	14	111	cytokine-mediated signaling pathway	2
GO:0002675	1.25832411215083e-07	0.431512	7	20	positive regulation of acute inflammatory response	2
GO:0032642	1.2662107214122e-07	0.625692	8	29	regulation of chemokine production	2
GO:0032602	1.69430160611533e-07	0.647268	8	30	chemokine production	2
GO:0044403	2.44863641206775e-07	1.48872	11	69	symbiosis, encompassing mutualism through parasitism	2
GO:0048583	2.51213565259631e-07	31.673	62	1468	regulation of response to stimulus	2
GO:0002474	2.52337929304683e-07	0.302058	6	14	antigen processing and presentation of peptide antigen via MHC class I	2
GO:0007249	2.80330375175492e-07	2.95586	15	137	I-kappaB kinase/NF-kappaB cascade	2
GO:0002699	3.14228803695814e-07	1.8555	12	86	positive regulation of immune effector process	2
GO:0045088	3.39010042861159e-07	2.99901	15	139	regulation of innate immune response	2
GO:0002706	5.0947938990216e-07	1.59659	11	74	regulation of lymphocyte mediated immunity	2
GO:0042742	5.25136687558955e-07	2.30859	13	107	defense response to bacterium	2
GO:0006915	5.9103720001998e-07	24.553	51	1138	apoptosis	2
GO:0008219	6.66020463646192e-07	26.0633	53	1208	cell death	2
GO:0016265	7.55285887625396e-07	26.1712	53	1213	death	2
GO:0050896	7.59142655591484e-07	119.399	165	5534	response to stimulus	2
GO:0042035	7.68566115147823e-07	1.66132	11	77	regulation of cytokine biosynthetic process	2
GO:0012501	8.49650691979036e-07	24.8551	51	1152	programmed cell death	2
GO:0043900	9.03456153300151e-07	1.35926	10	63	regulation of multi-organism process	2
GO:0045429	9.54642172826309e-07	0.560965	7	26	positive regulation of nitric oxide biosynthetic process	2
GO:0019885	1.04988215808601e-06	0.107878	4	5	antigen processing and presentation of endogenous peptide antigen via MHC class I	2
GO:0042590	1.04988215808601e-06	0.107878	4	5	antigen processing and presentation of exogenous peptide antigen via MHC class I	2
GO:0045071	1.04988215808601e-06	0.107878	4	5	negative regulation of viral genome replication	2
GO:0002705	1.06337159461938e-06	1.07878	9	50	positive regulation of leukocyte mediated immunity	2
GO:0002708	1.06337159461938e-06	1.07878	9	50	positive regulation of lymphocyte mediated immunity	2
GO:0051240	1.20411289964474e-06	7.78879	24	361	positive regulation of multicellular organismal process	2
GO:0071310	1.27624817755026e-06	8.37133	25	388	cellular response to organic substance	2
GO:0050727	1.62782071926319e-06	2.54592	13	118	regulation of inflammatory response	2
GO:0042981	1.68513609006647e-06	20.54	44	952	regulation of apoptosis	2
GO:0042108	1.7763845128362e-06	1.14351	9	53	positive regulation of cytokine biosynthetic process	2
GO:0040011	1.9252125361388e-06	15.9444	37	739	locomotion	2
GO:0034341	2.0801619170861e-06	0.409936	6	19	response to interferon-gamma	2
GO:0002703	2.1028394133443e-06	1.83393	11	85	regulation of leukocyte mediated immunity	2
GO:0044419	2.1028394133443e-06	1.83393	11	85	interspecies interaction between organisms	2
GO:0043067	2.27554986267148e-06	20.7773	44	963	regulation of programmed cell death	2
GO:0032496	2.97714946067846e-06	1.89865	11	88	response to lipopolysaccharide	2
GO:0032020	3.09583405420103e-06	0.129454	4	6	ISG15-protein conjugation	2
GO:0045351	3.19001703792355e-06	0.258907	5	12	type I interferon biosynthetic process	2
GO:0042110	3.33295731220609e-06	5.02711	18	233	T cell activation	2
GO:0048518	3.47831839086864e-06	57.2616	91	2654	positive regulation of biological process	2
GO:0043065	3.92617769370959e-06	10.7015	28	496	positive regulation of apoptosis	2
GO:0010941	4.18215784703959e-06	21.2735	44	986	regulation of cell death	2
GO:0048002	4.36808509421978e-06	0.690419	7	32	antigen processing and presentation of peptide antigen	2
GO:0043068	4.57101203919529e-06	10.7878	28	500	positive regulation of programmed cell death	2
GO:0045428	5.44186562622654e-06	0.711995	7	33	regulation of nitric oxide biosynthetic process	2
GO:0050729	6.60416209389371e-06	1.01405	8	47	positive regulation of inflammatory response	2
GO:0010942	6.87743176793942e-06	11.0251	28	511	positive regulation of cell death	2
GO:0002483	7.10028024552065e-06	0.151029	4	7	antigen processing and presentation of endogenous peptide antigen	2
GO:0032103	7.77840185210454e-06	2.09283	11	97	positive regulation of response to external stimulus	2
GO:0045672	7.78068197889928e-06	0.302058	5	14	positive regulation of osteoclast differentiation	2
GO:0048522	8.26568881855499e-06	51.8893	83	2405	positive regulation of cellular process	2
GO:0001913	9.41689889384591e-06	0.517814	6	24	T cell mediated cytotoxicity	2
GO:0060559	9.97229738045176e-06	0.0647268	3	3	positive regulation of calcidiol 1-monooxygenase activity	2
GO:0043330	1.14645642616369e-05	0.323634	5	15	response to exogenous dsRNA	2
GO:0050691	1.14645642616369e-05	0.323634	5	15	regulation of defense response to virus by host	2
GO:0001906	1.15855114421521e-05	1.42399	9	66	cell killing	2
GO:0051701	1.21743467101332e-05	0.798297	7	37	interaction with host	2
GO:0001909	1.24028023829018e-05	1.10036	8	51	leukocyte mediated cytotoxicity	2
GO:0019883	1.39582736561629e-05	0.172605	4	8	antigen processing and presentation of endogenous antigen	2
GO:0043122	1.52419663914202e-05	2.24386	11	104	regulation of I-kappaB kinase/NF-kappaB cascade	2
GO:0019884	1.55296766033683e-05	0.560965	6	26	antigen processing and presentation of exogenous antigen	2
GO:0042346	1.63808838230303e-05	0.345209	5	16	positive regulation of NF-kappaB import into nucleus	2
GO:0032101	1.65137238874586e-05	5.11342	17	237	regulation of response to external stimulus	2
GO:0032609	1.66260209340081e-05	1.14351	8	53	interferon-gamma production	2
GO:0006917	1.83046350207198e-05	6.79631	20	315	induction of apoptosis	2
GO:0012502	1.91602358266243e-05	6.81789	20	316	induction of programmed cell death	2
GO:2000242	1.96053098673657e-05	0.582541	6	27	negative regulation of reproductive process	2
GO:0006809	2.08506042154081e-05	0.863024	7	40	nitric oxide biosynthetic process	2
GO:0046649	2.1333668498892e-05	7.44358	21	345	lymphocyte activation	2
GO:0050792	2.45007217803738e-05	0.604117	6	28	regulation of viral reproduction	2
GO:0002673	2.46807557758212e-05	0.884599	7	41	regulation of acute inflammatory response	2
GO:0031622	2.46965135737359e-05	0.19418	4	9	positive regulation of fever generation	2
GO:0002263	2.65659354224217e-05	1.96338	10	91	cell activation involved in immune response	2
GO:0002366	2.65659354224217e-05	1.96338	10	91	leukocyte activation involved in immune response	2
GO:0043123	2.65659354224217e-05	1.96338	10	91	positive regulation of I-kappaB kinase/NF-kappaB cascade	2
GO:0002456	2.90721369604992e-05	0.906175	7	42	T cell mediated immunity	2
GO:0002521	2.95586747493542e-05	5.35075	17	248	leukocyte differentiation	2
GO:0007243	3.07206549918364e-05	12.6217	29	585	intracellular protein kinase cascade	2
GO:0023014	3.07206549918364e-05	12.6217	29	585	signal transduction via phosphorylation event	2
GO:0031341	3.4086511821447e-05	0.92775	7	43	regulation of cell killing	2
GO:0046209	3.4086511821447e-05	0.92775	7	43	nitric oxide metabolic process	2
GO:0032943	3.48031265338934e-05	3.36579	13	156	mononuclear cell proliferation	2
GO:0001781	3.92483030712111e-05	0.0863024	3	4	neutrophil apoptosis	2
GO:0019060	3.92483030712111e-05	0.0863024	3	4	intracellular transport of viral proteins in host cell	2
GO:0030581	3.92483030712111e-05	0.0863024	3	4	symbiont intracellular protein transport in host	2
GO:0046719	3.92483030712111e-05	0.0863024	3	4	regulation of viral protein levels in host cell	2
GO:0051708	3.92483030712111e-05	0.0863024	3	4	intracellular protein transport in other organism involved in symbiotic interaction	2
GO:0071360	3.92483030712111e-05	0.0863024	3	4	cellular response to exogenous dsRNA	2
GO:0001774	4.04595515878975e-05	0.215756	4	10	microglial cell activation	2
GO:0031620	4.04595515878975e-05	0.215756	4	10	regulation of fever generation	2
GO:0019724	4.09777744603659e-05	1.66132	9	77	B cell mediated immunity	2
GO:0070661	4.24831904389237e-05	3.43052	13	159	leukocyte proliferation	2
GO:0051222	5.06439838764022e-05	2.11441	10	98	positive regulation of protein transport	2
GO:0042993	5.41436094397368e-05	0.431512	5	20	positive regulation of transcription factor import into nucleus	2
GO:0016032	6.14293380204507e-05	1.74762	9	81	viral reproduction	2
GO:0001660	6.2496778727107e-05	0.237332	4	11	fever generation	2
GO:0031652	6.2496778727107e-05	0.237332	4	11	positive regulation of heat generation	2
GO:0001914	6.98101368022305e-05	0.453087	5	21	regulation of T cell mediated cytotoxicity	2
GO:0002478	6.98101368022305e-05	0.453087	5	21	antigen processing and presentation of exogenous peptide antigen	2
GO:0032722	6.98101368022305e-05	0.453087	5	21	positive regulation of chemokine production	2
GO:0032760	6.98101368022305e-05	0.453087	5	21	positive regulation of tumor necrosis factor production	2
GO:0042088	6.98101368022305e-05	0.453087	5	21	T-helper 1 type immune response	2
GO:0002685	7.09880769435228e-05	1.03563	7	48	regulation of leukocyte migration	2
GO:0022415	7.55705513632925e-05	1.40241	8	65	viral reproductive process	2
GO:0032649	8.12992282097687e-05	1.0572	7	49	regulation of interferon-gamma production	2
GO:0042098	8.41663001133988e-05	2.24386	10	104	T cell proliferation	2
GO:0032479	8.87499604553784e-05	0.474663	5	22	regulation of type I interferon production	2
GO:0032608	8.87499604553784e-05	0.474663	5	22	interferon-beta production	2
GO:0002544	9.21501595716986e-05	0.258907	4	12	chronic inflammatory response	2
GO:0031650	9.21501595716986e-05	0.258907	4	12	regulation of heat generation	2
GO:0045069	9.21501595716986e-05	0.258907	4	12	regulation of viral genome replication	2
GO:0046632	9.27992905751364e-05	1.07878	7	50	alpha-beta T cell differentiation	2
GO:0002683	9.7687362492181e-05	2.7401	11	127	negative regulation of immune system process	2
GO:0050663	0.00010559	1.10036	7	51	cytokine secretion	2
GO:0002520	0.000113953	9.62271	23	446	immune system development	2
GO:0046631	0.000116144	1.48872	8	69	alpha-beta T cell activation	2
GO:0031343	0.000128317	0.798297	6	37	positive regulation of cell killing	2
GO:0003009	0.000130843	0.280483	4	13	skeletal muscle contraction	2
GO:0019079	0.000130843	0.280483	4	13	viral genome replication	2
GO:0044060	0.000130843	0.280483	4	13	regulation of endocrine process	2
GO:0046651	0.00014026	3.34422	12	155	lymphocyte proliferation	2
GO:0001910	0.00014963	0.819873	6	38	regulation of leukocyte mediated cytotoxicity	2
GO:0002573	0.000152721	1.96338	9	91	myeloid leukocyte differentiation	2
GO:0048660	0.000157168	1.55344	8	72	regulation of smooth muscle cell proliferation	2
GO:0002687	0.000173649	0.841448	6	39	positive regulation of leukocyte migration	2
GO:0002714	0.000180067	0.302058	4	14	positive regulation of B cell mediated immunity	2
GO:0002891	0.000180067	0.302058	4	14	positive regulation of immunoglobulin mediated immune response	2
GO:0051043	0.000180067	0.302058	4	14	regulation of membrane protein ectodomain proteolysis	2
GO:0034340	0.000189996	0.129454	3	6	response to type I interferon	2
GO:0071346	0.000189996	0.129454	3	6	cellular response to interferon-gamma	2
GO:0048659	0.000190633	1.59659	8	74	smooth muscle cell proliferation	2
GO:0000060	0.000206485	0.560965	5	26	protein import into nucleus, translocation	2
GO:0031424	0.000206485	0.560965	5	26	keratinization	2
GO:0032655	0.000206485	0.560965	5	26	regulation of interleukin-12 production	2
GO:0042345	0.000206485	0.560965	5	26	regulation of NF-kappaB import into nucleus	2
GO:0042348	0.000206485	0.560965	5	26	NF-kappaB import into nucleus	2
GO:0043901	0.000206485	0.560965	5	26	negative regulation of multi-organism process	2
GO:0016064	0.000209439	1.61817	8	75	immunoglobulin mediated immune response	2
GO:0007155	0.000212213	14.8009	30	686	cell adhesion	2
GO:0022610	0.000212213	14.8009	30	686	biological adhesion	2
GO:0010740	0.000217865	5.13499	15	238	positive regulation of intracellular protein kinase cascade	2
GO:0030316	0.000230774	0.884599	6	41	osteoclast differentiation	2
GO:0032735	0.000241378	0.323634	4	15	positive regulation of interleukin-12 production	2
GO:0032944	0.000257793	2.5675	10	119	regulation of mononuclear cell proliferation	2
GO:0010627	0.000259608	7.61618	19	353	regulation of intracellular protein kinase cascade	2
GO:0002274	0.000275188	1.6829	8	78	myeloid leukocyte activation	2
GO:0070663	0.000295118	2.61065	10	121	regulation of leukocyte proliferation	2
GO:0002286	0.000297753	0.604117	5	28	T cell activation involved in immune response	2
GO:0032615	0.000297753	0.604117	5	28	interleukin-12 production	2
GO:0032729	0.000297753	0.604117	5	28	positive regulation of interferon-gamma production	2
GO:0043331	0.000297753	0.604117	5	28	response to dsRNA	2
GO:0050766	0.000297753	0.604117	5	28	positive regulation of phagocytosis	2
GO:0031348	0.000298244	1.29454	7	60	negative regulation of defense response	2
GO:0031649	0.000316377	0.345209	4	16	heat generation	2
GO:0032481	0.000316377	0.345209	4	16	positive regulation of type I interferon production	2
GO:0033028	0.000316377	0.345209	4	16	myeloid cell apoptosis	2
GO:0001780	0.000327168	0.151029	3	7	neutrophil homeostasis	2
GO:0002230	0.000327168	0.151029	3	7	positive regulation of defense response to virus by host	2
GO:0042508	0.000327168	0.151029	3	7	tyrosine phosphorylation of Stat1 protein	2
GO:0052031	0.000327168	0.151029	3	7	modulation by symbiont of host defense response	2
GO:0052033	0.000327168	0.151029	3	7	pathogen-associated molecular pattern dependent induction by symbiont of host innate immunity	2
GO:0052166	0.000327168	0.151029	3	7	positive regulation by symbiont of host innate immunity	2
GO:0052167	0.000327168	0.151029	3	7	modulation by symbiont of host innate immunity	2
GO:0052169	0.000327168	0.151029	3	7	pathogen-associated molecular pattern dependent modulation by symbiont of host innate immunity	2
GO:0052255	0.000327168	0.151029	3	7	modulation by organism of defense response of other organism involved in symbiotic interaction	2
GO:0052257	0.000327168	0.151029	3	7	pathogen-associated molecular pattern dependent induction by organism of innate immunity of other organism involved in symbiotic interaction	2
GO:0052305	0.000327168	0.151029	3	7	positive regulation by organism of innate immunity in other organism involved in symbiotic interaction	2
GO:0052306	0.000327168	0.151029	3	7	modulation by organism of innate immunity in other organism involved in symbiotic interaction	2
GO:0052308	0.000327168	0.151029	3	7	pathogen-associated molecular pattern dependent modulation by organism of innate immunity in other organism involved in symbiotic interaction	2
GO:0052509	0.000327168	0.151029	3	7	positive regulation by symbiont of host defense response	2
GO:0052510	0.000327168	0.151029	3	7	positive regulation by organism of defense response of other organism involved in symbiotic interaction	2
GO:0052552	0.000327168	0.151029	3	7	modulation by organism of immune response of other organism involved in symbiotic interaction	2
GO:0052553	0.000327168	0.151029	3	7	modulation by symbiont of host immune response	2
GO:0052555	0.000327168	0.151029	3	7	positive regulation by organism of immune response of other organism involved in symbiotic interaction	2
GO:0052556	0.000327168	0.151029	3	7	positive regulation by symbiont of host immune response	2
GO:0060558	0.000327168	0.151029	3	7	regulation of calcidiol 1-monooxygenase activity	2
GO:0030097	0.000338221	8.41448	20	390	hemopoiesis	2
GO:0050707	0.000343097	0.949326	6	44	regulation of cytokine secretion	2
GO:0002712	0.000353465	0.625692	5	29	regulation of B cell mediated immunity	2
GO:0002763	0.000353465	0.625692	5	29	positive regulation of myeloid leukocyte differentiation	2
GO:0002889	0.000353465	0.625692	5	29	regulation of immunoglobulin mediated immune response	2
GO:0042116	0.000353465	0.625692	5	29	macrophage activation	2
GO:0050688	0.000353465	0.625692	5	29	regulation of defense response to virus	2
GO:0032946	0.000356916	1.74762	8	81	positive regulation of mononuclear cell proliferation	2
GO:0048534	0.00036134	9.1049	21	422	hemopoietic or lymphoid organ development	2
GO:0048661	0.000388765	0.970902	6	45	positive regulation of smooth muscle cell proliferation	2
GO:0008283	0.000393741	22.7623	40	1055	cell proliferation	2
GO:0070665	0.000421639	1.79077	8	83	positive regulation of leukocyte proliferation	2
GO:0042127	0.000442152	18.3824	34	852	regulation of cell proliferation	2
GO:0002484	0.000464403	0.0431512	2	2	antigen processing and presentation of endogenous peptide antigen via MHC class I via ER pathway	2
GO:0002485	0.000464403	0.0431512	2	2	antigen processing and presentation of endogenous peptide antigen via MHC class I via ER pathway, TAP-dependent	2
GO:0030656	0.000464403	0.0431512	2	2	regulation of vitamin metabolic process	2
GO:0046102	0.000464403	0.0431512	2	2	inosine metabolic process	2
GO:0046110	0.000464403	0.0431512	2	2	xanthine metabolic process	2
GO:0046124	0.000464403	0.0431512	2	2	purine deoxyribonucleoside catabolic process	2
GO:0046136	0.000464403	0.0431512	2	2	positive regulation of vitamin metabolic process	2
GO:0046967	0.000464403	0.0431512	2	2	cytosol to ER transport	2
GO:0060332	0.000464403	0.0431512	2	2	positive regulation of response to interferon-gamma	2
GO:0060335	0.000464403	0.0431512	2	2	positive regulation of interferon-gamma-mediated signaling pathway	2
GO:0060556	0.000464403	0.0431512	2	2	regulation of vitamin D biosynthetic process	2
GO:0060557	0.000464403	0.0431512	2	2	positive regulation of vitamin D biosynthetic process	2
GO:0070162	0.000464403	0.0431512	2	2	adiponectin secretion	2
GO:0070163	0.000464403	0.0431512	2	2	regulation of adiponectin secretion	2
GO:0050865	0.000476014	4.94081	14	229	regulation of cell activation	2
GO:0001659	0.000488131	0.668843	5	31	temperature homeostasis	2
GO:0007260	0.000488131	0.668843	5	31	tyrosine phosphorylation of STAT protein	2
GO:0006928	0.000489773	13.42	27	622	cellular component movement	2
GO:0002831	0.000494258	1.01405	6	47	regulation of response to biotic stimulus	2
GO:0019058	0.000494258	1.01405	6	47	viral infectious cycle	2
GO:0032640	0.000494258	1.01405	6	47	tumor necrosis factor production	2
GO:0032680	0.000494258	1.01405	6	47	regulation of tumor necrosis factor production	2
GO:0001916	0.000514053	0.388361	4	18	positive regulation of T cell mediated cytotoxicity	2
GO:0002292	0.000514053	0.388361	4	18	T cell differentiation involved in immune response	2
GO:0002293	0.000514053	0.388361	4	18	alpha-beta T cell differentiation involved in immune response	2
GO:0060986	0.000514053	0.388361	4	18	endocrine hormone secretion	2
GO:0002282	0.000515094	0.172605	3	8	microglial cell activation involved in immune response	2
GO:0032607	0.000515094	0.172605	3	8	interferon-alpha production	2
GO:0032647	0.000515094	0.172605	3	8	regulation of interferon-alpha production	2
GO:0048247	0.000515094	0.172605	3	8	lymphocyte chemotaxis	2
GO:0052564	0.000515094	0.172605	3	8	response to immune response of other organism involved in symbiotic interaction	2
GO:0052572	0.000515094	0.172605	3	8	response to host immune response	2
GO:0007259	0.000538415	1.42399	7	66	JAK-STAT cascade	2
GO:0002700	0.000554725	1.03563	6	48	regulation of production of molecular mediator of immune response	2
GO:0045639	0.000554725	1.03563	6	48	positive regulation of myeloid cell differentiation	2
GO:0071706	0.000554725	1.03563	6	48	tumor necrosis factor superfamily cytokine production	2
GO:0001912	0.00056838	0.690419	5	32	positive regulation of leukocyte mediated cytotoxicity	2
GO:0050715	0.00056838	0.690419	5	32	positive regulation of cytokine secretion	2
GO:2000241	0.000590256	1.44556	7	67	regulation of reproductive process	2
GO:0051239	0.000622726	28.7818	47	1334	regulation of multicellular organismal process	2
GO:0002262	0.00064011	0.409936	4	19	myeloid cell homeostasis	2
GO:0002287	0.00064011	0.409936	4	19	alpha-beta T cell activation involved in immune response	2
GO:0044110	0.00064011	0.409936	4	19	growth involved in symbiotic interaction	2
GO:0044116	0.00064011	0.409936	4	19	growth of symbiont involved in interaction with host	2
GO:0044117	0.00064011	0.409936	4	19	growth of symbiont in host	2
GO:0044126	0.00064011	0.409936	4	19	regulation of growth of symbiont in host	2
GO:0044130	0.00064011	0.409936	4	19	negative regulation of growth of symbiont in host	2
GO:0044144	0.00064011	0.409936	4	19	modulation of growth of symbiont involved in interaction with host	2
GO:0044146	0.00064011	0.409936	4	19	negative regulation of growth of symbiont involved in interaction with host	2
GO:0045670	0.000658135	0.711995	5	33	regulation of osteoclast differentiation	2
GO:0050764	0.000658135	0.711995	5	33	regulation of phagocytosis	2
GO:0002224	0.000675008	1.92023	8	89	toll-like receptor signaling pathway	2
GO:0090316	0.000692783	1.07878	6	50	positive regulation of intracellular protein transport	2
GO:0030099	0.000742108	4.01306	12	186	myeloid cell differentiation	2
GO:0002709	0.00075809	0.73357	5	34	regulation of T cell mediated immunity	2
GO:0002676	0.000760292	0.19418	3	9	regulation of chronic inflammatory response	2
GO:0032648	0.000786602	0.431512	4	20	regulation of interferon-beta production	2
GO:0043903	0.000786602	0.431512	4	20	regulation of symbiosis, encompassing mutualism through parasitism	2
GO:0050863	0.000789236	2.95586	10	137	regulation of T cell activation	2
GO:0006941	0.000856027	1.12193	6	52	striated muscle contraction	2
GO:0032388	0.000856027	1.12193	6	52	positive regulation of intracellular transport	2
GO:0050714	0.000856027	1.12193	6	52	positive regulation of protein secretion	2
GO:0016477	0.000859285	11.8018	24	547	cell migration	2
GO:0048871	0.00092707	2.50277	9	116	multicellular organismal homeostasis	2
GO:0002861	0.000955258	0.453087	4	21	regulation of inflammatory response to antigenic stimulus	2
GO:0019048	0.000955258	0.453087	4	21	virus-host interaction	2
GO:0032651	0.000955258	0.453087	4	21	regulation of interleukin-1 beta production	2
GO:0032677	0.000955258	0.453087	4	21	regulation of interleukin-8 production	2
GO:0002694	0.00102656	4.74663	13	220	regulation of leukocyte activation	2
GO:0051050	0.00103818	7.22782	17	335	positive regulation of transport	2
GO:0002221	0.00103888	2.04968	8	95	pattern recognition receptor signaling pathway	2
GO:0050670	0.00104713	2.54592	9	118	regulation of lymphocyte proliferation	2
GO:0060429	0.00104735	9.21278	20	427	epithelium development	2
GO:0048870	0.00105161	12.6864	25	588	cell motility	2
GO:0051674	0.00105161	12.6864	25	588	localization of cell	2
GO:0001911	0.00106879	0.215756	3	10	negative regulation of leukocyte mediated cytotoxicity	2
GO:0002863	0.00106879	0.215756	3	10	positive regulation of inflammatory response to antigenic stimulus	2
GO:0007252	0.00106879	0.215756	3	10	I-kappaB phosphorylation	2
GO:0050716	0.00106879	0.215756	3	10	positive regulation of interleukin-1 secretion	2
GO:0050718	0.00106879	0.215756	3	10	positive regulation of interleukin-1 beta secretion	2
GO:0051044	0.00106879	0.215756	3	10	positive regulation of membrane protein ectodomain proteolysis	2
GO:0052173	0.00106879	0.215756	3	10	response to defenses of other organism involved in symbiotic interaction	2
GO:0052200	0.00106879	0.215756	3	10	response to host defenses	2
GO:0075136	0.00106879	0.215756	3	10	response to host	2
GO:0051249	0.00107131	4.18567	12	194	regulation of lymphocyte activation	2
GO:0006909	0.00107385	1.59659	7	74	phagocytosis	2
GO:0003012	0.00108147	3.6247	11	168	muscle system process	2
GO:0032623	0.00112631	0.798297	5	37	interleukin-2 production	2
GO:0032637	0.00114782	0.474663	4	22	interleukin-8 production	2
GO:0002218	0.00119008	2.09283	8	97	activation of innate immune response	2
GO:0002758	0.00119008	2.09283	8	97	innate immune response-activating signal transduction	2
GO:0033002	0.00119008	2.09283	8	97	muscle cell proliferation	2
GO:0045089	0.00125054	2.61065	9	121	positive regulation of innate immune response	2
GO:0006606	0.00128432	3.15004	10	146	protein import into nucleus	2
GO:0050879	0.00136601	0.496239	4	23	multicellular organismal movement	2
GO:0050881	0.00136601	0.496239	4	23	musculoskeletal movement	2
GO:0001802	0.00137327	0.0647268	2	3	type III hypersensitivity	2
GO:0001803	0.00137327	0.0647268	2	3	regulation of type III hypersensitivity	2
GO:0001805	0.00137327	0.0647268	2	3	positive regulation of type III hypersensitivity	2
GO:0034114	0.00137327	0.0647268	2	3	regulation of heterotypic cell-cell adhesion	2
GO:0035457	0.00137327	0.0647268	2	3	cellular response to interferon-alpha	2
GO:0042368	0.00137327	0.0647268	2	3	vitamin D biosynthetic process	2
GO:0042511	0.00137327	0.0647268	2	3	positive regulation of tyrosine phosphorylation of Stat1 protein	2
GO:0046122	0.00137327	0.0647268	2	3	purine deoxyribonucleoside metabolic process	2
GO:0070586	0.00137327	0.0647268	2	3	cell-cell adhesion involved in gastrulation	2
GO:0070587	0.00137327	0.0647268	2	3	regulation of cell-cell adhesion involved in gastrulation	2
GO:0002285	0.00139407	1.22981	6	57	lymphocyte activation involved in immune response	2
GO:0050867	0.00142303	3.19319	10	148	positive regulation of cell activation	2
GO:0051170	0.00142303	3.19319	10	148	nuclear import	2
GO:0042307	0.00143615	0.841448	5	39	positive regulation of protein import into nucleus	2
GO:0051384	0.00143615	0.841448	5	39	response to glucocorticoid stimulus	2
GO:0009056	0.00144253	28.3503	45	1314	catabolic process	2
GO:0002281	0.00144615	0.237332	3	11	macrophage activation involved in immune response	2
GO:0031342	0.00144615	0.237332	3	11	negative regulation of cell killing	2
GO:0032494	0.00144615	0.237332	3	11	response to peptidoglycan	2
GO:0032757	0.00144615	0.237332	3	11	positive regulation of interleukin-8 production	2
GO:0044003	0.00144615	0.237332	3	11	modification by symbiont of host morphology or physiology	2
GO:0050706	0.00144615	0.237332	3	11	regulation of interleukin-1 beta secretion	2
GO:0048519	0.00151843	49.3002	70	2285	negative regulation of biological process	2
GO:0009306	0.00154492	2.17913	8	101	protein secretion	2
GO:0032844	0.00157367	3.23634	10	150	regulation of homeostatic process	2
GO:0032879	0.00158756	19.8064	34	918	regulation of localization	2
GO:0002690	0.00161156	0.517814	4	24	positive regulation of leukocyte chemotaxis	2
GO:0032611	0.00161156	0.517814	4	24	interleukin-1 beta production	2
GO:0032652	0.00161156	0.517814	4	24	regulation of interleukin-1 production	2
GO:0031960	0.00161266	0.863024	5	40	response to corticosteroid stimulus	2
GO:0042990	0.00161266	0.863024	5	40	regulation of transcription factor import into nucleus	2
GO:0009967	0.00162424	9.55799	20	443	positive regulation of signal transduction	2
GO:0044248	0.00167909	23.7763	39	1102	cellular catabolic process	2
GO:0002440	0.00169794	1.72605	7	80	production of molecular mediator of immune response	2
GO:0042129	0.00169794	1.72605	7	80	regulation of T cell proliferation	2
GO:0050671	0.00169794	1.72605	7	80	positive regulation of lymphocyte proliferation	2
GO:0071216	0.00169794	1.72605	7	80	cellular response to biotic stimulus	2
GO:0006936	0.001737	3.27949	10	152	muscle contraction	2
GO:0034764	0.00180459	0.884599	5	41	positive regulation of transmembrane transport	2
GO:0022612	0.00186233	2.24386	8	104	gland morphogenesis	2
GO:0032731	0.00189749	0.258907	3	12	positive regulation of interleukin-1 beta production	2
GO:0032770	0.00189749	0.258907	3	12	positive regulation of monooxygenase activity	2
GO:0034121	0.00189749	0.258907	3	12	regulation of toll-like receptor signaling pathway	2
GO:0045824	0.00189749	0.258907	3	12	negative regulation of innate immune response	2
GO:0050704	0.00189749	0.258907	3	12	regulation of interleukin-1 secretion	2
GO:0008285	0.00198732	7.68091	17	356	negative regulation of cell proliferation	2
GO:0002757	0.00200747	3.34422	10	155	immune response-activating signal transduction	2
GO:0052547	0.00200747	3.34422	10	155	regulation of peptidase activity	2
GO:0022407	0.00201272	0.906175	5	42	regulation of cell-cell adhesion	2
GO:0042991	0.00201272	0.906175	5	42	transcription factor import into nucleus	2
GO:0010647	0.0021346	10.4857	21	486	positive regulation of cell communication	2
GO:0030217	0.00216932	2.8264	9	131	T cell differentiation	2
GO:0002711	0.00219159	0.560965	4	26	positive regulation of T cell mediated immunity	2
GO:0033138	0.00219159	0.560965	4	26	positive regulation of peptidyl-serine phosphorylation	2
GO:0009914	0.00220594	3.38737	10	157	hormone transport	2
GO:0072523	0.00222214	7.09837	16	329	purine-containing compound catabolic process	2
GO:0023056	0.00229661	10.5505	21	489	positive regulation of signaling	2
GO:0002764	0.00231093	3.40894	10	158	immune response-regulating signaling pathway	2
GO:0030216	0.00234273	1.35926	6	63	keratinocyte differentiation	2
GO:0051047	0.0024199	3.43052	10	159	positive regulation of secretion	2
GO:0006857	0.00242748	0.280483	3	13	oligopeptide transport	2
GO:0032728	0.00242748	0.280483	3	13	positive regulation of interferon-beta production	2
GO:0042092	0.00242748	0.280483	3	13	type 2 immune response	2
GO:0042095	0.00242748	0.280483	3	13	interferon-gamma biosynthetic process	2
GO:0042503	0.00242748	0.280483	3	13	tyrosine phosphorylation of Stat3 protein	2
GO:0050702	0.00242748	0.280483	3	13	interleukin-1 beta secretion	2
GO:0002437	0.00252944	0.582541	4	27	inflammatory response to antigenic stimulus	2
GO:0006509	0.00252944	0.582541	4	27	membrane protein ectodomain proteolysis	2
GO:0006959	0.00253898	1.38084	6	64	humoral immune response	2
GO:0001794	0.00270728	0.0863024	2	4	type IIa hypersensitivity	2
GO:0001796	0.00270728	0.0863024	2	4	regulation of type IIa hypersensitivity	2
GO:0001798	0.00270728	0.0863024	2	4	positive regulation of type IIa hypersensitivity	2
GO:0002238	0.00270728	0.0863024	2	4	response to molecule of fungal origin	2
GO:0002445	0.00270728	0.0863024	2	4	type II hypersensitivity	2
GO:0002579	0.00270728	0.0863024	2	4	positive regulation of antigen processing and presentation	2
GO:0002888	0.00270728	0.0863024	2	4	positive regulation of myeloid leukocyte mediated immunity	2
GO:0002892	0.00270728	0.0863024	2	4	regulation of type II hypersensitivity	2
GO:0002894	0.00270728	0.0863024	2	4	positive regulation of type II hypersensitivity	2
GO:0006152	0.00270728	0.0863024	2	4	purine nucleoside catabolic process	2
GO:0034113	0.00270728	0.0863024	2	4	heterotypic cell-cell adhesion	2
GO:0035455	0.00270728	0.0863024	2	4	response to interferon-alpha	2
GO:0042270	0.00270728	0.0863024	2	4	protection from natural killer cell mediated cytotoxicity	2
GO:0045349	0.00270728	0.0863024	2	4	interferon-alpha biosynthetic process	2
GO:0045354	0.00270728	0.0863024	2	4	regulation of interferon-alpha biosynthetic process	2
GO:0045356	0.00270728	0.0863024	2	4	positive regulation of interferon-alpha biosynthetic process	2
GO:0046121	0.00270728	0.0863024	2	4	deoxyribonucleoside catabolic process	2
GO:0046130	0.00270728	0.0863024	2	4	purine ribonucleoside catabolic process	2
GO:0051770	0.00270728	0.0863024	2	4	positive regulation of nitric-oxide synthase biosynthetic process	2
GO:0060330	0.00270728	0.0863024	2	4	regulation of response to interferon-gamma	2
GO:0060333	0.00270728	0.0863024	2	4	interferon-gamma-mediated signaling pathway	2
GO:0060334	0.00270728	0.0863024	2	4	regulation of interferon-gamma-mediated signaling pathway	2
GO:0071357	0.00270728	0.0863024	2	4	cellular response to type I interferon	2
GO:0002698	0.00274227	0.970902	5	45	negative regulation of immune effector process	2
GO:0046883	0.00280369	2.39489	8	111	regulation of hormone secretion	2
GO:0002253	0.00286565	4.09936	11	190	activation of immune response	2
GO:0002367	0.00290139	0.604117	4	28	cytokine production involved in immune response	2
GO:0032612	0.00290139	0.604117	4	28	interleukin-1 production	2
GO:0042509	0.00290139	0.604117	4	28	regulation of tyrosine phosphorylation of STAT protein	2
GO:0046330	0.00290139	0.604117	4	28	positive regulation of JNK cascade	2
GO:0032880	0.00296089	4.72505	12	219	regulation of protein localization	2
GO:0046824	0.00302315	0.992477	5	46	positive regulation of nucleocytoplasmic transport	2
GO:0032732	0.00304041	0.302058	3	14	positive regulation of interleukin-1 production	2
GO:0050995	0.00304041	0.302058	3	14	negative regulation of lipid catabolic process	2
GO:0046700	0.00304232	8.00454	17	371	heterocycle catabolic process	2
GO:0002688	0.00330905	0.625692	4	29	regulation of leukocyte chemotaxis	2
GO:0071219	0.00332421	1.01405	5	47	cellular response to molecule of bacterial origin	2
GO:0050870	0.00332546	1.9418	7	90	positive regulation of T cell activation	2
GO:0034504	0.00344808	3.60312	10	167	protein localization to nucleus	2
GO:0044270	0.00357797	8.134	17	377	cellular nitrogen compound catabolic process	2
GO:0050777	0.00364624	1.03563	5	48	negative regulation of immune response	2
GO:0050701	0.00374017	0.323634	3	15	interleukin-1 secretion	2
GO:0071359	0.00374017	0.323634	3	15	cellular response to dsRNA	2
GO:0002637	0.00375403	0.647268	4	30	regulation of immunoglobulin production	2
GO:0009725	0.00388804	6.83946	15	317	response to hormone stimulus	2
GO:0002696	0.00390704	3.08531	9	143	positive regulation of leukocyte activation	2
GO:0052548	0.00390704	3.08531	9	143	regulation of endopeptidase activity	2
GO:0008544	0.00391291	3.66785	10	170	epidermis development	2
GO:0045785	0.00399186	2.00653	7	93	positive regulation of cell adhesion	2
GO:0001961	0.00444777	0.107878	2	5	positive regulation of cytokine-mediated signaling pathway	2
GO:0002313	0.00444777	0.107878	2	5	mature B cell differentiation involved in immune response	2
GO:0002577	0.00444777	0.107878	2	5	regulation of antigen processing and presentation	2
GO:0002678	0.00444777	0.107878	2	5	positive regulation of chronic inflammatory response	2
GO:0002885	0.00444777	0.107878	2	5	positive regulation of hypersensitivity	2
GO:0006926	0.00444777	0.107878	2	5	virus-infected cell apoptosis	2
GO:0009120	0.00444777	0.107878	2	5	deoxyribonucleoside metabolic process	2
GO:0032747	0.00444777	0.107878	2	5	positive regulation of interleukin-23 production	2
GO:0042510	0.00444777	0.107878	2	5	regulation of tyrosine phosphorylation of Stat1 protein	2
GO:0051767	0.00444777	0.107878	2	5	nitric-oxide synthase biosynthetic process	2
GO:0051769	0.00444777	0.107878	2	5	regulation of nitric-oxide synthase biosynthetic process	2
GO:0060763	0.00444777	0.107878	2	5	mammary duct terminal end bud growth	2
GO:0070254	0.00444777	0.107878	2	5	mucus secretion	2
GO:0002294	0.00453027	0.345209	3	16	CD4-positive, alpha-beta T cell differentiation involved in immune response	2
GO:0042093	0.00453027	0.345209	3	16	T-helper cell differentiation	2
GO:0051223	0.00460831	3.75415	10	174	regulation of protein transport	2
GO:0042592	0.00508359	18.9434	31	878	homeostatic process	2
GO:0042102	0.00515996	1.12193	5	52	positive regulation of T cell proliferation	2
GO:0034655	0.00518058	7.74564	16	359	nucleobase, nucleoside, nucleotide and nucleic acid catabolic process	2
GO:0034656	0.00518058	7.74564	16	359	nucleobase, nucleoside and nucleotide catabolic process	2
GO:0033619	0.00532814	0.711995	4	33	membrane protein proteolysis	2
GO:0070304	0.00532814	0.711995	4	33	positive regulation of stress-activated protein kinase signaling cascade	2
GO:0017038	0.0053975	3.84046	10	178	protein import	2
GO:0002704	0.0054139	0.366785	3	17	negative regulation of leukocyte mediated immunity	2
GO:0002707	0.0054139	0.366785	3	17	negative regulation of lymphocyte mediated immunity	2
GO:0033198	0.0054139	0.366785	3	17	response to ATP	2
GO:0046627	0.0054139	0.366785	3	17	negative regulation of insulin receptor signaling pathway	2
GO:0046879	0.00556934	3.25791	9	151	hormone secretion	2
GO:0009057	0.00565744	11.4135	21	529	macromolecule catabolic process	2
GO:0046039	0.00565855	4.48772	11	208	GTP metabolic process	2
GO:0050708	0.00596951	1.63975	6	76	regulation of protein secretion	2
GO:0006826	0.00606312	1.16508	5	54	iron ion transport	2
GO:0030155	0.00628871	3.92676	10	182	regulation of cell adhesion	2
GO:0048872	0.00631705	3.32264	9	154	homeostasis of number of cells	2
GO:0006766	0.00635921	1.66132	6	77	vitamin metabolic process	2
GO:0009620	0.00639386	0.388361	3	18	response to fungus	2
GO:0030163	0.0065241	7.93982	16	368	protein catabolic process	2
GO:0048520	0.00655397	1.18666	5	55	positive regulation of behavior	2
GO:0002716	0.00657666	0.129454	2	6	negative regulation of natural killer cell mediated immunity	2
GO:0002866	0.00657666	0.129454	2	6	positive regulation of acute inflammatory response to antigenic stimulus	2
GO:0033089	0.00657666	0.129454	2	6	positive regulation of T cell differentiation in thymus	2
GO:0035672	0.00657666	0.129454	2	6	oligopeptide transmembrane transport	2
GO:0045953	0.00657666	0.129454	2	6	negative regulation of natural killer cell mediated cytotoxicity	2
GO:0060760	0.00657666	0.129454	2	6	positive regulation of response to cytokine stimulus	2
GO:0061081	0.00657666	0.129454	2	6	positive regulation of myeloid leukocyte cytokine production involved in immune response	2
GO:0071354	0.00657666	0.129454	2	6	cellular response to interleukin-6	2
GO:0002275	0.00659148	0.755146	4	35	myeloid cell activation involved in immune response	2
GO:0033135	0.00659148	0.755146	4	35	regulation of peptidyl-serine phosphorylation	2
GO:0050830	0.00659148	0.755146	4	35	defense response to Gram-positive bacterium	2
GO:0051091	0.00660449	2.20071	7	102	positive regulation of transcription factor activity	2
GO:0009913	0.00676707	1.6829	6	78	epidermal cell differentiation	2
GO:0051336	0.00687678	8.69496	17	403	regulation of hydrolase activity	2
GO:0044092	0.00698437	9.42853	18	437	negative regulation of molecular function	2
GO:0009110	0.00729149	0.776721	4	36	vitamin biosynthetic process	2
GO:0060548	0.00733461	10.2053	19	473	negative regulation of cell death	2
GO:0002702	0.00747269	0.409936	3	19	positive regulation of production of molecular mediator of immune response	2
GO:0032653	0.00747269	0.409936	3	19	regulation of interleukin-10 production	2
GO:0042036	0.00747269	0.409936	3	19	negative regulation of cytokine biosynthetic process	2
GO:0051046	0.00751257	6.66686	14	309	regulation of secretion	2
GO:0051251	0.00759182	2.8264	8	131	positive regulation of lymphocyte activation	2
GO:0002761	0.00761796	1.22981	5	57	regulation of myeloid leukocyte differentiation	2
GO:0042306	0.00763916	1.72605	6	80	regulation of protein import into nucleus	2
GO:0070201	0.00783546	4.05621	10	188	regulation of establishment of protein localization	2
GO:0030335	0.00804192	3.45209	9	160	positive regulation of cell migration	2
GO:2000147	0.00804192	3.45209	9	160	positive regulation of cell motility	2
GO:0031399	0.00804631	14.844	25	688	regulation of protein modification process	2
GO:0030855	0.00841136	4.09936	10	190	epithelial cell differentiation	2
GO:0090047	0.00851581	2.30859	7	107	positive regulation of transcription regulator activity	2
GO:0090257	0.00858947	1.7692	6	82	regulation of muscle system process	2
GO:0006942	0.00865259	0.431512	3	20	regulation of striated muscle contraction	2
GO:0042771	0.00865259	0.431512	3	20	DNA damage response, signal transduction by p53 class mediator resulting in induction of apoptosis	2
GO:0045807	0.00879654	1.27296	5	59	positive regulation of endocytosis	2
GO:0051092	0.00879654	1.27296	5	59	positive regulation of NF-kappaB transcription factor activity	2
GO:0015833	0.00903111	2.91271	8	135	peptide transport	2
GO:0002335	0.00907646	0.151029	2	7	mature B cell differentiation	2
GO:0002548	0.00907646	0.151029	2	7	monocyte chemotaxis	2
GO:0002827	0.00907646	0.151029	2	7	positive regulation of T-helper 1 type immune response	2
GO:0002925	0.00907646	0.151029	2	7	positive regulation of humoral immune response mediated by circulating immunoglobulin	2
GO:0009215	0.00907646	0.151029	2	7	purine deoxyribonucleoside triphosphate metabolic process	2
GO:0032627	0.00907646	0.151029	2	7	interleukin-23 production	2
GO:0032667	0.00907646	0.151029	2	7	regulation of interleukin-23 production	2
GO:0043374	0.00907646	0.151029	2	7	CD8-positive, alpha-beta T cell differentiation	2
GO:0045064	0.00907646	0.151029	2	7	T-helper 2 cell differentiation	2
GO:0045084	0.00907646	0.151029	2	7	positive regulation of interleukin-12 biosynthetic process	2
GO:0045359	0.00907646	0.151029	2	7	positive regulation of interferon-beta biosynthetic process	2
GO:0045410	0.00907646	0.151029	2	7	positive regulation of interleukin-6 biosynthetic process	2
GO:0046085	0.00907646	0.151029	2	7	adenosine metabolic process	2
GO:0050901	0.00907646	0.151029	2	7	leukocyte tethering or rolling	2
GO:0060664	0.00907646	0.151029	2	7	epithelial cell proliferation involved in salivary gland morphogenesis	2
GO:0070233	0.00907646	0.151029	2	7	negative regulation of T cell apoptosis	2
GO:0043066	0.00909754	9.68744	18	449	negative regulation of apoptosis	2
GO:0046328	0.00962167	1.81235	6	84	regulation of JNK cascade	2
GO:0071222	0.00968014	0.841448	4	39	cellular response to lipopolysaccharide	2
GO:0009394	0.00993548	0.453087	3	21	2'-deoxyribonucleotide metabolic process	2
GO:0032613	0.00993548	0.453087	3	21	interleukin-10 production	2
GO:0042531	0.00993548	0.453087	3	21	positive regulation of tyrosine phosphorylation of STAT protein	2
GO:0048524	0.00993548	0.453087	3	21	positive regulation of viral reproduction	2
GO:0008284	0.0102339	10.5505	19	489	positive regulation of cell proliferation	2
GO:0043069	0.0103317	9.81689	18	455	negative regulation of programmed cell death	2
GO:0048732	0.0105773	4.89766	11	227	gland development	2
GO:0031397	0.0107393	1.8555	6	86	negative regulation of protein ubiquitination	2
GO:0010646	0.0107579	20.8204	32	965	regulation of cell communication	2
GO:0051272	0.0108729	3.6247	9	168	positive regulation of cellular component movement	2
GO:0051247	0.0110109	8.41448	16	390	positive regulation of protein metabolic process	2
GO:0006184	0.011046	4.27197	10	198	GTP catabolic process	2
GO:0006195	0.0110995	6.99049	14	324	purine nucleotide catabolic process	2
GO:0070206	0.011323	0.474663	3	22	protein trimerization	2
GO:0009719	0.0113806	7.72406	15	358	response to endogenous stimulus	2
GO:0009116	0.01152	1.35926	5	63	nucleoside metabolic process	2
GO:0045582	0.0115248	0.884599	4	41	positive regulation of T cell differentiation	2
GO:0040017	0.0116849	3.66785	9	170	positive regulation of locomotion	2
GO:0002524	0.0119302	0.172605	2	8	hypersensitivity	2
GO:0002551	0.0119302	0.172605	2	8	mast cell chemotaxis	2
GO:0002883	0.0119302	0.172605	2	8	regulation of hypersensitivity	2
GO:0010744	0.0119302	0.172605	2	8	positive regulation of macrophage derived foam cell differentiation	2
GO:0014050	0.0119302	0.172605	2	8	negative regulation of glutamate secretion	2
GO:0032897	0.0119302	0.172605	2	8	negative regulation of viral transcription	2
GO:0034123	0.0119302	0.172605	2	8	positive regulation of toll-like receptor signaling pathway	2
GO:0042359	0.0119302	0.172605	2	8	vitamin D metabolic process	2
GO:0042454	0.0119302	0.172605	2	8	ribonucleoside catabolic process	2
GO:0042748	0.0119302	0.172605	2	8	circadian sleep/wake cycle, non-REM sleep	2
GO:0045188	0.0119302	0.172605	2	8	regulation of circadian sleep/wake cycle, non-REM sleep	2
GO:0045350	0.0119302	0.172605	2	8	interferon-beta biosynthetic process	2
GO:0045357	0.0119302	0.172605	2	8	regulation of interferon-beta biosynthetic process	2
GO:0051797	0.0119302	0.172605	2	8	regulation of hair follicle development	2
GO:0070741	0.0119302	0.172605	2	8	response to interleukin-6	2
GO:0009888	0.0124518	19.418	30	900	tissue development	2
GO:0050886	0.0125261	0.906175	4	42	endocrine process	2
GO:0045637	0.0125838	1.92023	6	89	regulation of myeloid cell differentiation	2
GO:0050795	0.0125838	1.92023	6	89	regulation of behavior	2
GO:0010466	0.0130756	1.40241	5	65	negative regulation of peptidase activity	2
GO:0060341	0.0134328	8.60866	16	399	regulation of cellular localization	2
GO:0043434	0.0134437	3.75415	9	174	response to peptide hormone stimulus	2
GO:0001818	0.0139041	1.42399	5	66	negative regulation of cytokine production	2
GO:0043388	0.0141073	2.54592	7	118	positive regulation of DNA binding	2
GO:0035556	0.0143313	27.962	40	1296	intracellular signal transduction	2
GO:0002715	0.0144173	0.517814	3	24	regulation of natural killer cell mediated immunity	2
GO:0002718	0.0144173	0.517814	3	24	regulation of cytokine production involved in immune response	2
GO:0006879	0.0144173	0.517814	3	24	cellular iron ion homeostasis	2
GO:0042269	0.0144173	0.517814	3	24	regulation of natural killer cell mediated cytotoxicity	2
GO:0046626	0.0144173	0.517814	3	24	regulation of insulin receptor signaling pathway	2
GO:0046638	0.0144173	0.517814	3	24	positive regulation of alpha-beta T cell differentiation	2
GO:0051353	0.0144173	0.517814	3	24	positive regulation of oxidoreductase activity	2
GO:0060444	0.0144173	0.517814	3	24	branching involved in mammary gland duct morphogenesis	2
GO:0070302	0.0146399	1.98495	6	92	regulation of stress-activated protein kinase signaling cascade	2
GO:0030330	0.0146914	0.949326	4	44	DNA damage response, signal transduction by p53 class mediator	2
GO:0031401	0.0148683	6.5374	13	303	positive regulation of protein modification process	2
GO:0045597	0.0149689	7.98297	15	370	positive regulation of cell differentiation	2
GO:0009200	0.0151217	0.19418	2	9	deoxyribonucleoside triphosphate metabolic process	2
GO:0010829	0.0151217	0.19418	2	9	negative regulation of glucose transport	2
GO:0042090	0.0151217	0.19418	2	9	interleukin-12 biosynthetic process	2
GO:0042634	0.0151217	0.19418	2	9	regulation of hair cycle	2
GO:0045075	0.0151217	0.19418	2	9	regulation of interleukin-12 biosynthetic process	2
GO:0045342	0.0151217	0.19418	2	9	MHC class II biosynthetic process	2
GO:0045414	0.0151217	0.19418	2	9	regulation of interleukin-8 biosynthetic process	2
GO:0070229	0.0151217	0.19418	2	9	negative regulation of lymphocyte apoptosis	2
GO:2000107	0.0151217	0.19418	2	9	negative regulation of leukocyte apoptosis	2
GO:0050730	0.0153743	2.00653	6	93	regulation of peptidyl-tyrosine phosphorylation	2
GO:0030098	0.0153917	3.84046	9	178	lymphocyte differentiation	2
GO:0009894	0.0156188	6.58056	13	305	regulation of catabolic process	2
GO:0032270	0.0156437	8.02612	15	372	positive regulation of cellular protein metabolic process	2
GO:0050731	0.0156654	1.46714	5	68	positive regulation of peptidyl-tyrosine phosphorylation	2
GO:0046425	0.0158571	0.970902	4	45	regulation of JAK-STAT cascade	2
GO:0051098	0.0160047	6.60213	13	306	regulation of binding	2
GO:0044271	0.0160414	9.53641	17	442	cellular nitrogen compound biosynthetic process	2
GO:0032768	0.0161261	0.53939	3	25	regulation of monooxygenase activity	2
GO:0051090	0.0166031	4.55245	10	211	regulation of transcription factor activity	2
GO:0043086	0.0166495	7.35728	14	341	negative regulation of catalytic activity	2
GO:0033157	0.0169188	2.04968	6	95	regulation of intracellular protein transport	2
GO:0010817	0.0171645	5.95486	12	276	regulation of hormone levels	2
GO:0006937	0.0175695	1.51029	5	70	regulation of muscle contraction	2
GO:0046822	0.0177297	2.07126	6	96	regulation of nucleocytoplasmic transport	2
GO:0018149	0.0179436	0.560965	3	26	peptide cross-linking	2
GO:0050921	0.018359	1.01405	4	47	positive regulation of chemotaxis	2
GO:0051048	0.0185669	2.09283	6	97	negative regulation of secretion	2
GO:0002864	0.0186349	0.215756	2	10	regulation of acute inflammatory response to antigenic stimulus	2
GO:0002923	0.0186349	0.215756	2	10	regulation of humoral immune response mediated by circulating immunoglobulin	2
GO:0009151	0.0186349	0.215756	2	10	purine deoxyribonucleotide metabolic process	2
GO:0009164	0.0186349	0.215756	2	10	nucleoside catabolic process	2
GO:0009435	0.0186349	0.215756	2	10	NAD biosynthetic process	2
GO:0030224	0.0186349	0.215756	2	10	monocyte differentiation	2
GO:0031581	0.0186349	0.215756	2	10	hemidesmosome assembly	2
GO:0042228	0.0186349	0.215756	2	10	interleukin-8 biosynthetic process	2
GO:0043011	0.0186349	0.215756	2	10	myeloid dendritic cell differentiation	2
GO:0051023	0.0186349	0.215756	2	10	regulation of immunoglobulin secretion	2
GO:0061082	0.0186349	0.215756	2	10	myeloid leukocyte cytokine production	2
GO:0070232	0.0186349	0.215756	2	10	regulation of T cell apoptosis	2
GO:0009141	0.0190462	7.48673	14	347	nucleoside triphosphate metabolic process	2
GO:0090046	0.019215	4.66033	10	216	regulation of transcription regulator activity	2
GO:0009966	0.0193553	23.4527	34	1087	regulation of signal transduction	2
GO:0044282	0.0194083	12.0608	20	559	small molecule catabolic process	2
GO:0009166	0.0194699	7.50831	14	348	nucleotide catabolic process	2
GO:0045621	0.0196965	1.03563	4	48	positive regulation of lymphocyte differentiation	2
GO:0051130	0.0198126	6.79631	13	315	positive regulation of cellular component organization	2
GO:0009262	0.0198704	0.582541	3	27	deoxyribonucleotide metabolic process	2
GO:0035710	0.0198704	0.582541	3	27	CD4-positive, alpha-beta T cell activation	2
GO:0043367	0.0198704	0.582541	3	27	CD4-positive, alpha-beta T cell differentiation	2
GO:0046637	0.0198704	0.582541	3	27	regulation of alpha-beta T cell differentiation	2
GO:0051817	0.0198704	0.582541	3	27	modification of morphology or physiology of other organism involved in symbiotic interaction	2
GO:0046903	0.0201199	11.3272	19	525	secretion	2
GO:0051971	0.0210926	1.0572	4	49	positive regulation of transmission of nerve impulse	2
GO:0060443	0.0210926	1.0572	4	49	mammary gland morphogenesis	2
GO:0000237	0.0215756	0.0215756	1	1	leptotene	2
GO:0002037	0.0215756	0.0215756	1	1	negative regulation of L-glutamate transport	2
GO:0002314	0.0215756	0.0215756	1	1	germinal center B cell differentiation	2
GO:0002315	0.0215756	0.0215756	1	1	marginal zone B cell differentiation	2
GO:0002384	0.0215756	0.0215756	1	1	hepatic immune response	2
GO:0002419	0.0215756	0.0215756	1	1	T cell mediated cytotoxicity directed against tumor cell target	2
GO:0002479	0.0215756	0.0215756	1	1	antigen processing and presentation of exogenous peptide antigen via MHC class I, TAP-dependent	2
GO:0002534	0.0215756	0.0215756	1	1	cytokine production involved in inflammatory response	2
GO:0002583	0.0215756	0.0215756	1	1	regulation of antigen processing and presentation of peptide antigen	2
GO:0002585	0.0215756	0.0215756	1	1	positive regulation of antigen processing and presentation of peptide antigen	2
GO:0002589	0.0215756	0.0215756	1	1	regulation of antigen processing and presentation of peptide antigen via MHC class I	2
GO:0002591	0.0215756	0.0215756	1	1	positive regulation of antigen processing and presentation of peptide antigen via MHC class I	2
GO:0002631	0.0215756	0.0215756	1	1	regulation of granuloma formation	2
GO:0002632	0.0215756	0.0215756	1	1	negative regulation of granuloma formation	2
GO:0002841	0.0215756	0.0215756	1	1	negative regulation of T cell mediated immune response to tumor cell	2
GO:0002852	0.0215756	0.0215756	1	1	regulation of T cell mediated cytotoxicity directed against tumor cell target	2
GO:0002853	0.0215756	0.0215756	1	1	negative regulation of T cell mediated cytotoxicity directed against tumor cell target	2
GO:0006148	0.0215756	0.0215756	1	1	inosine catabolic process	2
GO:0006149	0.0215756	0.0215756	1	1	deoxyinosine catabolic process	2
GO:0006154	0.0215756	0.0215756	1	1	adenosine catabolic process	2
GO:0006157	0.0215756	0.0215756	1	1	deoxyadenosine catabolic process	2
GO:0006161	0.0215756	0.0215756	1	1	deoxyguanosine catabolic process	2
GO:0006447	0.0215756	0.0215756	1	1	regulation of translational initiation by iron	2
GO:0006738	0.0215756	0.0215756	1	1	nicotinamide riboside catabolic process	2
GO:0006876	0.0215756	0.0215756	1	1	cellular cadmium ion homeostasis	2
GO:0008626	0.0215756	0.0215756	1	1	induction of apoptosis by granzyme	2
GO:0009115	0.0215756	0.0215756	1	1	xanthine catabolic process	2
GO:0009635	0.0215756	0.0215756	1	1	response to herbicide	2
GO:0010044	0.0215756	0.0215756	1	1	response to aluminum ion	2
GO:0014707	0.0215756	0.0215756	1	1	branchiomeric skeletal muscle development	2
GO:0014739	0.0215756	0.0215756	1	1	positive regulation of muscle hyperplasia	2
GO:0014744	0.0215756	0.0215756	1	1	positive regulation of muscle adaptation	2
GO:0015707	0.0215756	0.0215756	1	1	nitrite transport	2
GO:0019543	0.0215756	0.0215756	1	1	propionate catabolic process	2
GO:0021768	0.0215756	0.0215756	1	1	nucleus accumbens development	2
GO:0032113	0.0215756	0.0215756	1	1	regulation of carbohydrate phosphatase activity	2
GO:0032470	0.0215756	0.0215756	1	1	elevation of endoplasmic reticulum calcium ion concentration	2
GO:0032765	0.0215756	0.0215756	1	1	positive regulation of mast cell cytokine production	2
GO:0032938	0.0215756	0.0215756	1	1	negative regulation of translation in response to oxidative stress	2
GO:0033139	0.0215756	0.0215756	1	1	regulation of peptidyl-serine phosphorylation of STAT protein	2
GO:0033141	0.0215756	0.0215756	1	1	positive regulation of peptidyl-serine phosphorylation of STAT protein	2
GO:0033197	0.0215756	0.0215756	1	1	response to vitamin E	2
GO:0034116	0.0215756	0.0215756	1	1	positive regulation of heterotypic cell-cell adhesion	2
GO:0034140	0.0215756	0.0215756	1	1	negative regulation of toll-like receptor 3 signaling pathway	2
GO:0034275	0.0215756	0.0215756	1	1	kynurenic acid metabolic process	2
GO:0034276	0.0215756	0.0215756	1	1	kynurenic acid biosynthetic process	2
GO:0034343	0.0215756	0.0215756	1	1	type III interferon production	2
GO:0034344	0.0215756	0.0215756	1	1	regulation of type III interferon production	2
GO:0034346	0.0215756	0.0215756	1	1	positive regulation of type III interferon production	2
GO:0034356	0.0215756	0.0215756	1	1	NAD biosynthesis via nicotinamide riboside salvage pathway	2
GO:0035415	0.0215756	0.0215756	1	1	regulation of mitotic prometaphase	2
GO:0035417	0.0215756	0.0215756	1	1	negative regulation of mitotic prometaphase	2
GO:0035504	0.0215756	0.0215756	1	1	regulation of myosin light chain kinase activity	2
GO:0035505	0.0215756	0.0215756	1	1	positive regulation of myosin light chain kinase activity	2
GO:0042453	0.0215756	0.0215756	1	1	deoxyguanosine metabolic process	2
GO:0042465	0.0215756	0.0215756	1	1	kinesis	2
GO:0042466	0.0215756	0.0215756	1	1	chemokinesis	2
GO:0042892	0.0215756	0.0215756	1	1	chloramphenicol transport	2
GO:0043556	0.0215756	0.0215756	1	1	regulation of translation in response to oxidative stress	2
GO:0045994	0.0215756	0.0215756	1	1	positive regulation of translational initiation by iron	2
GO:0046061	0.0215756	0.0215756	1	1	dATP catabolic process	2
GO:0046090	0.0215756	0.0215756	1	1	deoxyadenosine metabolic process	2
GO:0046092	0.0215756	0.0215756	1	1	deoxycytidine metabolic process	2
GO:0046094	0.0215756	0.0215756	1	1	deoxyinosine metabolic process	2
GO:0046103	0.0215756	0.0215756	1	1	inosine biosynthetic process	2
GO:0046111	0.0215756	0.0215756	1	1	xanthine biosynthetic process	2
GO:0046115	0.0215756	0.0215756	1	1	guanosine catabolic process	2
GO:0046314	0.0215756	0.0215756	1	1	phosphocreatine biosynthetic process	2
GO:0046495	0.0215756	0.0215756	1	1	nicotinamide riboside metabolic process	2
GO:0046916	0.0215756	0.0215756	1	1	cellular transition metal ion homeostasis	2
GO:0046968	0.0215756	0.0215756	1	1	peptide antigen transport	2
GO:0048264	0.0215756	0.0215756	1	1	determination of ventral identity	2
GO:0050822	0.0215756	0.0215756	1	1	peptide stabilization	2
GO:0050823	0.0215756	0.0215756	1	1	peptide antigen stabilization	2
GO:0052063	0.0215756	0.0215756	1	1	induction by symbiont of defense-related host nitric oxide production	2
GO:0052163	0.0215756	0.0215756	1	1	modulation by symbiont of defense-related host nitric oxide production	2
GO:0052251	0.0215756	0.0215756	1	1	induction by organism of defense response of other organism involved in symbiotic interaction	2
GO:0052263	0.0215756	0.0215756	1	1	induction by organism of defense-related nitric oxide production in other organism involved in symbiotic interaction	2
GO:0052302	0.0215756	0.0215756	1	1	modulation by organism of defense-related nitric oxide production in other organism involved in symbiotic interaction	2
GO:0052345	0.0215756	0.0215756	1	1	positive regulation by organism of defense-related nitric oxide production in other organism involved in symbiotic interaction	2
GO:0052347	0.0215756	0.0215756	1	1	positive regulation by symbiont of defense-related host nitric oxide production	2
GO:0052558	0.0215756	0.0215756	1	1	induction by organism of immune response of other organism involved in symbiotic interaction	2
GO:0052559	0.0215756	0.0215756	1	1	induction by symbiont of host immune response	2
GO:0055073	0.0215756	0.0215756	1	1	cadmium ion homeostasis	2
GO:0055076	0.0215756	0.0215756	1	1	transition metal ion homeostasis	2
GO:0060139	0.0215756	0.0215756	1	1	positive regulation of apoptosis by virus	2
GO:0060169	0.0215756	0.0215756	1	1	negative regulation of adenosine receptor signaling pathway	2
GO:0060339	0.0215756	0.0215756	1	1	negative regulation of type I interferon-mediated signaling pathway	2
GO:0060407	0.0215756	0.0215756	1	1	negative regulation of penile erection	2
GO:0060549	0.0215756	0.0215756	1	1	regulation of fructose 1,6-bisphosphate 1-phosphatase activity	2
GO:0060550	0.0215756	0.0215756	1	1	positive regulation of fructose 1,6-bisphosphate 1-phosphatase activity	2
GO:0060551	0.0215756	0.0215756	1	1	regulation of fructose 1,6-bisphosphate metabolic process	2
GO:0060552	0.0215756	0.0215756	1	1	positive regulation of fructose 1,6-bisphosphate metabolic process	2
GO:0060611	0.0215756	0.0215756	1	1	mammary gland fat development	2
GO:0061048	0.0215756	0.0215756	1	1	negative regulation of branching involved in lung morphogenesis	2
GO:0070164	0.0215756	0.0215756	1	1	negative regulation of adiponectin secretion	2
GO:0070165	0.0215756	0.0215756	1	1	positive regulation of adiponectin secretion	2
GO:0070425	0.0215756	0.0215756	1	1	negative regulation of nucleotide-binding oligomerization domain containing signaling pathway	2
GO:0070429	0.0215756	0.0215756	1	1	negative regulation of nucleotide-binding oligomerization domain containing 1 signaling pathway	2
GO:0070433	0.0215756	0.0215756	1	1	negative regulation of nucleotide-binding oligomerization domain containing 2 signaling pathway	2
GO:0070637	0.0215756	0.0215756	1	1	pyridine nucleoside metabolic process	2
GO:0070638	0.0215756	0.0215756	1	1	pyridine nucleoside catabolic process	2
GO:0070839	0.0215756	0.0215756	1	1	divalent metal ion export	2
GO:0071624	0.0215756	0.0215756	1	1	positive regulation of granulocyte chemotaxis	2
GO:0090076	0.0215756	0.0215756	1	1	relaxation of skeletal muscle	2
GO:0010951	0.0219066	0.604117	3	28	negative regulation of endopeptidase activity	2
GO:0006605	0.0219448	5.45863	11	253	protein targeting	2
GO:0001773	0.0224546	0.237332	2	11	myeloid dendritic cell activation	2
GO:0002467	0.0224546	0.237332	2	11	germinal center formation	2
GO:0002507	0.0224546	0.237332	2	11	tolerance induction	2
GO:0002922	0.0224546	0.237332	2	11	positive regulation of humoral immune response	2
GO:0010470	0.0224546	0.237332	2	11	regulation of gastrulation	2
GO:0019359	0.0224546	0.237332	2	11	nicotinamide nucleotide biosynthetic process	2
GO:0045078	0.0224546	0.237332	2	11	positive regulation of interferon-gamma biosynthetic process	2
GO:0018108	0.0227674	2.80483	7	130	peptidyl-tyrosine phosphorylation	2
GO:0018212	0.0227674	2.80483	7	130	peptidyl-tyrosine modification	2
GO:0009146	0.0230428	6.21377	12	288	purine nucleoside triphosphate catabolic process	2
GO:0045765	0.0231594	2.20071	6	102	regulation of angiogenesis	2
GO:0006913	0.0233621	4.81136	10	223	nucleocytoplasmic transport	2
GO:0006220	0.0240525	0.625692	3	29	pyrimidine nucleotide metabolic process	2
GO:0050994	0.0240525	0.625692	3	29	regulation of lipid catabolic process	2
GO:0050871	0.024063	1.10036	4	51	positive regulation of B cell activation	2
GO:0031329	0.0248908	5.5665	11	258	regulation of cellular catabolic process	2
GO:0007254	0.0251923	2.24386	6	104	JNK cascade	2
GO:0051346	0.0251923	2.24386	6	104	negative regulation of hydrolase activity	2
GO:0048585	0.0252318	10.0542	17	466	negative regulation of response to stimulus	2
GO:0051270	0.0252985	6.30007	12	292	regulation of cellular component movement	2
GO:0051169	0.0253241	4.87608	10	226	nuclear transport	2
GO:0009143	0.0258868	6.32165	12	293	nucleoside triphosphate catabolic process	2
GO:0031400	0.0261745	3.5384	8	164	negative regulation of protein modification process	2
GO:0002228	0.0263079	0.647268	3	30	natural killer cell mediated immunity	2
GO:0034612	0.0263079	0.647268	3	30	response to tumor necrosis factor	2
GO:0042267	0.0263079	0.647268	3	30	natural killer cell mediated cytotoxicity	2
GO:0002828	0.026566	0.258907	2	12	regulation of type 2 immune response	2
GO:0002832	0.026566	0.258907	2	12	negative regulation of response to biotic stimulus	2
GO:0030730	0.026566	0.258907	2	12	sequestering of triglyceride	2
GO:0042516	0.026566	0.258907	2	12	regulation of tyrosine phosphorylation of Stat3 protein	2
GO:0045072	0.026566	0.258907	2	12	regulation of interferon-gamma biosynthetic process	2
GO:0048246	0.026566	0.258907	2	12	macrophage chemotaxis	2
GO:0009895	0.0272742	1.14351	4	53	negative regulation of catabolic process	2
GO:0031646	0.0272742	1.14351	4	53	positive regulation of neurological system process	2
GO:0045666	0.0272742	1.14351	4	53	positive regulation of neuron differentiation	2
GO:0051100	0.0273408	2.28701	6	106	negative regulation of binding	2
GO:0032268	0.0278562	19.0728	28	884	regulation of cellular protein metabolic process	2
GO:0009259	0.0283756	7.89667	14	366	ribonucleotide metabolic process	2
GO:0044057	0.0283756	7.89667	14	366	regulation of system process	2
GO:0042176	0.0284591	2.30859	6	107	regulation of protein catabolic process	2
GO:0002312	0.0286725	0.668843	3	31	B cell activation involved in immune response	2
GO:0043487	0.0286725	0.668843	3	31	regulation of RNA stability	2
GO:0046427	0.0286725	0.668843	3	31	positive regulation of JAK-STAT cascade	2
GO:0030334	0.0287936	5.69596	11	264	regulation of cell migration	2
GO:0065008	0.0302121	39.1381	51	1814	regulation of biological quality	2
GO:0009199	0.0306626	7.22782	13	335	ribonucleoside triphosphate metabolic process	2
GO:0009119	0.0307292	1.18666	4	55	ribonucleoside metabolic process	2
GO:0032846	0.0307292	1.18666	4	55	positive regulation of homeostatic process	2
GO:0002438	0.0309549	0.280483	2	13	acute inflammatory response to antigenic stimulus	2
GO:0002825	0.0309549	0.280483	2	13	regulation of T-helper 1 type immune response	2
GO:0010573	0.0309549	0.280483	2	13	vascular endothelial growth factor production	2
GO:0010574	0.0309549	0.280483	2	13	regulation of vascular endothelial growth factor production	2
GO:0032660	0.0309549	0.280483	2	13	regulation of interleukin-17 production	2
GO:0032715	0.0309549	0.280483	2	13	negative regulation of interleukin-6 production	2
GO:0042362	0.0309549	0.280483	2	13	fat-soluble vitamin biosynthetic process	2
GO:0042533	0.0309549	0.280483	2	13	tumor necrosis factor biosynthetic process	2
GO:0042534	0.0309549	0.280483	2	13	regulation of tumor necrosis factor biosynthetic process	2
GO:0045123	0.0309549	0.280483	2	13	cellular extravasation	2
GO:0050710	0.0309549	0.280483	2	13	negative regulation of cytokine secretion	2
GO:0032663	0.031146	0.690419	3	32	regulation of interleukin-2 production	2
GO:2000145	0.0316282	5.78226	11	268	regulation of cell motility	2
GO:0016337	0.0319175	5.07026	10	235	cell-cell adhesion	2
GO:0051241	0.0319175	5.07026	10	235	negative regulation of multicellular organismal process	2
GO:0001934	0.0324314	3.68943	8	171	positive regulation of protein phosphorylation	2
GO:0007613	0.032549	1.20823	4	56	memory	2
GO:0045732	0.032549	1.20823	4	56	positive regulation of protein catabolic process	2
GO:0009144	0.0332683	7.31413	13	339	purine nucleoside triphosphate metabolic process	2
GO:0008630	0.0337278	0.711995	3	33	DNA damage response, signal transduction resulting in induction of apoptosis	2
GO:0060603	0.0337278	0.711995	3	33	mammary gland duct morphogenesis	2
GO:0032940	0.0340358	9.64429	16	447	secretion by cell	2
GO:0032386	0.0345016	2.41647	6	112	regulation of intracellular transport	2
GO:0051101	0.0352041	5.15657	10	239	regulation of DNA binding	2
GO:0002720	0.0356073	0.302058	2	14	positive regulation of cytokine production involved in immune response	2
GO:0006144	0.0356073	0.302058	2	14	purine base metabolic process	2
GO:0010893	0.0356073	0.302058	2	14	positive regulation of steroid biosynthetic process	2
GO:0019363	0.0356073	0.302058	2	14	pyridine nucleotide biosynthetic process	2
GO:0032620	0.0356073	0.302058	2	14	interleukin-17 production	2
GO:0033032	0.0356073	0.302058	2	14	regulation of myeloid cell apoptosis	2
GO:0045408	0.0356073	0.302058	2	14	regulation of interleukin-6 biosynthetic process	2
GO:0072525	0.0356073	0.302058	2	14	pyridine-containing compound biosynthetic process	2
GO:0055072	0.0364172	0.73357	3	34	iron ion homeostasis	2
GO:0010952	0.0367813	1.83393	5	85	positive regulation of peptidase activity	2
GO:0031396	0.0368377	3.10689	7	144	regulation of protein ubiquitination	2
GO:0030003	0.0370576	5.93329	11	275	cellular cation homeostasis	2
GO:0043410	0.0371334	2.45962	6	114	positive regulation of MAPKKK cascade	2
GO:0055080	0.0382586	6.71001	12	311	cation homeostasis	2
GO:0001824	0.0383798	1.27296	4	59	blastocyst development	2
GO:0002377	0.0383798	1.27296	4	59	immunoglobulin production	2
GO:0050679	0.0383888	1.8555	5	86	positive regulation of epithelial cell proliferation	2
GO:0006508	0.0383917	16.2896	24	755	proteolysis	2
GO:0050673	0.0385492	3.81888	8	177	epithelial cell proliferation	2
GO:0000165	0.0390499	6.73158	12	312	MAPKKK cascade	2
GO:0006767	0.0392134	0.755146	3	35	water-soluble vitamin metabolic process	2
GO:0046635	0.0392134	0.755146	3	35	positive regulation of alpha-beta T cell activation	2
GO:0046483	0.0398888	16.3543	24	758	heterocycle metabolic process	2
GO:0051094	0.0404324	10.6583	17	494	positive regulation of developmental process	2
GO:0051099	0.0404614	3.17161	7	147	positive regulation of binding	2
GO:0020027	0.0405099	0.323634	2	15	hemoglobin metabolic process	2
GO:0042226	0.0405099	0.323634	2	15	interleukin-6 biosynthetic process	2
GO:0048305	0.0405099	0.323634	2	15	immunoglobulin secretion	2
GO:0006875	0.0405653	5.28602	10	245	cellular metal ion homeostasis	2
GO:0051345	0.0410503	4.57403	9	212	positive regulation of hydrolase activity	2
GO:0031098	0.0413162	2.52434	6	117	stress-activated protein kinase signaling cascade	2
GO:0044265	0.0413244	9.1049	15	422	cellular macromolecule catabolic process	2
GO:0045833	0.0421154	0.776721	3	36	negative regulation of lipid metabolic process	2
GO:0046128	0.0421154	0.776721	3	36	purine ribonucleoside metabolic process	2
GO:0007623	0.0425776	1.31611	4	61	circadian rhythm	2
GO:0045580	0.0425776	1.31611	4	61	regulation of T cell differentiation	2
GO:0000053	0.0426868	0.0431512	1	2	argininosuccinate metabolic process	2
GO:0001788	0.0426868	0.0431512	1	2	antibody-dependent cellular cytotoxicity	2
GO:0002036	0.0426868	0.0431512	1	2	regulation of L-glutamate transport	2
GO:0002072	0.0426868	0.0431512	1	2	optic cup morphogenesis involved in camera-type eye development	2
GO:0002138	0.0426868	0.0431512	1	2	retinoic acid biosynthetic process	2
GO:0002266	0.0426868	0.0431512	1	2	follicular dendritic cell activation	2
GO:0002268	0.0426868	0.0431512	1	2	follicular dendritic cell differentiation	2
GO:0002302	0.0426868	0.0431512	1	2	CD8-positive, alpha-beta T cell differentiation involved in immune response	2
GO:0002432	0.0426868	0.0431512	1	2	granuloma formation	2
GO:0002488	0.0426868	0.0431512	1	2	antigen processing and presentation of endogenous peptide antigen via MHC class Ib via ER pathway	2
GO:0002489	0.0426868	0.0431512	1	2	antigen processing and presentation of endogenous peptide antigen via MHC class Ib via ER pathway, TAP-dependent	2
GO:0002752	0.0426868	0.0431512	1	2	cell surface pattern recognition receptor signaling pathway	2
GO:0002835	0.0426868	0.0431512	1	2	negative regulation of response to tumor cell	2
GO:0002838	0.0426868	0.0431512	1	2	negative regulation of immune response to tumor cell	2
GO:0002876	0.0426868	0.0431512	1	2	positive regulation of chronic inflammatory response to antigenic stimulus	2
GO:0002901	0.0426868	0.0431512	1	2	mature B cell apoptosis	2
GO:0002905	0.0426868	0.0431512	1	2	regulation of mature B cell apoptosis	2
GO:0002906	0.0426868	0.0431512	1	2	negative regulation of mature B cell apoptosis	2
GO:0006145	0.0426868	0.0431512	1	2	purine base catabolic process	2
GO:0006233	0.0426868	0.0431512	1	2	dTDP biosynthetic process	2
GO:0006436	0.0426868	0.0431512	1	2	tryptophanyl-tRNA aminoacylation	2
GO:0006603	0.0426868	0.0431512	1	2	phosphocreatine metabolic process	2
GO:0006769	0.0426868	0.0431512	1	2	nicotinamide metabolic process	2
GO:0007035	0.0426868	0.0431512	1	2	vacuolar acidification	2
GO:0008063	0.0426868	0.0431512	1	2	Toll signaling pathway	2
GO:0009139	0.0426868	0.0431512	1	2	pyrimidine nucleoside diphosphate biosynthetic process	2
GO:0009189	0.0426868	0.0431512	1	2	deoxyribonucleoside diphosphate biosynthetic process	2
GO:0009196	0.0426868	0.0431512	1	2	pyrimidine deoxyribonucleoside diphosphate metabolic process	2
GO:0009197	0.0426868	0.0431512	1	2	pyrimidine deoxyribonucleoside diphosphate biosynthetic process	2
GO:0009608	0.0426868	0.0431512	1	2	response to symbiont	2
GO:0009609	0.0426868	0.0431512	1	2	response to symbiotic bacterium	2
GO:0010447	0.0426868	0.0431512	1	2	response to acidity	2
GO:0014724	0.0426868	0.0431512	1	2	regulation of twitch skeletal muscle contraction	2
GO:0015688	0.0426868	0.0431512	1	2	iron chelate transport	2
GO:0015891	0.0426868	0.0431512	1	2	siderophore transport	2
GO:0015939	0.0426868	0.0431512	1	2	pantothenate metabolic process	2
GO:0019336	0.0426868	0.0431512	1	2	phenol-containing compound catabolic process	2
GO:0023035	0.0426868	0.0431512	1	2	CD40 signaling pathway	2
GO:0030213	0.0426868	0.0431512	1	2	hyaluronan biosynthetic process	2
GO:0030575	0.0426868	0.0431512	1	2	nuclear body organization	2
GO:0030578	0.0426868	0.0431512	1	2	PML body organization	2
GO:0031443	0.0426868	0.0431512	1	2	fast-twitch skeletal muscle fiber contraction	2
GO:0031446	0.0426868	0.0431512	1	2	regulation of fast-twitch skeletal muscle fiber contraction	2
GO:0031448	0.0426868	0.0431512	1	2	positive regulation of fast-twitch skeletal muscle fiber contraction	2
GO:0032261	0.0426868	0.0431512	1	2	purine nucleotide salvage	2
GO:0032741	0.0426868	0.0431512	1	2	positive regulation of interleukin-18 production	2
GO:0033029	0.0426868	0.0431512	1	2	regulation of neutrophil apoptosis	2
GO:0033031	0.0426868	0.0431512	1	2	positive regulation of neutrophil apoptosis	2
GO:0033212	0.0426868	0.0431512	1	2	iron assimilation	2
GO:0033214	0.0426868	0.0431512	1	2	iron assimilation by chelation and transport	2
GO:0034115	0.0426868	0.0431512	1	2	negative regulation of heterotypic cell-cell adhesion	2
GO:0034139	0.0426868	0.0431512	1	2	regulation of toll-like receptor 3 signaling pathway	2
GO:0034154	0.0426868	0.0431512	1	2	toll-like receptor 7 signaling pathway	2
GO:0034418	0.0426868	0.0431512	1	2	urate biosynthetic process	2
GO:0035427	0.0426868	0.0431512	1	2	purine nucleoside transmembrane transport	2
GO:0042404	0.0426868	0.0431512	1	2	thyroid hormone catabolic process	2
GO:0042488	0.0426868	0.0431512	1	2	positive regulation of odontogenesis of dentine-containing tooth	2
GO:0042495	0.0426868	0.0431512	1	2	detection of triacyl bacterial lipopeptide	2
GO:0042496	0.0426868	0.0431512	1	2	detection of diacyl bacterial lipopeptide	2
GO:0042518	0.0426868	0.0431512	1	2	negative regulation of tyrosine phosphorylation of Stat3 protein	2
GO:0042701	0.0426868	0.0431512	1	2	progesterone secretion	2
GO:0042942	0.0426868	0.0431512	1	2	D-serine transport	2
GO:0045082	0.0426868	0.0431512	1	2	positive regulation of interleukin-10 biosynthetic process	2
GO:0045341	0.0426868	0.0431512	1	2	MHC class I biosynthetic process	2
GO:0045343	0.0426868	0.0431512	1	2	regulation of MHC class I biosynthetic process	2
GO:0045415	0.0426868	0.0431512	1	2	negative regulation of interleukin-8 biosynthetic process	2
GO:0045835	0.0426868	0.0431512	1	2	negative regulation of meiosis	2
GO:0046007	0.0426868	0.0431512	1	2	negative regulation of activated T cell proliferation	2
GO:0046072	0.0426868	0.0431512	1	2	dTDP metabolic process	2
GO:0050862	0.0426868	0.0431512	1	2	positive regulation of T cell receptor signaling pathway	2
GO:0051097	0.0426868	0.0431512	1	2	negative regulation of helicase activity	2
GO:0051533	0.0426868	0.0431512	1	2	positive regulation of NFAT protein import into nucleus	2
GO:0051560	0.0426868	0.0431512	1	2	mitochondrial calcium ion homeostasis	2
GO:0051561	0.0426868	0.0431512	1	2	elevation of mitochondrial calcium ion concentration	2
GO:0051659	0.0426868	0.0431512	1	2	maintenance of mitochondrion location	2
GO:0051799	0.0426868	0.0431512	1	2	negative regulation of hair follicle development	2
GO:0052551	0.0426868	0.0431512	1	2	response to defense-related nitric oxide production by other organism involved in symbiotic interaction	2
GO:0052565	0.0426868	0.0431512	1	2	response to defense-related host nitric oxide production	2
GO:0060166	0.0426868	0.0431512	1	2	olfactory pit development	2
GO:0060167	0.0426868	0.0431512	1	2	regulation of adenosine receptor signaling pathway	2
GO:0060278	0.0426868	0.0431512	1	2	regulation of ovulation	2
GO:0060279	0.0426868	0.0431512	1	2	positive regulation of ovulation	2
GO:0060340	0.0426868	0.0431512	1	2	positive regulation of type I interferon-mediated signaling pathway	2
GO:0070256	0.0426868	0.0431512	1	2	negative regulation of mucus secretion	2
GO:0070424	0.0426868	0.0431512	1	2	regulation of nucleotide-binding oligomerization domain containing signaling pathway	2
GO:0070428	0.0426868	0.0431512	1	2	regulation of nucleotide-binding oligomerization domain containing 1 signaling pathway	2
GO:0070432	0.0426868	0.0431512	1	2	regulation of nucleotide-binding oligomerization domain containing 2 signaling pathway	2
GO:0070970	0.0426868	0.0431512	1	2	interleukin-2 secretion	2
GO:0071344	0.0426868	0.0431512	1	2	diphosphate metabolic process	2
GO:0071372	0.0426868	0.0431512	1	2	cellular response to follicle-stimulating hormone stimulus	2
GO:0071603	0.0426868	0.0431512	1	2	endothelial cell-cell adhesion	2
GO:0071724	0.0426868	0.0431512	1	2	response to diacyl bacterial lipopeptide	2
GO:0071725	0.0426868	0.0431512	1	2	response to triacyl bacterial lipopeptide	2
GO:0071726	0.0426868	0.0431512	1	2	cellular response to diacyl bacterial lipopeptide	2
GO:0071727	0.0426868	0.0431512	1	2	cellular response to triacyl bacterial lipopeptide	2
GO:0090086	0.0426868	0.0431512	1	2	negative regulation of protein deubiquitination	2
GO:2000016	0.0426868	0.0431512	1	2	negative regulation of determination of dorsal identity	2
GO:2000059	0.0426868	0.0431512	1	2	negative regulation of protein ubiquitination involved in ubiquitin-dependent protein catabolic process	2
GO:0010604	0.0432106	27.6383	37	1281	positive regulation of macromolecule metabolic process	2
GO:0051246	0.0432915	19.8711	28	921	regulation of protein metabolic process	2
GO:0002455	0.0451221	0.798297	3	37	humoral immune response mediated by circulating immunoglobulin	2
GO:0032088	0.0451221	0.798297	3	37	negative regulation of NF-kappaB transcription factor activity	2
GO:0042278	0.0451221	0.798297	3	37	purine nucleoside metabolic process	2
GO:0045926	0.0456434	3.25791	7	151	negative regulation of growth	2
GO:0002886	0.0456498	0.345209	2	16	regulation of myeloid leukocyte mediated immunity	2
GO:0006911	0.0456498	0.345209	2	16	phagocytosis, engulfment	2
GO:0022410	0.0456498	0.345209	2	16	circadian sleep/wake cycle process	2
GO:0033209	0.0456498	0.345209	2	16	tumor necrosis factor-mediated signaling pathway	2
GO:0035587	0.0456498	0.345209	2	16	purinergic receptor signaling pathway	2
GO:0042749	0.0456498	0.345209	2	16	regulation of circadian sleep/wake cycle	2
GO:0045187	0.0456498	0.345209	2	16	regulation of circadian sleep/wake cycle, sleep	2
GO:0046006	0.0456498	0.345209	2	16	regulation of activated T cell proliferation	2
GO:0046782	0.0456498	0.345209	2	16	regulation of viral transcription	2
GO:0050802	0.0456498	0.345209	2	16	circadian sleep/wake cycle, sleep	2
GO:0050829	0.0456498	0.345209	2	16	defense response to Gram-negative bacterium	2
GO:0009207	0.0459	6.14904	11	285	purine ribonucleoside triphosphate catabolic process	2
GO:0009203	0.0468571	6.17062	11	286	ribonucleoside triphosphate catabolic process	2
GO:0080135	0.0470023	3.27949	7	152	regulation of cellular response to stress	2
GO:0042770	0.047024	1.35926	4	63	signal transduction in response to DNA damage	2
GO:0065009	0.0471786	28.7171	38	1331	regulation of molecular function	2
GO:0009150	0.0478465	7.72406	13	358	purine ribonucleotide metabolic process	2
GO:0001938	0.0482325	0.819873	3	38	positive regulation of endothelial cell proliferation	2
GO:0007044	0.0482325	0.819873	3	38	cell-substrate junction assembly	2
GO:0034976	0.0482325	0.819873	3	38	response to endoplasmic reticulum stress	2
GO:0045727	0.0482325	0.819873	3	38	positive regulation of translation	2
GO:0006725	0.0483869	3.30107	7	153	cellular aromatic compound metabolic process	2
GO:0055065	0.0496167	5.4802	10	254	metal ion homeostasis	2
GO:0050678	0.0497971	3.32264	7	154	regulation of epithelial cell proliferation	2
GO:0009893	0.0498857	29.7312	39	1378	positive regulation of metabolic process	2
GO:0002376	8.56766778709789e-66	24.0894	136	1048	immune system process	3
GO:0006955	6.9849091468485e-63	12.5274	101	545	immune response	3
GO:0006952	4.61845327789224e-57	14.3203	101	623	defense response	3
GO:0051707	4.74131673073287e-41	6.91882	62	301	response to other organism	3
GO:0009607	7.89588334064654e-40	8.73472	67	380	response to biotic stimulus	3
GO:0002252	2.17776525886568e-34	6.39014	54	278	immune effector process	3
GO:0006954	1.21168655886351e-31	6.57403	52	286	inflammatory response	3
GO:0051704	2.16469409298135e-31	10.7115	64	466	multi-organism process	3
GO:0006950	4.2171685401062e-30	37.8581	118	1647	response to stress	3
GO:0009615	2.23246013991923e-29	2.50549	34	109	response to virus	3
GO:0045087	7.23646662082575e-29	5.58562	46	243	innate immune response	3
GO:0002682	1.07400032145787e-27	12.8033	65	557	regulation of immune system process	3
GO:0009611	1.84973894240497e-23	10.8494	55	472	response to wounding	3
GO:0050776	1.13871634225182e-21	7.40153	44	322	regulation of immune response	3
GO:0002250	1.02353387950947e-20	3.24104	30	141	adaptive immune response	3
GO:0002449	1.76754857999496e-20	3.03417	29	132	lymphocyte mediated immunity	3
GO:0031347	1.99982103579769e-20	6.1143	39	266	regulation of defense response	3
GO:0002460	5.33149777593471e-20	3.1491	29	137	adaptive immune response based on somatic recombination of immune receptors built from immunoglobulin superfamily domains	3
GO:0042221	1.1524595980148e-19	36.2261	97	1576	response to chemical stimulus	3
GO:0002443	4.64629073036451e-19	3.67778	30	160	leukocyte mediated immunity	3
GO:0009617	1.9201582245128e-18	4.48229	32	195	response to bacterium	3
GO:0002684	6.03651005807225e-18	8.78069	43	382	positive regulation of immune system process	3
GO:0050778	1.27835861525971e-17	5.81548	35	253	positive regulation of immune response	3
GO:0034097	3.78313161755231e-17	4.27542	30	186	response to cytokine stimulus	3
GO:0002697	1.6789735902458e-16	3.53986	27	154	regulation of immune effector process	3
GO:0001816	4.0456332490455e-16	6.48208	35	282	cytokine production	3
GO:0080134	5.67180197388347e-16	9.93	43	432	regulation of response to stress	3
GO:0051607	8.66318389660831e-16	1.37917	18	60	defense response to virus	3
GO:0001775	6.9787107281229e-15	10.1828	42	443	cell activation	3
GO:0030595	1.00740654585694e-14	1.56306	18	68	leukocyte chemotaxis	3
GO:0002237	1.42105169378863e-14	2.34458	21	102	response to molecule of bacterial origin	3
GO:0050896	1.64998821775173e-14	127.205	202	5534	response to stimulus	3
GO:0048584	1.73413442712865e-14	16.55	54	720	positive regulation of response to stimulus	3
GO:0009605	2.02423153922531e-14	15.5386	52	676	response to external stimulus	3
GO:0010033	2.88197204356665e-14	21.2621	62	925	response to organic substance	3
GO:0050900	3.90265534582179e-14	2.45951	21	107	leukocyte migration	3
GO:0002706	5.06396153314226e-14	1.70097	18	74	regulation of lymphocyte mediated immunity	3
GO:0006935	7.25196774266017e-14	6.41312	32	279	chemotaxis	3
GO:0042330	7.25196774266017e-14	6.41312	32	279	taxis	3
GO:0045321	1.35113973379667e-13	9.19444	38	400	leukocyte activation	3
GO:0048583	2.79429643035925e-13	33.7436	80	1468	regulation of response to stimulus	3
GO:0060326	3.44410668800247e-13	1.88486	18	82	cell chemotaxis	3
GO:0002822	5.57569505392093e-13	1.67799	17	73	regulation of adaptive immune response based on somatic recombination of immune receptors built from immunoglobulin superfamily domains	3
GO:0070887	5.68556447867914e-13	13.1251	45	571	cellular response to chemical stimulus	3
GO:0002703	6.66531090030574e-13	1.95382	18	85	regulation of leukocyte mediated immunity	3
GO:0002819	7.0875912172598e-13	1.70097	17	74	regulation of adaptive immune response	3
GO:0030593	2.79222064769064e-12	0.735555	12	32	neutrophil chemotaxis	3
GO:0031349	3.47149312026451e-12	3.74673	23	163	positive regulation of defense response	3
GO:0001819	6.31333845402406e-12	2.82729	20	123	positive regulation of cytokine production	3
GO:0071345	6.31333845402406e-12	2.82729	20	123	cellular response to cytokine stimulus	3
GO:0019882	7.46805821597817e-12	1.19528	14	52	antigen processing and presentation	3
GO:0002699	9.54593403444241e-12	1.9768	17	86	positive regulation of immune effector process	3
GO:0001817	1.58206272265991e-11	5.60861	27	244	regulation of cytokine production	3
GO:0019724	1.75381232020287e-11	1.76993	16	77	B cell mediated immunity	3
GO:0002821	2.14197941729755e-11	1.05736	13	46	positive regulation of adaptive immune response	3
GO:0002824	2.14197941729755e-11	1.05736	13	46	positive regulation of adaptive immune response based on somatic recombination of immune receptors built from immunoglobulin superfamily domains	3
GO:0045088	6.33172895917023e-11	3.19507	20	139	regulation of innate immune response	3
GO:0002705	6.87013829555629e-11	1.14931	13	50	positive regulation of leukocyte mediated immunity	3
GO:0002708	6.87013829555629e-11	1.14931	13	50	positive regulation of lymphocyte mediated immunity	3
GO:0048002	6.98368374296788e-11	0.735555	11	32	antigen processing and presentation of peptide antigen	3
GO:0001909	9.0297916376025e-11	1.17229	13	51	leukocyte mediated cytotoxicity	3
GO:0016064	1.34768218662542e-10	1.72396	15	75	immunoglobulin mediated immune response	3
GO:0002474	1.946791179616e-10	0.321805	8	14	antigen processing and presentation of peptide antigen via MHC class I	3
GO:0002526	2.42418637258717e-10	1.79292	15	78	acute inflammatory response	3
GO:0001906	2.43716789196084e-10	1.51708	14	66	cell killing	3
GO:0006953	4.17236145118857e-10	0.850486	11	37	acute-phase response	3
GO:0048518	4.9184549190377e-10	61.0051	109	2654	positive regulation of biological process	3
GO:0031341	2.4790251644722e-09	0.988402	11	43	regulation of cell killing	3
GO:0071219	6.91014044450779e-09	1.08035	11	47	cellular response to molecule of bacterial origin	3
GO:0002675	7.23270289778884e-09	0.459722	8	20	positive regulation of acute inflammatory response	3
GO:0001910	9.88474708763597e-09	0.873472	10	38	regulation of leukocyte mediated cytotoxicity	3
GO:0042089	1.09706948101322e-08	1.99979	14	87	cytokine biosynthetic process	3
GO:0032496	1.27761420097534e-08	2.02278	14	88	response to lipopolysaccharide	3
GO:0042107	1.27761420097534e-08	2.02278	14	88	cytokine metabolic process	3
GO:0032675	1.39280905303969e-08	1.14931	11	50	regulation of interleukin-6 production	3
GO:0043065	1.56308656725501e-08	11.4011	34	496	positive regulation of apoptosis	3
GO:0002253	1.6675208049236e-08	4.36736	20	190	activation of immune response	3
GO:0042981	1.70332897446268e-08	21.8828	51	952	regulation of apoptosis	3
GO:0032635	1.73948084010543e-08	1.17229	11	51	interleukin-6 production	3
GO:0043068	1.90549250749758e-08	11.4931	34	500	positive regulation of programmed cell death	3
GO:0006917	2.07340918932239e-08	7.24062	26	315	induction of apoptosis	3
GO:0012502	2.21200745291351e-08	7.26361	26	316	induction of programmed cell death	3
GO:0042742	2.27747585835827e-08	2.45951	15	107	defense response to bacterium	3
GO:0002274	2.37949188417712e-08	1.79292	13	78	myeloid leukocyte activation	3
GO:0043067	2.46954039075199e-08	22.1356	51	963	regulation of programmed cell death	3
GO:0042832	2.76949351435376e-08	0.229861	6	10	defense response to protozoan	3
GO:0002456	2.83382883072257e-08	0.965416	10	42	T cell mediated immunity	3
GO:0048522	3.11108764701894e-08	55.2816	96	2405	positive regulation of cellular process	3
GO:0010942	3.24632601694638e-08	11.7459	34	511	positive regulation of cell death	3
GO:0071216	3.26192270741759e-08	1.83889	13	80	cellular response to biotic stimulus	3
GO:0046649	3.37459540752769e-08	7.93021	27	345	lymphocyte activation	3
GO:0048525	3.69398685320643e-08	0.137917	5	6	negative regulation of viral reproduction	3
GO:0019221	3.77570964002769e-08	2.55146	15	111	cytokine-mediated signaling pathway	3
GO:0001913	3.89479155204999e-08	0.551666	8	24	T cell mediated cytotoxicity	3
GO:0010941	5.24843577735553e-08	22.6643	51	986	regulation of cell death	3
GO:0001562	5.97461648959412e-08	0.252847	6	11	response to protozoan	3
GO:0051240	8.578503307452e-08	8.29798	27	361	positive regulation of multicellular organismal process	3
GO:0050727	8.67610925464082e-08	2.71236	15	118	regulation of inflammatory response	3
GO:0050729	8.99867797938536e-08	1.08035	10	47	positive regulation of inflammatory response	3
GO:0007249	1.07578072862868e-07	3.1491	16	137	I-kappaB kinase/NF-kappaB cascade	3
GO:0032755	1.10654981977501e-07	0.620625	8	27	positive regulation of interleukin-6 production	3
GO:0031343	1.16031282364191e-07	0.850486	9	37	positive regulation of cell killing	3
GO:0034341	1.28282558024194e-07	0.436736	7	19	response to interferon-gamma	3
GO:0032606	1.5182078421749e-07	0.643611	8	28	type I interferon production	3
GO:0050766	1.5182078421749e-07	0.643611	8	28	positive regulation of phagocytosis	3
GO:0002573	1.57803489918212e-07	2.09174	13	91	myeloid leukocyte differentiation	3
GO:0040011	1.89584765235427e-07	16.9867	41	739	locomotion	3
GO:0050663	2.0454684095991e-07	1.17229	10	51	cytokine secretion	3
GO:0002712	2.05467989926917e-07	0.666597	8	29	regulation of B cell mediated immunity	3
GO:0002889	2.05467989926917e-07	0.666597	8	29	regulation of immunoglobulin mediated immune response	3
GO:0006959	2.07607617256231e-07	1.47111	11	64	humoral immune response	3
GO:0001914	2.8447001320133e-07	0.482708	7	21	regulation of T cell mediated cytotoxicity	3
GO:0002478	2.8447001320133e-07	0.482708	7	21	antigen processing and presentation of exogenous peptide antigen	3
GO:0002673	3.0118765634755e-07	0.94243	9	41	regulation of acute inflammatory response	3
GO:0002521	3.14898756075703e-07	5.70055	21	248	leukocyte differentiation	3
GO:0032103	3.38571932851062e-07	2.22965	13	97	positive regulation of response to external stimulus	3
GO:0071310	3.64693673714034e-07	8.91861	27	388	cellular response to organic substance	3
GO:0008219	4.23733986964434e-07	27.7672	56	1208	cell death	3
GO:0001912	4.73947500106792e-07	0.735555	8	32	positive regulation of leukocyte mediated cytotoxicity	3
GO:0016265	4.8351813776281e-07	27.8821	56	1213	death	3
GO:0002520	5.5077978856428e-07	10.2518	29	446	immune system development	3
GO:0050764	6.13121514057935e-07	0.758541	8	33	regulation of phagocytosis	3
GO:0006915	7.76312587459853e-07	26.1582	53	1138	apoptosis	3
GO:0032640	1.03676017914392e-06	1.08035	9	47	tumor necrosis factor production	3
GO:0032680	1.03676017914392e-06	1.08035	9	47	regulation of tumor necrosis factor production	3
GO:0012501	1.12300192665734e-06	26.48	53	1152	programmed cell death	3
GO:0002263	1.14506837792568e-06	2.09174	12	91	cell activation involved in immune response	3
GO:0002366	1.14506837792568e-06	2.09174	12	91	leukocyte activation involved in immune response	3
GO:0071706	1.25031481961126e-06	1.10333	9	48	tumor necrosis factor superfamily cytokine production	3
GO:0042590	1.35220138527577e-06	0.114931	4	5	antigen processing and presentation of exogenous peptide antigen via MHC class I	3
GO:0045071	1.35220138527577e-06	0.114931	4	5	negative regulation of viral genome replication	3
GO:0042035	1.42663714964793e-06	1.76993	11	77	regulation of cytokine biosynthetic process	3
GO:0042033	1.43735959634581e-06	0.229861	5	10	chemokine biosynthetic process	3
GO:0045073	1.43735959634581e-06	0.229861	5	10	regulation of chemokine biosynthetic process	3
GO:0050755	1.43735959634581e-06	0.229861	5	10	chemokine metabolic process	3
GO:0019884	1.45679185618399e-06	0.597639	7	26	antigen processing and presentation of exogenous antigen	3
GO:0045429	1.45679185618399e-06	0.597639	7	26	positive regulation of nitric oxide biosynthetic process	3
GO:0030099	1.47681847289666e-06	4.27542	17	186	myeloid cell differentiation	3
GO:0002455	1.57287722809592e-06	0.850486	8	37	humoral immune response mediated by circulating immunoglobulin	3
GO:0043900	1.59958198817724e-06	1.44812	10	63	regulation of multi-organism process	3
GO:0042110	2.02290782456371e-06	5.35576	19	233	T cell activation	3
GO:0001916	2.09333890741489e-06	0.41375	6	18	positive regulation of T cell mediated cytotoxicity	3
GO:0051222	2.55038261428783e-06	2.25264	12	98	positive regulation of protein transport	3
GO:0032101	2.60339227982204e-06	5.44771	19	237	regulation of response to external stimulus	3
GO:0042108	2.98447881343195e-06	1.21826	9	53	positive regulation of cytokine biosynthetic process	3
GO:0002757	3.00812515402253e-06	3.56285	15	155	immune response-activating signal transduction	3
GO:0032642	3.25641487695992e-06	0.666597	7	29	regulation of chemokine production	3
GO:0042116	3.25641487695992e-06	0.666597	7	29	macrophage activation	3
GO:0032943	3.259301043533e-06	3.58583	15	156	mononuclear cell proliferation	3
GO:0030316	3.59139963800046e-06	0.94243	8	41	osteoclast differentiation	3
GO:0044403	3.76367410366689e-06	1.58604	10	69	symbiosis, encompassing mutualism through parasitism	3
GO:0002764	3.81860687452492e-06	3.6318	15	158	immune response-regulating signaling pathway	3
GO:0032020	3.98272441876318e-06	0.137917	4	6	ISG15-protein conjugation	3
GO:0070661	4.12918761702331e-06	3.65479	15	159	leukocyte proliferation	3
GO:0032602	4.16392789438815e-06	0.689583	7	30	chemokine production	3
GO:0030097	4.32262194662462e-06	8.96458	25	390	hemopoiesis	3
GO:0045089	4.32753480440265e-06	2.78132	13	121	positive regulation of innate immune response	3
GO:0008283	5.08075689448641e-06	24.2503	48	1055	cell proliferation	3
GO:0046209	5.23551154141616e-06	0.988402	8	43	nitric oxide metabolic process	3
GO:0048534	5.68847688403539e-06	9.70014	26	422	hemopoietic or lymphoid organ development	3
GO:0032760	5.77071002866992e-06	0.482708	6	21	positive regulation of tumor necrosis factor production	3
GO:0050707	6.27154892205768e-06	1.01139	8	44	regulation of cytokine secretion	3
GO:0050715	6.6162463606297e-06	0.735555	7	32	positive regulation of cytokine secretion	3
GO:0002683	7.40564872295524e-06	2.91924	13	127	negative regulation of immune system process	3
GO:0045807	7.49147515548185e-06	1.35618	9	59	positive regulation of endocytosis	3
GO:0045428	8.23247228086058e-06	0.758541	7	33	regulation of nitric oxide biosynthetic process	3
GO:0045080	9.12390133412841e-06	0.160903	4	7	positive regulation of chemokine biosynthetic process	3
GO:0002709	1.01630982694788e-05	0.781528	7	34	regulation of T cell mediated immunity	3
GO:0002831	1.04761718914674e-05	1.08035	8	47	regulation of response to biotic stimulus	3
GO:0002714	1.05808120416688e-05	0.321805	5	14	positive regulation of B cell mediated immunity	3
GO:0002891	1.05808120416688e-05	0.321805	5	14	positive regulation of immunoglobulin mediated immune response	3
GO:0045672	1.05808120416688e-05	0.321805	5	14	positive regulation of osteoclast differentiation	3
GO:0051050	1.11419362445138e-05	7.70034	22	335	positive regulation of transport	3
GO:0002221	1.15091242698147e-05	2.18368	11	95	pattern recognition receptor signaling pathway	3
GO:0001802	1.20641697302577e-05	0.0689583	3	3	type III hypersensitivity	3
GO:0001803	1.20641697302577e-05	0.0689583	3	3	regulation of type III hypersensitivity	3
GO:0001805	1.20641697302577e-05	0.0689583	3	3	positive regulation of type III hypersensitivity	3
GO:0042494	1.20641697302577e-05	0.0689583	3	3	detection of bacterial lipoprotein	3
GO:0060559	1.20641697302577e-05	0.0689583	3	3	positive regulation of calcidiol 1-monooxygenase activity	3
GO:0070340	1.20641697302577e-05	0.0689583	3	3	detection of bacterial lipopeptide	3
GO:0002700	1.23213433058387e-05	1.10333	8	48	regulation of production of molecular mediator of immune response	3
GO:0002218	1.40705201274171e-05	2.22965	11	97	activation of innate immune response	3
GO:0002758	1.40705201274171e-05	2.22965	11	97	innate immune response-activating signal transduction	3
GO:0046651	1.42031406801611e-05	3.56285	14	155	lymphocyte proliferation	3
GO:0007243	1.54180529794939e-05	13.4469	31	585	intracellular protein kinase cascade	3
GO:0023014	1.54180529794939e-05	13.4469	31	585	signal transduction via phosphorylation event	3
GO:0050691	1.5571976112148e-05	0.344792	5	15	regulation of defense response to virus by host	3
GO:0002524	1.79159586895361e-05	0.183889	4	8	hypersensitivity	3
GO:0002883	1.79159586895361e-05	0.183889	4	8	regulation of hypersensitivity	3
GO:0051701	1.83264934526679e-05	0.850486	7	37	interaction with host	3
GO:0009306	2.07089675991697e-05	2.3216	11	101	protein secretion	3
GO:0000060	2.22090116040319e-05	0.597639	6	26	protein import into nucleus, translocation	3
GO:0002711	2.22090116040319e-05	0.597639	6	26	positive regulation of T cell mediated immunity	3
GO:0006911	2.22233189643795e-05	0.367778	5	16	phagocytosis, engulfment	3
GO:0050714	2.26757775742539e-05	1.19528	8	52	positive regulation of protein secretion	3
GO:0050865	2.37766232803108e-05	5.26382	17	229	regulation of cell activation	3
GO:0044419	2.49731186276489e-05	1.95382	10	85	interspecies interaction between organisms	3
GO:0002687	2.63148975764267e-05	0.896458	7	39	positive regulation of leukocyte migration	3
GO:0071222	2.63148975764267e-05	0.896458	7	39	cellular response to lipopolysaccharide	3
GO:0042098	2.73247277903909e-05	2.39055	11	104	T cell proliferation	3
GO:0016477	2.88130025155372e-05	12.5734	29	547	cell migration	3
GO:0002704	3.08900727202484e-05	0.390764	5	17	negative regulation of leukocyte mediated immunity	3
GO:0002707	3.08900727202484e-05	0.390764	5	17	negative regulation of lymphocyte mediated immunity	3
GO:0006809	3.12712137473807e-05	0.919444	7	40	nitric oxide biosynthetic process	3
GO:0031622	3.16627038285692e-05	0.206875	4	9	positive regulation of fever generation	3
GO:0050792	3.49536828690491e-05	0.643611	6	28	regulation of viral reproduction	3
GO:0051239	3.52595885030942e-05	30.6635	54	1334	regulation of multicellular organismal process	3
GO:0032879	3.93152248225089e-05	21.1012	41	918	regulation of localization	3
GO:0009595	4.19657395713382e-05	0.41375	5	18	detection of biotic stimulus	3
GO:0050688	4.32225353887245e-05	0.666597	6	29	regulation of defense response to virus	3
GO:0051249	4.46209520965188e-05	4.4593	15	194	regulation of lymphocyte activation	3
GO:0001781	4.74302968469221e-05	0.0919444	3	4	neutrophil apoptosis	3
GO:0001794	4.74302968469221e-05	0.0919444	3	4	type IIa hypersensitivity	3
GO:0001796	4.74302968469221e-05	0.0919444	3	4	regulation of type IIa hypersensitivity	3
GO:0001798	4.74302968469221e-05	0.0919444	3	4	positive regulation of type IIa hypersensitivity	3
GO:0001810	4.74302968469221e-05	0.0919444	3	4	regulation of type I hypersensitivity	3
GO:0002238	4.74302968469221e-05	0.0919444	3	4	response to molecule of fungal origin	3
GO:0002445	4.74302968469221e-05	0.0919444	3	4	type II hypersensitivity	3
GO:0002888	4.74302968469221e-05	0.0919444	3	4	positive regulation of myeloid leukocyte mediated immunity	3
GO:0002892	4.74302968469221e-05	0.0919444	3	4	regulation of type II hypersensitivity	3
GO:0002894	4.74302968469221e-05	0.0919444	3	4	positive regulation of type II hypersensitivity	3
GO:0016068	4.74302968469221e-05	0.0919444	3	4	type I hypersensitivity	3
GO:0019060	4.74302968469221e-05	0.0919444	3	4	intracellular transport of viral proteins in host cell	3
GO:0030581	4.74302968469221e-05	0.0919444	3	4	symbiont intracellular protein transport in host	3
GO:0042270	4.74302968469221e-05	0.0919444	3	4	protection from natural killer cell mediated cytotoxicity	3
GO:0046719	4.74302968469221e-05	0.0919444	3	4	regulation of viral protein levels in host cell	3
GO:0051708	4.74302968469221e-05	0.0919444	3	4	intracellular protein transport in other organism involved in symbiotic interaction	3
GO:0071360	4.74302968469221e-05	0.0919444	3	4	cellular response to exogenous dsRNA	3
GO:0006909	4.86195661011509e-05	1.70097	9	74	phagocytosis	3
GO:0001774	5.18129333167181e-05	0.229861	4	10	microglial cell activation	3
GO:0001911	5.18129333167181e-05	0.229861	4	10	negative regulation of leukocyte mediated cytotoxicity	3
GO:0002863	5.18129333167181e-05	0.229861	4	10	positive regulation of inflammatory response to antigenic stimulus	3
GO:0002864	5.18129333167181e-05	0.229861	4	10	regulation of acute inflammatory response to antigenic stimulus	3
GO:0031620	5.18129333167181e-05	0.229861	4	10	regulation of fever generation	3
GO:0002694	5.26058937128587e-05	5.05694	16	220	regulation of leukocyte activation	3
GO:0002637	5.29871872623086e-05	0.689583	6	30	regulation of immunoglobulin production	3
GO:0007260	6.44386837688892e-05	0.712569	6	31	tyrosine phosphorylation of STAT protein	3
GO:0030100	6.57657331807825e-05	2.18368	10	95	regulation of endocytosis	3
GO:0002698	6.89450947628709e-05	1.03437	7	45	negative regulation of immune effector process	3
GO:0042127	7.81979636905582e-05	19.5842	38	852	regulation of cell proliferation	3
GO:0001660	7.99429690467166e-05	0.252847	4	11	fever generation	3
GO:0002281	7.99429690467166e-05	0.252847	4	11	macrophage activation involved in immune response	3
GO:0031342	7.99429690467166e-05	0.252847	4	11	negative regulation of cell killing	3
GO:0031652	7.99429690467166e-05	0.252847	4	11	positive regulation of heat generation	3
GO:0002440	9.03571042475217e-05	1.83889	9	80	production of molecular mediator of immune response	3
GO:0045670	9.32378455907807e-05	0.758541	6	33	regulation of osteoclast differentiation	3
GO:0002861	9.41511989675161e-05	0.482708	5	21	regulation of inflammatory response to antigenic stimulus	3
GO:0042088	9.41511989675161e-05	0.482708	5	21	T-helper 1 type immune response	3
GO:0032944	9.49508026450602e-05	2.73535	11	119	regulation of mononuclear cell proliferation	3
GO:0016032	9.96183725805768e-05	1.86187	9	81	viral reproduction	3
GO:0048870	0.000103856	13.5158	29	588	cell motility	3
GO:0051674	0.000103856	13.5158	29	588	localization of cell	3
GO:0002685	0.000105424	1.10333	7	48	regulation of leukocyte migration	3
GO:0070663	0.000110371	2.78132	11	121	regulation of leukocyte proliferation	3
GO:0002885	0.000116547	0.114931	3	5	positive regulation of hypersensitivity	3
GO:0019885	0.000116547	0.114931	3	5	antigen processing and presentation of endogenous peptide antigen via MHC class I	3
GO:0032493	0.000116547	0.114931	3	5	response to bacterial lipoprotein	3
GO:0070339	0.000116547	0.114931	3	5	response to bacterial lipopeptide	3
GO:0071220	0.000116547	0.114931	3	5	cellular response to bacterial lipoprotein	3
GO:0071221	0.000116547	0.114931	3	5	cellular response to bacterial lipopeptide	3
GO:0022415	0.000117216	1.4941	8	65	viral reproductive process	3
GO:0006928	0.000117355	14.2974	30	622	cellular component movement	3
GO:0031650	0.00011774	0.275833	4	12	regulation of heat generation	3
GO:0045069	0.00011774	0.275833	4	12	regulation of viral genome replication	3
GO:0045351	0.00011774	0.275833	4	12	type I interferon biosynthetic process	3
GO:0045824	0.00011774	0.275833	4	12	negative regulation of innate immune response	3
GO:0007259	0.000130742	1.51708	8	66	JAK-STAT cascade	3
GO:0002275	0.000131437	0.804514	6	35	myeloid cell activation involved in immune response	3
GO:0043122	0.00014143	2.39055	10	104	regulation of I-kappaB kinase/NF-kappaB cascade	3
GO:0002438	0.000166988	0.298819	4	13	acute inflammatory response to antigenic stimulus	3
GO:0019079	0.000166988	0.298819	4	13	viral genome replication	3
GO:0042533	0.000166988	0.298819	4	13	tumor necrosis factor biosynthetic process	3
GO:0042534	0.000166988	0.298819	4	13	regulation of tumor necrosis factor biosynthetic process	3
GO:0002690	0.000185789	0.551666	5	24	positive regulation of leukocyte chemotaxis	3
GO:0002715	0.000185789	0.551666	5	24	regulation of natural killer cell mediated immunity	3
GO:0042269	0.000185789	0.551666	5	24	regulation of natural killer cell mediated cytotoxicity	3
GO:0032609	0.000199966	1.21826	7	53	interferon-gamma production	3
GO:0002224	0.000206517	2.04576	9	89	toll-like receptor signaling pathway	3
GO:0045637	0.000206517	2.04576	9	89	regulation of myeloid cell differentiation	3
GO:0002716	0.000229112	0.137917	3	6	negative regulation of natural killer cell mediated immunity	3
GO:0002866	0.000229112	0.137917	3	6	positive regulation of acute inflammatory response to antigenic stimulus	3
GO:0034340	0.000229112	0.137917	3	6	response to type I interferon	3
GO:0045953	0.000229112	0.137917	3	6	negative regulation of natural killer cell mediated cytotoxicity	3
GO:0071346	0.000229112	0.137917	3	6	cellular response to interferon-gamma	3
GO:0051043	0.000229551	0.321805	4	14	regulation of membrane protein ectodomain proteolysis	3
GO:0048660	0.000241676	1.655	8	72	regulation of smooth muscle cell proliferation	3
GO:0051384	0.000244473	0.896458	6	39	response to glucocorticoid stimulus	3
GO:0072527	0.000244473	0.896458	6	39	pyrimidine-containing compound metabolic process	3
GO:0043123	0.000244584	2.09174	9	91	positive regulation of I-kappaB kinase/NF-kappaB cascade	3
GO:0043901	0.000276851	0.597639	5	26	negative regulation of multi-organism process	3
GO:0031960	0.000282097	0.919444	6	40	response to corticosteroid stimulus	3
GO:0048659	0.000292413	1.70097	8	74	smooth muscle cell proliferation	3
GO:0043330	0.000307362	0.344792	4	15	response to exogenous dsRNA	3
GO:0002761	0.000316982	1.31021	7	57	regulation of myeloid leukocyte differentiation	3
GO:0002437	0.000333408	0.620625	5	27	inflammatory response to antigenic stimulus	3
GO:2000242	0.000333408	0.620625	5	27	negative regulation of reproductive process	3
GO:0050708	0.000351531	1.74694	8	76	regulation of protein secretion	3
GO:0001780	0.000394103	0.160903	3	7	neutrophil homeostasis	3
GO:0002230	0.000394103	0.160903	3	7	positive regulation of defense response to virus by host	3
GO:0002483	0.000394103	0.160903	3	7	antigen processing and presentation of endogenous peptide antigen	3
GO:0002548	0.000394103	0.160903	3	7	monocyte chemotaxis	3
GO:0042508	0.000394103	0.160903	3	7	tyrosine phosphorylation of Stat1 protein	3
GO:0045410	0.000394103	0.160903	3	7	positive regulation of interleukin-6 biosynthetic process	3
GO:0052031	0.000394103	0.160903	3	7	modulation by symbiont of host defense response	3
GO:0052033	0.000394103	0.160903	3	7	pathogen-associated molecular pattern dependent induction by symbiont of host innate immunity	3
GO:0052166	0.000394103	0.160903	3	7	positive regulation by symbiont of host innate immunity	3
GO:0052167	0.000394103	0.160903	3	7	modulation by symbiont of host innate immunity	3
GO:0052169	0.000394103	0.160903	3	7	pathogen-associated molecular pattern dependent modulation by symbiont of host innate immunity	3
GO:0052255	0.000394103	0.160903	3	7	modulation by organism of defense response of other organism involved in symbiotic interaction	3
GO:0052257	0.000394103	0.160903	3	7	pathogen-associated molecular pattern dependent induction by organism of innate immunity of other organism involved in symbiotic interaction	3
GO:0052305	0.000394103	0.160903	3	7	positive regulation by organism of innate immunity in other organism involved in symbiotic interaction	3
GO:0052306	0.000394103	0.160903	3	7	modulation by organism of innate immunity in other organism involved in symbiotic interaction	3
GO:0052308	0.000394103	0.160903	3	7	pathogen-associated molecular pattern dependent modulation by organism of innate immunity in other organism involved in symbiotic interaction	3
GO:0052509	0.000394103	0.160903	3	7	positive regulation by symbiont of host defense response	3
GO:0052510	0.000394103	0.160903	3	7	positive regulation by organism of defense response of other organism involved in symbiotic interaction	3
GO:0052552	0.000394103	0.160903	3	7	modulation by organism of immune response of other organism involved in symbiotic interaction	3
GO:0052553	0.000394103	0.160903	3	7	modulation by symbiont of host immune response	3
GO:0052555	0.000394103	0.160903	3	7	positive regulation by organism of immune response of other organism involved in symbiotic interaction	3
GO:0052556	0.000394103	0.160903	3	7	positive regulation by symbiont of host immune response	3
GO:0060558	0.000394103	0.160903	3	7	regulation of calcidiol 1-monooxygenase activity	3
GO:0033002	0.000395209	2.22965	9	97	muscle cell proliferation	3
GO:0050670	0.000397344	2.71236	10	118	regulation of lymphocyte proliferation	3
GO:0002286	0.000398289	0.643611	5	28	T cell activation involved in immune response	3
GO:0032729	0.000398289	0.643611	5	28	positive regulation of interferon-gamma production	3
GO:0042509	0.000398289	0.643611	5	28	regulation of tyrosine phosphorylation of STAT protein	3
GO:0031649	0.000402408	0.367778	4	16	heat generation	3
GO:0033028	0.000402408	0.367778	4	16	myeloid cell apoptosis	3
GO:0042346	0.000402408	0.367778	4	16	positive regulation of NF-kappaB import into nucleus	3
GO:0010740	0.00042588	5.47069	15	238	positive regulation of intracellular protein kinase cascade	3
GO:0031348	0.000436487	1.37917	7	60	negative regulation of defense response	3
GO:0002688	0.000472261	0.666597	5	29	regulation of leukocyte chemotaxis	3
GO:0002763	0.000472261	0.666597	5	29	positive regulation of myeloid leukocyte differentiation	3
GO:0072376	0.000480151	1.01139	6	44	protein activation cascade	3
GO:0001788	0.000527188	0.0459722	2	2	antibody-dependent cellular cytotoxicity	3
GO:0002484	0.000527188	0.0459722	2	2	antigen processing and presentation of endogenous peptide antigen via MHC class I via ER pathway	3
GO:0002485	0.000527188	0.0459722	2	2	antigen processing and presentation of endogenous peptide antigen via MHC class I via ER pathway, TAP-dependent	3
GO:0002752	0.000527188	0.0459722	2	2	cell surface pattern recognition receptor signaling pathway	3
GO:0030656	0.000527188	0.0459722	2	2	regulation of vitamin metabolic process	3
GO:0042495	0.000527188	0.0459722	2	2	detection of triacyl bacterial lipopeptide	3
GO:0042496	0.000527188	0.0459722	2	2	detection of diacyl bacterial lipopeptide	3
GO:0046136	0.000527188	0.0459722	2	2	positive regulation of vitamin metabolic process	3
GO:0046967	0.000527188	0.0459722	2	2	cytosol to ER transport	3
GO:0060332	0.000527188	0.0459722	2	2	positive regulation of response to interferon-gamma	3
GO:0060335	0.000527188	0.0459722	2	2	positive regulation of interferon-gamma-mediated signaling pathway	3
GO:0060556	0.000527188	0.0459722	2	2	regulation of vitamin D biosynthetic process	3
GO:0060557	0.000527188	0.0459722	2	2	positive regulation of vitamin D biosynthetic process	3
GO:0070162	0.000527188	0.0459722	2	2	adiponectin secretion	3
GO:0070163	0.000527188	0.0459722	2	2	regulation of adiponectin secretion	3
GO:0071724	0.000527188	0.0459722	2	2	response to diacyl bacterial lipopeptide	3
GO:0071725	0.000527188	0.0459722	2	2	response to triacyl bacterial lipopeptide	3
GO:0071726	0.000527188	0.0459722	2	2	cellular response to diacyl bacterial lipopeptide	3
GO:0071727	0.000527188	0.0459722	2	2	cellular response to triacyl bacterial lipopeptide	3
GO:0048661	0.000543413	1.03437	6	45	positive regulation of smooth muscle cell proliferation	3
GO:0002228	0.000556116	0.689583	5	30	natural killer cell mediated immunity	3
GO:0034612	0.000556116	0.689583	5	30	response to tumor necrosis factor	3
GO:0042267	0.000556116	0.689583	5	30	natural killer cell mediated cytotoxicity	3
GO:0010627	0.000566257	8.11409	19	353	regulation of intracellular protein kinase cascade	3
GO:0007155	0.000612103	15.7685	30	686	cell adhesion	3
GO:0022610	0.000612103	15.7685	30	686	biological adhesion	3
GO:0002282	0.000619816	0.183889	3	8	microglial cell activation involved in immune response	3
GO:0019883	0.000619816	0.183889	3	8	antigen processing and presentation of endogenous antigen	3
GO:0032490	0.000619816	0.183889	3	8	detection of molecule of bacterial origin	3
GO:0033687	0.000619816	0.183889	3	8	osteoblast proliferation	3
GO:0042359	0.000619816	0.183889	3	8	vitamin D metabolic process	3
GO:0048247	0.000619816	0.183889	3	8	lymphocyte chemotaxis	3
GO:0052564	0.000619816	0.183889	3	8	response to immune response of other organism involved in symbiotic interaction	3
GO:0052572	0.000619816	0.183889	3	8	response to host immune response	3
GO:0008285	0.000627215	8.18305	19	356	negative regulation of cell proliferation	3
GO:0002292	0.000652365	0.41375	4	18	T cell differentiation involved in immune response	3
GO:0002293	0.000652365	0.41375	4	18	alpha-beta T cell differentiation involved in immune response	3
GO:0009620	0.000652365	0.41375	4	18	response to fungus	3
GO:0019058	0.000689228	1.08035	6	47	viral infectious cycle	3
GO:0051223	0.000715666	3.99958	12	174	regulation of protein transport	3
GO:0032940	0.000718548	10.2748	22	447	secretion by cell	3
GO:0045639	0.000772628	1.10333	6	48	positive regulation of myeloid cell differentiation	3
GO:0050777	0.000772628	1.10333	6	48	negative regulation of immune response	3
GO:0002262	0.000811427	0.436736	4	19	myeloid cell homeostasis	3
GO:0002287	0.000811427	0.436736	4	19	alpha-beta T cell activation involved in immune response	3
GO:0032653	0.000811427	0.436736	4	19	regulation of interleukin-10 production	3
GO:0044110	0.000811427	0.436736	4	19	growth involved in symbiotic interaction	3
GO:0044116	0.000811427	0.436736	4	19	growth of symbiont involved in interaction with host	3
GO:0044117	0.000811427	0.436736	4	19	growth of symbiont in host	3
GO:0044126	0.000811427	0.436736	4	19	regulation of growth of symbiont in host	3
GO:0044130	0.000811427	0.436736	4	19	negative regulation of growth of symbiont in host	3
GO:0044144	0.000811427	0.436736	4	19	modulation of growth of symbiont involved in interaction with host	3
GO:0044146	0.000811427	0.436736	4	19	negative regulation of growth of symbiont involved in interaction with host	3
GO:2000241	0.000856565	1.54007	7	67	regulation of reproductive process	3
GO:0032649	0.00086361	1.12632	6	49	regulation of interferon-gamma production	3
GO:0048519	0.000897311	52.5232	75	2285	negative regulation of biological process	3
GO:0002676	0.000913892	0.206875	3	9	regulation of chronic inflammatory response	3
GO:0042535	0.000913892	0.206875	3	9	positive regulation of tumor necrosis factor biosynthetic process	3
GO:0090316	0.000962628	1.14931	6	50	positive regulation of intracellular protein transport	3
GO:0009056	0.000995308	30.2037	48	1314	catabolic process	3
GO:0042993	0.000996007	0.459722	4	20	positive regulation of transcription factor import into nucleus	3
GO:0043903	0.000996007	0.459722	4	20	regulation of symbiosis, encompassing mutualism through parasitism	3
GO:0009725	0.00113108	7.28659	17	317	response to hormone stimulus	3
GO:0051241	0.00113196	5.40173	14	235	negative regulation of multicellular organismal process	3
GO:0051047	0.00114917	3.65479	11	159	positive regulation of secretion	3
GO:0032388	0.00118664	1.19528	6	52	positive regulation of intracellular transport	3
GO:0019048	0.00120821	0.482708	4	21	virus-host interaction	3
GO:0032613	0.00120821	0.482708	4	21	interleukin-10 production	3
GO:0032651	0.00120821	0.482708	4	21	regulation of interleukin-1 beta production	3
GO:0032677	0.00120821	0.482708	4	21	regulation of interleukin-8 production	3
GO:0032722	0.00120821	0.482708	4	21	positive regulation of chemokine production	3
GO:0042531	0.00120821	0.482708	4	21	positive regulation of tyrosine phosphorylation of STAT protein	3
GO:0030335	0.00120916	3.67778	11	160	positive regulation of cell migration	3
GO:2000147	0.00120916	3.67778	11	160	positive regulation of cell motility	3
GO:0002923	0.00128335	0.229861	3	10	regulation of humoral immune response mediated by circulating immunoglobulin	3
GO:0042953	0.00128335	0.229861	3	10	lipoprotein transport	3
GO:0050716	0.00128335	0.229861	3	10	positive regulation of interleukin-1 secretion	3
GO:0050718	0.00128335	0.229861	3	10	positive regulation of interleukin-1 beta secretion	3
GO:0051044	0.00128335	0.229861	3	10	positive regulation of membrane protein ectodomain proteolysis	3
GO:0052173	0.00128335	0.229861	3	10	response to defenses of other organism involved in symbiotic interaction	3
GO:0052200	0.00128335	0.229861	3	10	response to host defenses	3
GO:0075136	0.00128335	0.229861	3	10	response to host	3
GO:0009057	0.00129217	12.1596	24	529	macromolecule catabolic process	3
GO:0006956	0.00131394	0.8275	5	36	complement activation	3
GO:0070201	0.00140084	4.32139	12	188	regulation of establishment of protein localization	3
GO:0006213	0.00145013	0.505694	4	22	pyrimidine nucleoside metabolic process	3
GO:0032479	0.00145013	0.505694	4	22	regulation of type I interferon production	3
GO:0032608	0.00145013	0.505694	4	22	interferon-beta production	3
GO:0032637	0.00145013	0.505694	4	22	interleukin-8 production	3
GO:0070206	0.00145013	0.505694	4	22	protein trimerization	3
GO:0060548	0.00148693	10.8724	22	473	negative regulation of cell death	3
GO:0032623	0.00149095	0.850486	5	37	interleukin-2 production	3
GO:0001812	0.00155743	0.0689583	2	3	positive regulation of type I hypersensitivity	3
GO:0002477	0.00155743	0.0689583	2	3	antigen processing and presentation of exogenous peptide antigen via MHC class Ib	3
GO:0002481	0.00155743	0.0689583	2	3	antigen processing and presentation of exogenous protein antigen via MHC class Ib, TAP-dependent	3
GO:0010273	0.00155743	0.0689583	2	3	detoxification of copper ion	3
GO:0016553	0.00155743	0.0689583	2	3	base conversion or substitution editing	3
GO:0033689	0.00155743	0.0689583	2	3	negative regulation of osteoblast proliferation	3
GO:0034114	0.00155743	0.0689583	2	3	regulation of heterotypic cell-cell adhesion	3
GO:0035457	0.00155743	0.0689583	2	3	cellular response to interferon-alpha	3
GO:0042368	0.00155743	0.0689583	2	3	vitamin D biosynthetic process	3
GO:0042511	0.00155743	0.0689583	2	3	positive regulation of tyrosine phosphorylation of Stat1 protein	3
GO:0043091	0.00155743	0.0689583	2	3	L-arginine import	3
GO:0046125	0.00155743	0.0689583	2	3	pyrimidine deoxyribonucleoside metabolic process	3
GO:0070586	0.00155743	0.0689583	2	3	cell-cell adhesion involved in gastrulation	3
GO:0070587	0.00155743	0.0689583	2	3	regulation of cell-cell adhesion involved in gastrulation	3
GO:0090025	0.00155743	0.0689583	2	3	regulation of monocyte chemotaxis	3
GO:0090026	0.00155743	0.0689583	2	3	positive regulation of monocyte chemotaxis	3
GO:0048520	0.0015949	1.26424	6	55	positive regulation of behavior	3
GO:0044248	0.00166465	25.3307	41	1102	cellular catabolic process	3
GO:0009719	0.00168698	8.22903	18	358	response to endogenous stimulus	3
GO:0051049	0.00169141	15.3317	28	667	regulation of transport	3
GO:0032880	0.00173452	5.03396	13	219	regulation of protein localization	3
GO:0016045	0.00173463	0.252847	3	11	detection of bacterium	3
GO:0032494	0.00173463	0.252847	3	11	response to peptidoglycan	3
GO:0032757	0.00173463	0.252847	3	11	positive regulation of interleukin-8 production	3
GO:0044003	0.00173463	0.252847	3	11	modification by symbiont of host morphology or physiology	3
GO:0050706	0.00173463	0.252847	3	11	regulation of interleukin-1 beta secretion	3
GO:0043066	0.00176615	10.3208	21	449	negative regulation of apoptosis	3
GO:0051272	0.001788	3.86167	11	168	positive regulation of cellular component movement	3
GO:0002285	0.00192111	1.31021	6	57	lymphocyte activation involved in immune response	3
GO:0040017	0.0019634	3.90764	11	170	positive regulation of locomotion	3
GO:0006958	0.00203148	0.551666	4	24	complement activation, classical pathway	3
GO:0030261	0.00203148	0.551666	4	24	chromosome condensation	3
GO:0032611	0.00203148	0.551666	4	24	interleukin-1 beta production	3
GO:0032652	0.00203148	0.551666	4	24	regulation of interleukin-1 production	3
GO:0060444	0.00203148	0.551666	4	24	branching involved in mammary gland duct morphogenesis	3
GO:0006606	0.00204784	3.35597	10	146	protein import into nucleus	3
GO:0043069	0.00207153	10.4587	21	455	negative regulation of programmed cell death	3
GO:0051054	0.00209784	1.79292	7	78	positive regulation of DNA metabolic process	3
GO:0042592	0.00217432	20.1818	34	878	homeostatic process	3
GO:0050867	0.00226341	3.40194	10	148	positive regulation of cell activation	3
GO:0051170	0.00226341	3.40194	10	148	nuclear import	3
GO:0002544	0.0022736	0.275833	3	12	chronic inflammatory response	3
GO:0006910	0.0022736	0.275833	3	12	phagocytosis, recognition	3
GO:0032731	0.0022736	0.275833	3	12	positive regulation of interleukin-1 beta production	3
GO:0032770	0.0022736	0.275833	3	12	positive regulation of monooxygenase activity	3
GO:0048246	0.0022736	0.275833	3	12	macrophage chemotaxis	3
GO:0050704	0.0022736	0.275833	3	12	regulation of interleukin-1 secretion	3
GO:0002377	0.00229544	1.35618	6	59	immunoglobulin production	3
GO:0042129	0.00242586	1.83889	7	80	regulation of T cell proliferation	3
GO:0032844	0.00249686	3.44792	10	150	regulation of homeostatic process	3
GO:0046903	0.00252077	12.0677	23	525	secretion	3
GO:0051094	0.00254326	11.3551	22	494	positive regulation of developmental process	3
GO:0032946	0.00260399	1.86187	7	81	positive regulation of mononuclear cell proliferation	3
GO:0045926	0.00262061	3.4709	10	151	negative regulation of growth	3
GO:0006508	0.00268077	17.3545	30	755	proteolysis	3
GO:0051130	0.00270086	7.24062	16	315	positive regulation of cellular component organization	3
GO:0022612	0.00275395	2.39055	8	104	gland morphogenesis	3
GO:0033138	0.00275651	0.597639	4	26	positive regulation of peptidyl-serine phosphorylation	3
GO:0042345	0.00275651	0.597639	4	26	regulation of NF-kappaB import into nucleus	3
GO:0042348	0.00275651	0.597639	4	26	NF-kappaB import into nucleus	3
GO:0006857	0.00290558	0.298819	3	13	oligopeptide transport	3
GO:0010573	0.00290558	0.298819	3	13	vascular endothelial growth factor production	3
GO:0010574	0.00290558	0.298819	3	13	regulation of vascular endothelial growth factor production	3
GO:0042092	0.00290558	0.298819	3	13	type 2 immune response	3
GO:0042503	0.00290558	0.298819	3	13	tyrosine phosphorylation of Stat3 protein	3
GO:0044060	0.00290558	0.298819	3	13	regulation of endocrine process	3
GO:0045123	0.00290558	0.298819	3	13	cellular extravasation	3
GO:0050702	0.00290558	0.298819	3	13	interleukin-1 beta secretion	3
GO:0070665	0.00299024	1.90785	7	83	positive regulation of leukocyte proliferation	3
GO:0002220	0.00306744	0.0919444	2	4	innate immune response activating cell surface receptor signaling pathway	3
GO:0002428	0.00306744	0.0919444	2	4	antigen processing and presentation of peptide antigen via MHC class Ib	3
GO:0002579	0.00306744	0.0919444	2	4	positive regulation of antigen processing and presentation	3
GO:0034113	0.00306744	0.0919444	2	4	heterotypic cell-cell adhesion	3
GO:0035455	0.00306744	0.0919444	2	4	response to interferon-alpha	3
GO:0051770	0.00306744	0.0919444	2	4	positive regulation of nitric-oxide synthase biosynthetic process	3
GO:0060330	0.00306744	0.0919444	2	4	regulation of response to interferon-gamma	3
GO:0060333	0.00306744	0.0919444	2	4	interferon-gamma-mediated signaling pathway	3
GO:0060334	0.00306744	0.0919444	2	4	regulation of interferon-gamma-mediated signaling pathway	3
GO:0071357	0.00306744	0.0919444	2	4	cellular response to type I interferon	3
GO:0006509	0.00317792	0.620625	4	27	membrane protein ectodomain proteolysis	3
GO:0009116	0.00320577	1.44812	6	63	nucleoside metabolic process	3
GO:0030217	0.00330709	3.01118	9	131	T cell differentiation	3
GO:0009967	0.00336197	10.1828	20	443	positive regulation of signal transduction	3
GO:0009914	0.00347008	3.60882	10	157	hormone transport	3
GO:0046425	0.00359686	1.03437	5	45	regulation of JAK-STAT cascade	3
GO:0032732	0.00363541	0.321805	3	14	positive regulation of interleukin-1 production	3
GO:0045408	0.00363541	0.321805	3	14	regulation of interleukin-6 biosynthetic process	3
GO:0050995	0.00363541	0.321805	3	14	negative regulation of lipid catabolic process	3
GO:0002367	0.00364119	0.643611	4	28	cytokine production involved in immune response	3
GO:0032612	0.00364119	0.643611	4	28	interleukin-1 production	3
GO:0043331	0.00364119	0.643611	4	28	response to dsRNA	3
GO:0045576	0.00364119	0.643611	4	28	mast cell activation	3
GO:0060627	0.00379734	3.65479	10	159	regulation of vesicle-mediated transport	3
GO:0015833	0.00403699	3.10312	9	135	peptide transport	3
GO:0001818	0.00404749	1.51708	6	66	negative regulation of cytokine production	3
GO:0051250	0.00404749	1.51708	6	66	negative regulation of lymphocyte activation	3
GO:0046883	0.00411124	2.55146	8	111	regulation of hormone secretion	3
GO:0006220	0.00414822	0.666597	4	29	pyrimidine nucleotide metabolic process	3
GO:0050994	0.00414822	0.666597	4	29	regulation of lipid catabolic process	3
GO:0050921	0.00435022	1.08035	5	47	positive regulation of chemotaxis	3
GO:0002429	0.00436135	1.54007	6	67	immune response-activating cell surface receptor signaling pathway	3
GO:0050795	0.00441492	2.04576	7	89	regulation of behavior	3
GO:0050863	0.00444627	3.1491	9	137	regulation of T cell activation	3
GO:0010647	0.00445662	11.1712	21	486	positive regulation of cell communication	3
GO:0032735	0.00446742	0.344792	3	15	positive regulation of interleukin-12 production	3
GO:0042226	0.00446742	0.344792	3	15	interleukin-6 biosynthetic process	3
GO:0050701	0.00446742	0.344792	3	15	interleukin-1 secretion	3
GO:0071359	0.00446742	0.344792	3	15	cellular response to dsRNA	3
GO:0006897	0.00460971	6.29819	14	274	endocytosis	3
GO:0010324	0.00460971	6.29819	14	274	membrane invagination	3
GO:0008284	0.00477636	11.2402	21	489	positive regulation of cell proliferation	3
GO:0023056	0.00477636	11.2402	21	489	positive regulation of signaling	3
GO:0040008	0.00490726	9.1025	18	396	regulation of growth	3
GO:0001961	0.0050347	0.114931	2	5	positive regulation of cytokine-mediated signaling pathway	3
GO:0002577	0.0050347	0.114931	2	5	regulation of antigen processing and presentation	3
GO:0002678	0.0050347	0.114931	2	5	positive regulation of chronic inflammatory response	3
GO:0006926	0.0050347	0.114931	2	5	virus-infected cell apoptosis	3
GO:0032747	0.0050347	0.114931	2	5	positive regulation of interleukin-23 production	3
GO:0033160	0.0050347	0.114931	2	5	positive regulation of protein import into nucleus, translocation	3
GO:0042510	0.0050347	0.114931	2	5	regulation of tyrosine phosphorylation of Stat1 protein	3
GO:0051767	0.0050347	0.114931	2	5	nitric-oxide synthase biosynthetic process	3
GO:0051769	0.0050347	0.114931	2	5	regulation of nitric-oxide synthase biosynthetic process	3
GO:0060763	0.0050347	0.114931	2	5	mammary duct terminal end bud growth	3
GO:0071621	0.0050347	0.114931	2	5	granulocyte chemotaxis	3
GO:0071622	0.0050347	0.114931	2	5	regulation of granulocyte chemotaxis	3
GO:0002768	0.00504243	1.58604	6	69	immune response-regulating cell surface receptor signaling pathway	3
GO:0046631	0.00504243	1.58604	6	69	alpha-beta T cell activation	3
GO:0031399	0.00505968	15.8144	27	688	regulation of protein modification process	3
GO:0030163	0.00526928	8.45889	17	368	protein catabolic process	3
GO:0060341	0.00529773	9.17146	18	399	regulation of cellular localization	3
GO:0001659	0.00530087	0.712569	4	31	temperature homeostasis	3
GO:0043487	0.00530087	0.712569	4	31	regulation of RNA stability	3
GO:0046427	0.00530087	0.712569	4	31	positive regulation of JAK-STAT cascade	3
GO:0034504	0.00535819	3.83868	10	167	protein localization to nucleus	3
GO:0002294	0.0054055	0.367778	3	16	CD4-positive, alpha-beta T cell differentiation involved in immune response	3
GO:0002495	0.0054055	0.367778	3	16	antigen processing and presentation of peptide antigen via MHC class II	3
GO:0002886	0.0054055	0.367778	3	16	regulation of myeloid leukocyte mediated immunity	3
GO:0032481	0.0054055	0.367778	3	16	positive regulation of type I interferon production	3
GO:0042093	0.0054055	0.367778	3	16	T-helper cell differentiation	3
GO:0050829	0.0054055	0.367778	3	16	defense response to Gram-negative bacterium	3
GO:0051046	0.00547415	7.10271	15	309	regulation of secretion	3
GO:0045597	0.00555494	8.50486	17	370	positive regulation of cell differentiation	3
GO:0045785	0.00561596	2.13771	7	93	positive regulation of cell adhesion	3
GO:0050730	0.00561596	2.13771	7	93	regulation of peptidyl-tyrosine phosphorylation	3
GO:0046632	0.00568159	1.14931	5	50	alpha-beta T cell differentiation	3
GO:0002696	0.00587032	3.28701	9	143	positive regulation of leukocyte activation	3
GO:0042113	0.00587032	3.28701	9	143	B cell activation	3
GO:0052548	0.00587032	3.28701	9	143	regulation of endopeptidase activity	3
GO:0035556	0.00616831	29.79	44	1296	intracellular signal transduction	3
GO:0002695	0.006206	1.655	6	72	negative regulation of leukocyte activation	3
GO:0050864	0.006206	1.655	6	72	regulation of B cell activation	3
GO:0033198	0.0064531	0.390764	3	17	response to ATP	3
GO:0046627	0.0064531	0.390764	3	17	negative regulation of insulin receptor signaling pathway	3
GO:0002444	0.00665	0.758541	4	33	myeloid leukocyte mediated immunity	3
GO:0033619	0.00665	0.758541	4	33	membrane protein proteolysis	3
GO:0060603	0.00665	0.758541	4	33	mammary gland duct morphogenesis	3
GO:0009636	0.00671435	1.19528	5	52	response to toxin	3
GO:0042102	0.00671435	1.19528	5	52	positive regulation of T cell proliferation	3
GO:0015031	0.00705062	20.1818	32	878	protein transport	3
GO:0006259	0.00717505	12.4125	22	540	DNA metabolic process	3
GO:0010038	0.00721988	2.8043	8	122	response to metal ion	3
GO:0001878	0.00743749	0.137917	2	6	response to yeast	3
GO:0032693	0.00743749	0.137917	2	6	negative regulation of interleukin-10 production	3
GO:0033688	0.00743749	0.137917	2	6	regulation of osteoblast proliferation	3
GO:0035672	0.00743749	0.137917	2	6	oligopeptide transmembrane transport	3
GO:0048304	0.00743749	0.137917	2	6	positive regulation of isotype switching to IgG isotypes	3
GO:0060760	0.00743749	0.137917	2	6	positive regulation of response to cytokine stimulus	3
GO:0061081	0.00743749	0.137917	2	6	positive regulation of myeloid leukocyte cytokine production involved in immune response	3
GO:0071354	0.00743749	0.137917	2	6	cellular response to interleukin-6	3
GO:0060986	0.00761324	0.41375	3	18	endocrine hormone secretion	3
GO:0071356	0.00761324	0.41375	3	18	cellular response to tumor necrosis factor	3
GO:0006826	0.00787177	1.24125	5	54	iron ion transport	3
GO:0051270	0.0079343	6.71194	14	292	regulation of cellular component movement	3
GO:0050866	0.00804629	1.74694	6	76	negative regulation of cell activation	3
GO:0033135	0.00820879	0.804514	4	35	regulation of peptidyl-serine phosphorylation	3
GO:0050830	0.00820879	0.804514	4	35	defense response to Gram-positive bacterium	3
GO:0017038	0.00827636	4.09153	10	178	protein import	3
GO:0030098	0.00827636	4.09153	10	178	lymphocyte differentiation	3
GO:0046879	0.0082879	3.4709	9	151	hormone secretion	3
GO:0030334	0.00835522	6.06833	13	264	regulation of cell migration	3
GO:0002702	0.00888858	0.436736	3	19	positive regulation of production of molecular mediator of immune response	3
GO:0042036	0.00888858	0.436736	3	19	negative regulation of cytokine biosynthetic process	3
GO:0043603	0.00888858	0.436736	3	19	cellular amide metabolic process	3
GO:0046039	0.0089059	4.78111	11	208	GTP metabolic process	3
GO:0009110	0.00907064	0.8275	4	36	vitamin biosynthetic process	3
GO:0045833	0.00907064	0.8275	4	36	negative regulation of lipid metabolic process	3
GO:0045765	0.00919396	2.34458	7	102	regulation of angiogenesis	3
GO:0044265	0.00921415	9.70014	18	422	cellular macromolecule catabolic process	3
GO:0048872	0.00936692	3.53986	9	154	homeostasis of number of cells	3
GO:2000145	0.00940725	6.16028	13	268	regulation of cell motility	3
GO:0065008	0.00944498	41.6968	57	1814	regulation of biological quality	3
GO:0030155	0.00959651	4.18347	10	182	regulation of cell adhesion	3
GO:0052547	0.00974919	3.56285	9	155	regulation of peptidase activity	3
GO:0042306	0.0102496	1.83889	6	80	regulation of protein import into nucleus	3
GO:0050671	0.0102496	1.83889	6	80	positive regulation of lymphocyte proliferation	3
GO:0002475	0.0102549	0.160903	2	7	antigen processing and presentation via MHC class Ib	3
GO:0002827	0.0102549	0.160903	2	7	positive regulation of T-helper 1 type immune response	3
GO:0002925	0.0102549	0.160903	2	7	positive regulation of humoral immune response mediated by circulating immunoglobulin	3
GO:0015809	0.0102549	0.160903	2	7	arginine transport	3
GO:0032627	0.0102549	0.160903	2	7	interleukin-23 production	3
GO:0032667	0.0102549	0.160903	2	7	regulation of interleukin-23 production	3
GO:0045064	0.0102549	0.160903	2	7	T-helper 2 cell differentiation	3
GO:0050901	0.0102549	0.160903	2	7	leukocyte tethering or rolling	3
GO:0060664	0.0102549	0.160903	2	7	epithelial cell proliferation involved in salivary gland morphogenesis	3
GO:0070391	0.0102549	0.160903	2	7	response to lipoteichoic acid	3
GO:0071223	0.0102549	0.160903	2	7	cellular response to lipoteichoic acid	3
GO:0002504	0.0102814	0.459722	3	20	antigen processing and presentation of peptide or polysaccharide antigen via MHC class II	3
GO:0032648	0.0102814	0.459722	3	20	regulation of interferon-beta production	3
GO:0042771	0.0102814	0.459722	3	20	DNA damage response, signal transduction by p53 class mediator resulting in induction of apoptosis	3
GO:0043489	0.0102814	0.459722	3	20	RNA stabilization	3
GO:0048255	0.0102814	0.459722	3	20	mRNA stabilization	3
GO:0018108	0.0104089	2.98819	8	130	peptidyl-tyrosine phosphorylation	3
GO:0018212	0.0104089	2.98819	8	130	peptidyl-tyrosine modification	3
GO:0045766	0.0105887	1.33319	5	58	positive regulation of angiogenesis	3
GO:0045184	0.0106981	20.8024	32	905	establishment of protein localization	3
GO:0051251	0.0108708	3.01118	8	131	positive regulation of lymphocyte activation	3
GO:0009593	0.0109664	0.873472	4	38	detection of chemical stimulus	3
GO:0009394	0.0117936	0.482708	3	21	2'-deoxyribonucleotide metabolic process	3
GO:0048524	0.0117936	0.482708	3	21	positive regulation of viral reproduction	3
GO:0050798	0.0117936	0.482708	3	21	activated T cell proliferation	3
GO:0042307	0.0120029	0.896458	4	39	positive regulation of protein import into nucleus	3
GO:0040007	0.0120312	13.7917	23	600	growth	3
GO:0043281	0.0123616	2.4825	7	108	regulation of caspase activity	3
GO:0046328	0.0128506	1.93083	6	84	regulation of JNK cascade	3
GO:0042990	0.0131002	0.919444	4	40	regulation of transcription factor import into nucleus	3
GO:0032268	0.0132437	20.3197	31	884	regulation of cellular protein metabolic process	3
GO:0055080	0.0132653	7.14868	14	311	cation homeostasis	3
GO:0002551	0.0134665	0.183889	2	8	mast cell chemotaxis	3
GO:0010744	0.0134665	0.183889	2	8	positive regulation of macrophage derived foam cell differentiation	3
GO:0014050	0.0134665	0.183889	2	8	negative regulation of glutamate secretion	3
GO:0016556	0.0134665	0.183889	2	8	mRNA modification	3
GO:0032607	0.0134665	0.183889	2	8	interferon-alpha production	3
GO:0032647	0.0134665	0.183889	2	8	regulation of interferon-alpha production	3
GO:0032897	0.0134665	0.183889	2	8	negative regulation of viral transcription	3
GO:0042454	0.0134665	0.183889	2	8	ribonucleoside catabolic process	3
GO:0042748	0.0134665	0.183889	2	8	circadian sleep/wake cycle, non-REM sleep	3
GO:0045188	0.0134665	0.183889	2	8	regulation of circadian sleep/wake cycle, non-REM sleep	3
GO:0045649	0.0134665	0.183889	2	8	regulation of macrophage differentiation	3
GO:0051797	0.0134665	0.183889	2	8	regulation of hair follicle development	3
GO:0070741	0.0134665	0.183889	2	8	response to interleukin-6	3
GO:0032945	0.0142594	0.94243	4	41	negative regulation of mononuclear cell proliferation	3
GO:0034764	0.0142594	0.94243	4	41	positive regulation of transmembrane transport	3
GO:0050672	0.0142594	0.94243	4	41	negative regulation of lymphocyte proliferation	3
GO:0070664	0.0142594	0.94243	4	41	negative regulation of leukocyte proliferation	3
GO:0050679	0.0143107	1.9768	6	86	positive regulation of epithelial cell proliferation	3
GO:0042325	0.0146566	13.263	22	577	regulation of phosphorylation	3
GO:0031663	0.0151822	0.52868	3	23	lipopolysaccharide-mediated signaling pathway	3
GO:0022407	0.0154815	0.965416	4	42	regulation of cell-cell adhesion	3
GO:0042991	0.0154815	0.965416	4	42	transcription factor import into nucleus	3
GO:0048545	0.016249	2.62042	7	114	response to steroid hormone stimulus	3
GO:0006184	0.0165363	4.55125	10	198	GTP catabolic process	3
GO:0010466	0.0167685	1.4941	5	65	negative regulation of peptidase activity	3
GO:0050920	0.0167685	1.4941	5	65	regulation of chemotaxis	3
GO:0000050	0.017053	0.206875	2	9	urea cycle	3
GO:0010829	0.017053	0.206875	2	9	negative regulation of glucose transport	3
GO:0015802	0.017053	0.206875	2	9	basic amino acid transport	3
GO:0019627	0.017053	0.206875	2	9	urea metabolic process	3
GO:0042634	0.017053	0.206875	2	9	regulation of hair cycle	3
GO:0045342	0.017053	0.206875	2	9	MHC class II biosynthetic process	3
GO:0045414	0.017053	0.206875	2	9	regulation of interleukin-8 biosynthetic process	3
GO:0045830	0.017053	0.206875	2	9	positive regulation of isotype switching	3
GO:0048302	0.017053	0.206875	2	9	regulation of isotype switching to IgG isotypes	3
GO:0070841	0.017053	0.206875	2	9	inclusion body assembly	3
GO:0071941	0.017053	0.206875	2	9	nitrogen cycle metabolic process	3
GO:0002718	0.0170609	0.551666	3	24	regulation of cytokine production involved in immune response	3
GO:0002920	0.0170609	0.551666	3	24	regulation of humoral immune response	3
GO:0006879	0.0170609	0.551666	3	24	cellular iron ion homeostasis	3
GO:0007159	0.0170609	0.551666	3	24	leukocyte cell-cell adhesion	3
GO:0046626	0.0170609	0.551666	3	24	regulation of insulin receptor signaling pathway	3
GO:0051353	0.0170609	0.551666	3	24	positive regulation of oxidoreductase activity	3
GO:0050870	0.0175699	2.06875	6	90	positive regulation of T cell activation	3
GO:0048871	0.017718	2.66639	7	116	multicellular organismal homeostasis	3
GO:0009966	0.017948	24.9859	36	1087	regulation of signal transduction	3
GO:0030330	0.0181186	1.01139	4	44	DNA damage response, signal transduction by p53 class mediator	3
GO:0046888	0.0181186	1.01139	4	44	negative regulation of hormone secretion	3
GO:0042493	0.018338	3.31	8	144	response to drug	3
GO:0016310	0.0184649	25.8824	37	1126	phosphorylation	3
GO:0051247	0.0189292	8.96458	16	390	positive regulation of protein metabolic process	3
GO:0032768	0.0190635	0.574653	3	25	regulation of monooxygenase activity	3
GO:0032890	0.0190635	0.574653	3	25	regulation of organic acid transport	3
GO:0070302	0.0193763	2.11472	6	92	regulation of stress-activated protein kinase signaling cascade	3
GO:0043434	0.0194677	3.99958	9	174	response to peptide hormone stimulus	3
GO:0061138	0.019749	3.35597	8	146	morphogenesis of a branching epithelium	3
GO:0050731	0.0200231	1.56306	5	68	positive regulation of peptidyl-tyrosine phosphorylation	3
GO:0040012	0.0204455	6.82687	13	297	regulation of locomotion	3
GO:0007252	0.0209954	0.229861	2	10	I-kappaB phosphorylation	3
GO:0009164	0.0209954	0.229861	2	10	nucleoside catabolic process	3
GO:0009435	0.0209954	0.229861	2	10	NAD biosynthetic process	3
GO:0010575	0.0209954	0.229861	2	10	positive regulation vascular endothelial growth factor production	3
GO:0030224	0.0209954	0.229861	2	10	monocyte differentiation	3
GO:0033158	0.0209954	0.229861	2	10	regulation of protein import into nucleus, translocation	3
GO:0042228	0.0209954	0.229861	2	10	interleukin-8 biosynthetic process	3
GO:0043011	0.0209954	0.229861	2	10	myeloid dendritic cell differentiation	3
GO:0043604	0.0209954	0.229861	2	10	amide biosynthetic process	3
GO:0045911	0.0209954	0.229861	2	10	positive regulation of DNA recombination	3
GO:0048291	0.0209954	0.229861	2	10	isotype switching to IgG isotypes	3
GO:0051023	0.0209954	0.229861	2	10	regulation of immunoglobulin secretion	3
GO:0061082	0.0209954	0.229861	2	10	myeloid leukocyte cytokine production	3
GO:0032963	0.0210187	1.05736	4	46	collagen metabolic process	3
GO:0043506	0.0210187	1.05736	4	46	regulation of JUN kinase activity	3
GO:0046824	0.0210187	1.05736	4	46	positive regulation of nucleocytoplasmic transport	3
GO:0032655	0.0211905	0.597639	3	26	regulation of interleukin-12 production	3
GO:0019220	0.0214424	13.7687	22	599	regulation of phosphate metabolic process	3
GO:0051174	0.0214424	13.7687	22	599	regulation of phosphorus metabolic process	3
GO:0051246	0.0221477	21.1702	31	921	regulation of protein metabolic process	3
GO:0033157	0.0223169	2.18368	6	95	regulation of intracellular protein transport	3
GO:0048585	0.0229287	10.7115	18	466	negative regulation of response to stimulus	3
GO:0001811	0.0229861	0.0229861	1	1	negative regulation of type I hypersensitivity	3
GO:0002037	0.0229861	0.0229861	1	1	negative regulation of L-glutamate transport	3
GO:0002315	0.0229861	0.0229861	1	1	marginal zone B cell differentiation	3
GO:0002355	0.0229861	0.0229861	1	1	detection of tumor cell	3
GO:0002384	0.0229861	0.0229861	1	1	hepatic immune response	3
GO:0002419	0.0229861	0.0229861	1	1	T cell mediated cytotoxicity directed against tumor cell target	3
GO:0002534	0.0229861	0.0229861	1	1	cytokine production involved in inflammatory response	3
GO:0002583	0.0229861	0.0229861	1	1	regulation of antigen processing and presentation of peptide antigen	3
GO:0002585	0.0229861	0.0229861	1	1	positive regulation of antigen processing and presentation of peptide antigen	3
GO:0002589	0.0229861	0.0229861	1	1	regulation of antigen processing and presentation of peptide antigen via MHC class I	3
GO:0002591	0.0229861	0.0229861	1	1	positive regulation of antigen processing and presentation of peptide antigen via MHC class I	3
GO:0002631	0.0229861	0.0229861	1	1	regulation of granuloma formation	3
GO:0002632	0.0229861	0.0229861	1	1	negative regulation of granuloma formation	3
GO:0002638	0.0229861	0.0229861	1	1	negative regulation of immunoglobulin production	3
GO:0002841	0.0229861	0.0229861	1	1	negative regulation of T cell mediated immune response to tumor cell	3
GO:0002852	0.0229861	0.0229861	1	1	regulation of T cell mediated cytotoxicity directed against tumor cell target	3
GO:0002853	0.0229861	0.0229861	1	1	negative regulation of T cell mediated cytotoxicity directed against tumor cell target	3
GO:0006127	0.0229861	0.0229861	1	1	glycerophosphate shuttle	3
GO:0006148	0.0229861	0.0229861	1	1	inosine catabolic process	3
GO:0006149	0.0229861	0.0229861	1	1	deoxyinosine catabolic process	3
GO:0006161	0.0229861	0.0229861	1	1	deoxyguanosine catabolic process	3
GO:0006447	0.0229861	0.0229861	1	1	regulation of translational initiation by iron	3
GO:0006738	0.0229861	0.0229861	1	1	nicotinamide riboside catabolic process	3
GO:0006876	0.0229861	0.0229861	1	1	cellular cadmium ion homeostasis	3
GO:0008626	0.0229861	0.0229861	1	1	induction of apoptosis by granzyme	3
GO:0009635	0.0229861	0.0229861	1	1	response to herbicide	3
GO:0014739	0.0229861	0.0229861	1	1	positive regulation of muscle hyperplasia	3
GO:0014744	0.0229861	0.0229861	1	1	positive regulation of muscle adaptation	3
GO:0015707	0.0229861	0.0229861	1	1	nitrite transport	3
GO:0015794	0.0229861	0.0229861	1	1	glycerol-3-phosphate transport	3
GO:0019543	0.0229861	0.0229861	1	1	propionate catabolic process	3
GO:0021572	0.0229861	0.0229861	1	1	rhombomere 6 development	3
GO:0032113	0.0229861	0.0229861	1	1	regulation of carbohydrate phosphatase activity	3
GO:0032765	0.0229861	0.0229861	1	1	positive regulation of mast cell cytokine production	3
GO:0032938	0.0229861	0.0229861	1	1	negative regulation of translation in response to oxidative stress	3
GO:0033139	0.0229861	0.0229861	1	1	regulation of peptidyl-serine phosphorylation of STAT protein	3
GO:0033141	0.0229861	0.0229861	1	1	positive regulation of peptidyl-serine phosphorylation of STAT protein	3
GO:0033197	0.0229861	0.0229861	1	1	response to vitamin E	3
GO:0034116	0.0229861	0.0229861	1	1	positive regulation of heterotypic cell-cell adhesion	3
GO:0034140	0.0229861	0.0229861	1	1	negative regulation of toll-like receptor 3 signaling pathway	3
GO:0034275	0.0229861	0.0229861	1	1	kynurenic acid metabolic process	3
GO:0034276	0.0229861	0.0229861	1	1	kynurenic acid biosynthetic process	3
GO:0034356	0.0229861	0.0229861	1	1	NAD biosynthesis via nicotinamide riboside salvage pathway	3
GO:0035415	0.0229861	0.0229861	1	1	regulation of mitotic prometaphase	3
GO:0035417	0.0229861	0.0229861	1	1	negative regulation of mitotic prometaphase	3
GO:0035490	0.0229861	0.0229861	1	1	regulation of leukotriene production involved in inflammatory response	3
GO:0035491	0.0229861	0.0229861	1	1	positive regulation of leukotriene production involved in inflammatory response	3
GO:0035504	0.0229861	0.0229861	1	1	regulation of myosin light chain kinase activity	3
GO:0035505	0.0229861	0.0229861	1	1	positive regulation of myosin light chain kinase activity	3
GO:0042453	0.0229861	0.0229861	1	1	deoxyguanosine metabolic process	3
GO:0042465	0.0229861	0.0229861	1	1	kinesis	3
GO:0042466	0.0229861	0.0229861	1	1	chemokinesis	3
GO:0042892	0.0229861	0.0229861	1	1	chloramphenicol transport	3
GO:0043556	0.0229861	0.0229861	1	1	regulation of translation in response to oxidative stress	3
GO:0044344	0.0229861	0.0229861	1	1	cellular response to fibroblast growth factor stimulus	3
GO:0045994	0.0229861	0.0229861	1	1	positive regulation of translational initiation by iron	3
GO:0046092	0.0229861	0.0229861	1	1	deoxycytidine metabolic process	3
GO:0046094	0.0229861	0.0229861	1	1	deoxyinosine metabolic process	3
GO:0046115	0.0229861	0.0229861	1	1	guanosine catabolic process	3
GO:0046495	0.0229861	0.0229861	1	1	nicotinamide riboside metabolic process	3
GO:0046916	0.0229861	0.0229861	1	1	cellular transition metal ion homeostasis	3
GO:0046968	0.0229861	0.0229861	1	1	peptide antigen transport	3
GO:0051105	0.0229861	0.0229861	1	1	regulation of DNA ligation	3
GO:0051106	0.0229861	0.0229861	1	1	positive regulation of DNA ligation	3
GO:0052063	0.0229861	0.0229861	1	1	induction by symbiont of defense-related host nitric oxide production	3
GO:0052163	0.0229861	0.0229861	1	1	modulation by symbiont of defense-related host nitric oxide production	3
GO:0052251	0.0229861	0.0229861	1	1	induction by organism of defense response of other organism involved in symbiotic interaction	3
GO:0052263	0.0229861	0.0229861	1	1	induction by organism of defense-related nitric oxide production in other organism involved in symbiotic interaction	3
GO:0052302	0.0229861	0.0229861	1	1	modulation by organism of defense-related nitric oxide production in other organism involved in symbiotic interaction	3
GO:0052345	0.0229861	0.0229861	1	1	positive regulation by organism of defense-related nitric oxide production in other organism involved in symbiotic interaction	3
GO:0052347	0.0229861	0.0229861	1	1	positive regulation by symbiont of defense-related host nitric oxide production	3
GO:0052558	0.0229861	0.0229861	1	1	induction by organism of immune response of other organism involved in symbiotic interaction	3
GO:0052559	0.0229861	0.0229861	1	1	induction by symbiont of host immune response	3
GO:0055073	0.0229861	0.0229861	1	1	cadmium ion homeostasis	3
GO:0055076	0.0229861	0.0229861	1	1	transition metal ion homeostasis	3
GO:0060139	0.0229861	0.0229861	1	1	positive regulation of apoptosis by virus	3
GO:0060339	0.0229861	0.0229861	1	1	negative regulation of type I interferon-mediated signaling pathway	3
GO:0060549	0.0229861	0.0229861	1	1	regulation of fructose 1,6-bisphosphate 1-phosphatase activity	3
GO:0060550	0.0229861	0.0229861	1	1	positive regulation of fructose 1,6-bisphosphate 1-phosphatase activity	3
GO:0060551	0.0229861	0.0229861	1	1	regulation of fructose 1,6-bisphosphate metabolic process	3
GO:0060552	0.0229861	0.0229861	1	1	positive regulation of fructose 1,6-bisphosphate metabolic process	3
GO:0060611	0.0229861	0.0229861	1	1	mammary gland fat development	3
GO:0060697	0.0229861	0.0229861	1	1	positive regulation of phospholipid catabolic process	3
GO:0061044	0.0229861	0.0229861	1	1	negative regulation of vascular wound healing	3
GO:0061045	0.0229861	0.0229861	1	1	negative regulation of wound healing	3
GO:0061048	0.0229861	0.0229861	1	1	negative regulation of branching involved in lung morphogenesis	3
GO:0070164	0.0229861	0.0229861	1	1	negative regulation of adiponectin secretion	3
GO:0070165	0.0229861	0.0229861	1	1	positive regulation of adiponectin secretion	3
GO:0070425	0.0229861	0.0229861	1	1	negative regulation of nucleotide-binding oligomerization domain containing signaling pathway	3
GO:0070429	0.0229861	0.0229861	1	1	negative regulation of nucleotide-binding oligomerization domain containing 1 signaling pathway	3
GO:0070433	0.0229861	0.0229861	1	1	negative regulation of nucleotide-binding oligomerization domain containing 2 signaling pathway	3
GO:0070637	0.0229861	0.0229861	1	1	pyridine nucleoside metabolic process	3
GO:0070638	0.0229861	0.0229861	1	1	pyridine nucleoside catabolic process	3
GO:0070839	0.0229861	0.0229861	1	1	divalent metal ion export	3
GO:0071624	0.0229861	0.0229861	1	1	positive regulation of granulocyte chemotaxis	3
GO:0071774	0.0229861	0.0229861	1	1	response to fibroblast growth factor stimulus	3
GO:0090246	0.0229861	0.0229861	1	1	convergent extension involved in somitogenesis	3
GO:2000080	0.0229861	0.0229861	1	1	negative regulation of canonical Wnt receptor signaling pathway involved in controlling type B pancreatic cell proliferation	3
GO:2000098	0.0229861	0.0229861	1	1	negative regulation of smooth muscle cell-matrix adhesion	3
GO:0046822	0.0233603	2.20667	6	96	regulation of nucleocytoplasmic transport	3
GO:0006796	0.0233904	29.767	41	1295	phosphate metabolic process	3
GO:0048523	0.0233923	48.2708	62	2100	negative regulation of cellular process	3
[truncated: 10,367 more rows]
